# Supplementary material for: Diversity and distribution of the eukaryotic picoplankton in the oxygen minimum zone of the tropical Mexican Pacific
Source: J Plankton Res. 2025 Mar 1;47(2):fbae083. doi: 10.1093/plankt/fbae083 (PMC11879187; doi:10.1093/plankt/fbae083)
Supplement: TableS1_RQ_fbae083 [file tables1_rq_fbae083.xlsx]

## Sheet: TableS1_ASVs
Table S1. Final ASV table from DADA2 analysis showing taxonomy classification, relative abundances (%), and read counts per sample.
											Relative abundance (%)								Number of reads
		Taxonomy classification									Slope station St2				Oceanic station St5				Slope station St2				Oceanic station St5
ASVnumber	ASV sequence	Domain	Supergroup	Division	Class	Order	Family	Genus	Species		10 m	20 m	29 m	81 m	10 m	42 m	62 m		10 m	20 m	29 m	81 m	10 m	42 m	62 m
ASV_1137	GCTCCAATAGCGTATATTAAAGTTGTTGCAGTTAAAAAGCTCGTAGTTGAAATTGTGTGCCTTGGCTTGGTCTGGCGATTGTCATGTCAAGTCTAGGTGCATTTCTCGGATTCATTCGGGACTGTTACTTTGAGGAAATTAGAGTGCTCCAAGCAAGCTTTGCTTTGAATACTTCAGCATAGGATAACGTCATAAGACTTTGGTTTTTGTTGTTAGTTCTGTGACCAGAGTAAAGGTTAATAGGAACGGTTGGGGGCATTCGTATTCAACAGTTAGAGGTGAAATTCTTAGATCGGTTGAAGACGCACTAATGCGAAAGCATCTGCCAAGGACGTGT	Eukaryota	Alveolata	Apicomplexa	Apicomplexa_X	Apicomplexa_XX	Apicomplexa_XXX	Apicomplexa_XXXX	Apicomplexa_XXXX_sp.		0	0	0	0.00103354	0	0	0		0	0	0	2	0	0	0
ASV_597	AGCTCCAATAGCGTATATTATTGATGTTGCAGTTGAAACGTTCGTAGTCGAATTTTGTGTGCTTGGGTAATATAGCAACTATGTTGCCATATTATTTTCAGCACATGTAGTGCAAAGAGGTACGCATTTATGTGGACTCCTTTTTGCATTTTACTTTGAGTGAATCGGCGTGTTTCATGCAGGCTTGTGCCTTGAACGATTTACCATAGCATAATTATAGTATGGAATTGTCTTTTTGCTTGTTCATGGACATTTCCGATACAGATAAGAACGGTTGAGGGCATTCGTATTCAACTGCCAGAGGTGAAATTCTTTGATTAGTTGAGGACGACCTACGGCGAAAGCATCTGCCAAGGACGTAT	Eukaryota	Alveolata	Apicomplexa	Gregarinomorphea	Eugregarinorida	Lecudinidae	Lecudina	Lecudina_phyllochaetopteri		0	0	0	0.0335902	0	0	0		0	0	0	65	0	0	0
ASV_244	AGCTCCAATAGCGTATATTAAAGTTGTTGCAGTTAAAAAGCTCGTAGTTGAACTTCTGGCTATTCTTCCAGCTGGCTTCGGTCGCTGTAAGAGTGGTCATCCGCTTGGGAACTACGTTCGAACTTCACTGTTCGGCGTAAGGAACAGGCATTTTACTTAGAAAAAATTAGAGTGTTCAAGGCAGGCTATCGCCCTGAATACACAAGCTTGGAATAATGAAATAGGACTATTTCCATTTTATTGGTTATTGGAATTAGTAATGATTAATAGGGACAGTTGGGGACATTAGTATTTAATTGTCAGAGGTGAAATTCTTGGATTTATTAAAGACTAACTTATGCGAAAGCATTTGTCAAGGATGTTT	Eukaryota	Alveolata	Ciliophora	CONThreeP	CONThreeP_X	CONThreeP_XX	Askenasia	Askenasia_sp.		0	0.00579333	0	0	0	0	0		0	9	0	0	0	0	0
ASV_1913	AGCTCCAATAGCGTATATTAAAGTTGTTGCAGTTAAAAAGCTCGTAGTTGAACTTCTGGCTATTCTTCCAGCTGGCTTCGGTCGCTTTAAGAGTGGTCATCCGCTTGGGAACTACGTTCGAACTTCACTGTTCGGCGTAAGGAACAGGCATTTTACTTAGAAAAAATTAGAGTGTTCAAGGCAGGCTATCGCCCTGAATACACAAGCTTGGAATAATGAAATAGGACTACTTCCATTTTATTGGTTATTGGAATTAGTAATGATTAATAGGGACAGTTGGGGACATTAGTATTTAATTGTCAGAGGTGAAATTCTTGGATTTATTAAAGACTAACTTATGCGAAAGCATTTGTCAAGGATGTTT	Eukaryota	Alveolata	Ciliophora	CONThreeP	CONThreeP_X	CONThreeP_XX	Askenasia	Askenasia_sp.		0	0	0	0	0	0.000421389	0		0	0	0	0	0	2	0
ASV_2011	AGCTCCAATAGCGTATATTAAAGTTGTTGCAGTTAAAAAGCTCGTAGTTGAACTTCTGGCTATTCTTCCAGCTGGCTTCGGTCGCTGTAAGAGTGGTCATCCGCTTGGGAACTACGTTCGAACTTCACTGTTCGGCGTAAGGAACAGGCATTTTACTTAGAAAAAATTAGAGTGTTCAAGGCAGGCTATCGCCCTGAATACACAAGCTTGGAATAATGAAATAGGACTACTTCCATTTTATTGGTTATTGGAATTAGTAATGATTAATAGGGACAGTTGGGGACATTAGTATTTAATTGTCAGAGGTGAAATTCTTGGATTTATTAAAGACTAACTTATGCGAAAGCATTTGTCAAGGATGTTT	Eukaryota	Alveolata	Ciliophora	CONThreeP	CONThreeP_X	CONThreeP_XX	Askenasia	Askenasia_sp.		0	0	0	0	0.00282855	0	0		0	0	0	0	14	0	0
ASV_1972	AGCTCCAGTAGCGTATATTAAAGTTGTTGCAGTTAAAAAGCTCGTAGTTGAATTTCTGTGTAGTGCAATTGAGGTTTTCGGACTGATTTGCATTGCACATCCATCTGAACAGCATTTCATGTCATTGATTTGGCGGTTATGTGATCAGATACTTTACCTTGAGAAAAATAGAGTGTTCCAAGCAGGCGCTCGCCTGAATAATAAAGCATGGAATAATACAATAGGACTGAGTTCTATTGGTGCATAGAACGCAGTAATGATTAATAGGGACAGTTGGGGGCATTTGTATTTAATTGTCAGAGGTGAAATTCTTTGATTTATTAAAGACAAACCTATGCGAAAGCATTTGCCAAGGATGTTT	Eukaryota	Alveolata	Ciliophora	Heterotrichea	Heterotrichea_X	Heterotrichida	Heterotrichida_X	Heterotrichida_X_sp.		0	0	0	0	0.00747546	0	0		0	0	0	0	37	0	0
ASV_1833	AGCTCCAATAGTGTATATTAAAGTTGTTGCAGTTAAAAAGCTCGTAGTTGGATTTCAAGAAACGCATCTGGGTCACCAGTATGCTTTCTACCAGTCTTTGACTGTTACTGTGAGAAAATTAGAGTGTTTCAAGCAGGCAATTGCAGGAATACATTAGCATGGAATAACGAATGGGTCTACAATTTGGTTGATTGTAGATTGCGGTTAATAGGGACAGTTGGGGGCATTAGTATTTAATTGTCAGAGGTGAAATTCTTGGATTAGTTAAAGACTAACGTATGCGAAAGCATTTGCCAAGGATGTTT	Eukaryota	Alveolata	Ciliophora	Litostomatea	Haptoria_5	Pleurostomatida	Pleurostomatida_X	Pleurostomatida_X_sp.		0	0	0	0	0.0117183	0.00589944	0		0	0	0	0	58	28	0
ASV_94	AGCTCCAATAGCGTATATTTAAGTTGTTGCAGTTAAAAAGCTCGTAGTCGGATTTTGGCTGAGAACGAACGGTCCGCCGTTAGGTGTGCACTGTTTGGCCTCAGCTTCCTGGTGAGGAGGTGTGCTTCACGGCCACTTAGTCACCGTGGTTACTTTGAAAAAATTAGAGTGTTTCAAGCAGGCGATTCGCTGGAATACATTAGCATGGAATAATAGAAGATGACCTCTGAGATCATTTTGTTGGTACATTGGCGGGAGGTAATGATTAACAGGGACAGTTGGGGGCATTAGTATTTAATTGTCAGAGGTGAAATTCATTGATTAATTAAAGACTAACTTATGCGAAAGCATTTGCCAAGGATGTTT	Eukaryota	Alveolata	Ciliophora	NA	NA	NA	NA	NA		0.00216199	0	0	0	0	0	0		3	0	0	0	0	0	0
ASV_1895	AGCTCCGCTAGCGTATATTAAAGTTGTTGCAGTTAAAAAGCTCGTAGTTGAACTTCTGACATGAGTTGGACGTGTATTATCCCTTTGGGAGCATGTCCTTGTGTCATCCCATTAGATCCTGCATCACGATCTTAGTTGGTCGGCTTCGGGATCTATGAATTTACTTTGAAAAAATTAGAGTGTTTCAAGCAGGCTCTTGCTGGAATACATTAGCATGGAATAATAGAAAAGGACCTTAGTACGTCACTTTATTGGTACTATGACACTAGGTAATGATTAACAGGGACAGTTGGGGGCATTAGTATGATTTCAGAAGAGGTGAAATTCATTGATTGAGATGAGACTAACTTATGCGAAAGCATTTGCCAAGGAGGTGT	Eukaryota	Alveolata	Ciliophora	NA	NA	NA	NA	NA		0	0	0	0	0	0.000842778	0		0	0	0	0	0	4	0
ASV_288	AGCTCCAATAGCGTATATTAAAGTTGTTGCAGTTAAAAAGCTCGTAGTTGAACTTCTGTTCGATTGTCTCCACTTATTGTGTGACGATAAATTGAACATCCCCTTTGAAAACCTGGCACCGTCTTAAGTGACGGGTTAGGGTTTCTTGGAATTTACTTTGAAAAAATTAGAGTGTTTCAAGCAGGCGATTCGCTGGAATACATTAGCATGGAATAATAGAAGATGACCTCTGAGATCATTTTGTTGGTACATTGGCGGGAGGTAATGATTAACAGGGACAGTTGGGGGCATTAGTATTTAATTGTCAGAGGTGAAATTCATTGATTAATTAAAGACTAACTTATGCGAAAGCATTTGCCAAGGATGTTT	Eukaryota	Alveolata	Ciliophora	Nassophorea	Nassophorea_X	Discotrichidae	Discotrichidae_X	Discotrichidae_X_sp.		0	0.00257481	0	0	0	0.000632083	0		0	4	0	0	0	3	0
ASV_250	AGCTCCAATAGCGTATATTAAAGTTGTTGCAGTTAAAAAGCTCGTAGTTGAACTTCTGGCATGATGGCCGTCCCTACGGGGTACGTTGCTGTCTTTGTCATCCCCTTTGAATTAAAAACATGATCTTTGTTGCTCAGTTTGGTATTCAAGGAATTTACTTTGAAAAAATTAGAGTGTTTCAAGCAAGCGATTCGCTGGAATACATTAGCATGGAATAATAGAATATGACCTCTGTATCATTTATTGGTCCAATGTTTAGAGGTAATGATTAACAGGGACAGTTGGGGGCATTAGTACTGCTTTGTCAGAGGTGAAATTCATTGATTATCGCAAGACTAACTTATGCGAAAGCATTTGCCAAGGATGTTT	Eukaryota	Alveolata	Ciliophora	Nassophorea	Nassophorea_X	Discotrichidae	NA	NA		0	0.00514963	0	0	0	0	0		0	8	0	0	0	0	0
ASV_217	AGCTCCGATAGCGTATATTAAAGTTGTTGCAGTTAAAAAGCTCGTAGTTGAACTTCTAAGGATTGAAGTCGCCTCATGGCTTGTATTGATATCCTTATCCGCTTTGGTTTAGCAATACGCACTTTGTTGGGCGATTGTGTAACCAGGCAATTTACTTTGAAAAAATTAGAGTGTTTCAAGCAGGCGATTTGCTGGAATACATTAGCATGGAATAATAGAACACGACCTCTTAGGCATTTTATTGGTATATGACTGGAGGTAATGATTAACAGGGACAGTTGGGGGCATTAGTATTGCATTGTCAGAGGTGAAATTCATTGATTAGTGCAAGACTAACTTATGCGAAAGCATTTGCCAAGGATGTTT	Eukaryota	Alveolata	Ciliophora	Nassophorea	Nassophorea_X	Discotrichidae	NASSO_1	NASSO_1_sp.		0	0.00901185	0	0	0	0	0		0	14	0	0	0	0	0
ASV_251	AGCTCCAATAGCGTATATTAAAGTTGTTGCAGTTAAAAAGCTCGTAGTTGAACTTCTAAGGATTGAAGTCGCCTCATGGCTTGTATTGATATCCTTATCCGCTTTAGTTTAGCAATACGAACTTTGTTGGGCGATTGTGTAACTAAGCAATTTACTTTGAAAAAATTAGAGTGTTTCAAGCAGGCGATTTGCTGGAATACATTAGCATGGAATAATAGAACACGACCTCTTAGGCATTTTATTGGTATATGACTGGAGGTAATGATTAACAGGGACAGTTGGGGGCATTAGTATTGCATTGTCAGAGGTGAAATTCATTGATTAGTGCAAGACTAACTTATGCGAAAGCATTTGCCAAGGATGTTT	Eukaryota	Alveolata	Ciliophora	Nassophorea	Nassophorea_X	Discotrichidae	NASSO_1	NASSO_1_sp.		0	0.00514963	0	0	0	0	0		0	8	0	0	0	0	0
ASV_820	AGCTCCGATAGCGTATATTAAAGTTGTTGCAGTTAAAAAGCTCGTAGTTGAACTTCTAGAGATCGACGTGTCGCCATACGGTTTGACATGTTATCTTTATCCGCTTTGATTTAGCAATACGCACTTTGTTGGGCGATTGTGTAATCAAGCAATTTACTTTGAAAAAATTAGAGTGTTTCAAGCAGGCGATTTGCTGGAATACATTAGCATGGAATAATAGAACACGACCTCTTAGGCATTTTATTGGTATATGACTGGAGGTAATGATTAACAGGGACAGTTGGGGGCATTAGTATTGCATTGTCAGAGGTGAAATTCATTGATTAGTGCAAGACTAACTTATGCGAAAGCATTTGCCAAGGATGTTT	Eukaryota	Alveolata	Ciliophora	Nassophorea	Nassophorea_X	Discotrichidae	NASSO_1	NASSO_1_sp.		0	0	0	0.0103354	0	0	0		0	0	0	20	0	0	0
ASV_847	AGCTCCGATAGCGTATATTAAAGTTGTTGCAGTTAAAAAGCTCGTAGTTGAACTTCTAAGGATTGAAGTCGCCTCATGGCTAGATTGATATTCTTATCCGCTTTGATTTAGCAATACGCACTTTGTTGGGCGATTGTGTAATCAAGCAATTTACTTTGAAAAAATTAGAGTGTTTCAAGCAGGCGATTTGCTGGAATACATTAGCATGGAATAATAGAACACGACCTCTTAGGCATTTTATTGGTATATGACTGGAGGTAATGATTAACAGGGACAGTTGGGGGCATTAGTATTGCATTGTCAGAGGTGAAATTCATTGATTAGTGCAAGACTAACTTATGCGAAAGCATTTGCCAAGGATGTTT	Eukaryota	Alveolata	Ciliophora	Nassophorea	Nassophorea_X	Discotrichidae	NASSO_1	NASSO_1_sp.		0	0	0	0.00930189	0	0	0		0	0	0	18	0	0	0
ASV_867	AGCTCCGATAGCGTATATTAAAGTTGTTGCAGTTAAAAAGCTCGTAGTTGAACTTCTAAGGATTGAAGTCGCCTCATGGCTTGTATTGATATCCTTATCCGCTTTGGTTTAGCAATACGCACTTTGTTGGGCGATTGTGTAACCAAGTAATTTACTTTGAAAAAATTAGAGTGTTTCAAGCAGGCGATTTGCTGGAATACATTAGCATGGAATAATAGAACACGACCTCTTAGGCATTTTATTGGTATATGACTGGAGGTAATGATTAACAGGGACAGTTGGGGGCATTAGTATTGCATTGTCAGAGGTGAAATTCATTGATTAGTGCAAGACTAACTTATGCGAAAGCATTTGCCAAGGATGTTT	Eukaryota	Alveolata	Ciliophora	Nassophorea	Nassophorea_X	Discotrichidae	NASSO_1	NASSO_1_sp.		0	0	0	0.00826835	0	0	0		0	0	0	16	0	0	0
ASV_2059	AGCTCCGATAGCGTATATTAAAGTTGTTGCAGTTAAAAAGCTCGTAGTTGAACTTCTAAGGATTGAAGTCGCCTTATGGCTTGTATTGATATCCTTATCCGCTTTGGTTTAGCAATACGCACTTTGTTGGGCGATTGTGTAACCAGGCAATTTACTTTGAAAAAATTAGAGTGTTTCAAGCAGGCGATTTGCTGGAATACATTAGCATGGAATAATAGAACACGACCTCTTAGGCATTTTATTGGTATATGACTGGAGGTAATGATTAACAGGGACAGTTGGGGGCATTAGTATTGCATTGTCAGAGGTGAAATTCATTGATTAGTGCAAGACTAACTTATGCGAAAGCATTTGCCAAGGATGTTT	Eukaryota	Alveolata	Ciliophora	Nassophorea	Nassophorea_X	Discotrichidae	NASSO_1	NASSO_1_sp.		0	0	0	0	0.00121224	0	0		0	0	0	0	6	0	0
ASV_2075	AGCTCCAATAGCGTATATTTAAGTTGTTGCAGTTAAAAAGCTCGTAGTTGAACTTCTGACGTGAGTTGGACGTGTATTATCCCTTTGGGAGCATGTCCTTGCGTCATCCCATTAGATCCTGCATCACGATCTTAGTTGGTCGGTTGAGGGATCTATGAATTTACTTTGAAAAAATTAGAGTGTTTCAAGCAGGCTCTTGCTGGAATACATTAGCATGGAATAATAGAAAAGGACCTATGTACGTCACTTTATTGGTACTATGACACTAGGTAATGATTAACAGGGACAGTTGGGGGCATTAGTATTATTTCAGAAGAGGTGAAATTCATTGATTGAGATGAGACTAACTTATGCGAAAGCATTTGCCAAGGATGTTT	Eukaryota	Alveolata	Ciliophora	Nassophorea	Nassophorea_X	NA	NA	NA		0	0	0	0	0.000808158	0	0		0	0	0	0	4	0	0
ASV_907	AGCTCCAATAGCGTATATTAAAGTTGTTGCAGTTAAAAAGCTCGTAGTTGAATTTCTAGTTAGTTGCTATTCGGTCTCCAGATCAGTAGCAGTTAGCTATCCGACACTGAACTATGACGGTTATTAAGTTAACCCCATAGCGAATTGTCATTTTACTTTGAAAAAATTAGAGTGTTTCAGGCAGGCAATTGCCCGAATATCTTAGCATGGAATAATGGAATAGGACTTTGGTTCATTTGATTGGTTATTGAATCAGAGTAATGATTAATAGGGACAGTTGGGGGCATTAGTATTTAATTGTCAGAGGTGAAATTCTTGGATTTATTAAAGACTAACTTATGCGAAAGCATTTGCCAAGGATGTTT	Eukaryota	Alveolata	Ciliophora	Oligohymenophorea	Apostomatia	Apostomatia_X	Apostomatia_XX	Apostomatia_XX_sp.		0	0	0	0.00620126	0	0	0		0	0	0	12	0	0	0
ASV_242	AGCTCCAATAGCGTATATTAAAGTTGTTGCAGTTAAAAAGCTCGTAGTTGAATTTCTAGTCAGTTAATTTGGAGGTCTCCTTCACTTTAGCTGGCTATTCGACACTGAACCATGCCGGTTATTAAGTTAACCCCATGGAGAATTGTCATTTTACTTTGAAAAAATTAGAGTGTTTCAGGCAGGCAATTGCCCGGATATCTTAGCATGGAATAATGGAATAGGACTTTGGTTCATTTTATTGGTTATTGAATCAGAGTAATGATTAATAGGGACAGTTGGGGGCATTAGTATTTAATTGTCAGAGGTGAAATTCTTGGATTTATTAAAGACTAACTTATGCGAAAGCATTTGCCAAGGATGTTT	Eukaryota	Alveolata	Ciliophora	Oligohymenophorea	Apostomatia	Foettingeriidae	Synophrya	Synophrya_sp.		0	0.00579333	0	0	0	0	0.00665261		0	9	0	0	0	0	23
ASV_762	AGCTCCAATAGCGTATATTAAAGTTGTTGCAGTTAAAAAGCTCGTAGTTGAACTTCTGTTCAGGTTTATAACGACTCGTCGTGTAAAACTGGACATACGTTTGCAAACTAAAATCGGCCTTCACTGGTTCGACTTAGGGAGTAAACATTTTACTGTGAAAAAATTAGAGTGTTCCAGGCAGGTTTTAGCCCGAATACATTAGCATGGAATAATGGAATAGGACTAAGTCCATTTTATTGGTTCTTGGATTTGGTAATGATTAATAGGGACAGTTGGGGGCATTAGTATTTAATAGTCAGAGGTGAAATTCTTGGATTTATTAAGGACTAACTAATGCGAAAGCATTTGCCAAAGATGTTT	Eukaryota	Alveolata	Ciliophora	Oligohymenophorea	Hymenostomatia	Tetrahymenida	Tetrahymena	Tetrahymena_tropicalis		0	0	0	0.0134361	0.0056571	0	0		0	0	0	26	28	0	0
ASV_95	AGCTCCAATAGCGTATATTTAAGTTGTTGCAGTTAAAAAGCTCGTAGTTGAATTTCTGGTCAATTGTAGTCTTGGCTTCGGTCGGGCTATGGTTGGTCATCCGTTTGCAAGCTGCTCTCGGCCTTCACTGGTTCGGAGTAGTGAGCTGACATTTTACTTTGAAAAAATTAGAGTGTTTCAGGCAGGCTTTTGCCCGAATACATTAGCATGGAATAATGGAATTGGACTTAGGTTCATTTGGTTGGTTATTGGATCTGAGTAATGGTTAATAGGGACAGTTGGGGGCATTAGTATTTAATTGTCAGAGGTGAAATTCTTGGATTTATTAAAGACTAACTTATGCGAAAGCATTTGCCAAGGATGTTT	Eukaryota	Alveolata	Ciliophora	Oligohymenophorea	OLIGO5	OLIGO5_X	OLIGO5_XX	OLIGO5_XX_sp.		0.00216199	0	0	0	0	0	0		3	0	0	0	0	0	0
ASV_145	AGCTCCAATAGCGTATATTAAAGTTGTTGCAGTTAAAAAGCTCGTAGTTGAATTTCTGGTCAATCGTAGTCTTGGCTTCGGTCGGGCTATGGTTGGTCATCCGTTTGCAAGCTGCACTCGGCCTTCACTGGTTCGGTGTAGTGAGCTGACATTTTACTTTGAAAAAATTAGAGTGTTTCAGGCAGGCTTTTGCCCGAATACATTAGCATGGAATAATGGAATTGGACTTAGGTTCATTTGGTTGGTTATTGGATCTGAGTAATGGTTAATAGGGACAGTTGGGGGCATTAGTATTTAATTGTCAGAGGTGAAATTCTTGGATTTATTAAAGACTAACTTATGCGAAAGCATTTGCCAAGGATGTTT	Eukaryota	Alveolata	Ciliophora	Oligohymenophorea	OLIGO5	OLIGO5_X	OLIGO5_XX	OLIGO5_XX_sp.		0	0.0308978	0	0	0	0	0		0	48	0	0	0	0	0
ASV_314	AGCTCCAATAGCGTATATTTAAGTTGTTGCAGTTAAAAAGCTCGTAGTTGAATTTCTGTGTGTTTTTAGTTCCGGCTTCGGTCGAGCTAAGGGCATACATCCGTTTGCAAGCTATTCTTGGCCTTCACTGGTTCGGAGTAGTGAGCTGACATTTTACTTTGAAAAAATTAGAGTGTTTCAGGCAGGCTTTTGCCCGAATACATTAGCATGGAATAATGGAATTGGACTTAGGTTCATTTGGTTGGTTATTGGATCTGAGTAATGGTTAATAGGGACAGTTGGGGGCATTAGTATTTAATTGTCAGAGGTGAAATTCTTGGATTTATTAAAGACTAACTTATGCGAAAGCATTTGCCAAGGATGTTT	Eukaryota	Alveolata	Ciliophora	Oligohymenophorea	OLIGO5	OLIGO5_X	OLIGO5_XX	OLIGO5_XX_sp.		0	0.00128741	0	0	0	0	0		0	2	0	0	0	0	0
ASV_406	AGCTCCAATAGCGTATATTAAAGTTGTTGCAGTTAAAAAGCTCGTAGTTGAATTTCTGGTCAATCGTAGTCTTGGCTTCGGTCGGGCTATGGTTGGTCATCCGTTTGCAAGCTGCACTCGGCCTTCACTGGTTCGGTGTAGTGAGCTGACATTTTACTTTGAAAAAATTAGAGTGTTTCAGGCAGGCTTTTGCCCGAATACATTAGCATGGAATAATGGAATTGGACTCTGGTCCATGTGGTTGGTTATTGGATCTGAGTAATGGTTAATAGGGACAGTTGGGGGCATTAGTATTTAATTGTCAGAGGTGAAATTCTTGGATTTATTAAAGACTAACTTATGCGAAAGCATTTGCCAAGGATGTTT	Eukaryota	Alveolata	Ciliophora	Oligohymenophorea	OLIGO5	OLIGO5_X	OLIGO5_XX	OLIGO5_XX_sp.		0	0	0.0035786	0	0	0	0		0	0	8	0	0	0	0
ASV_701	AGCTCCAATAGCGTATATTAAAGTTGTTGCAGTTAAAAAGCTCGTAGTTGAATTTCTGGTCAATCGTAGTCTTGGCTTCGGTCGGGCTATGGTTGGTCATCCGTTTGCAAGCTGCACTCGGCCTTCACTGGTTCGGTGTAGTGAGCTGACATTTTACTTTGAAAAAATTAGAGTGTTTCAGGCAGGCTTTTGCCCGAATACATTAGCATGGAATAATGGAATTGGACTCTGGTCCATTTGGTTGGTTATTGGATCTGAGTAATGGTTAATAGGGACAGTTGGGGGCATTAGTATTTAATTGTCAGAGGTGAAATTCTTGGATTTATTAAAGACTAACTTATGCGAAAGCATTTGCCAAGGATGTTT	Eukaryota	Alveolata	Ciliophora	Oligohymenophorea	OLIGO5	OLIGO5_X	OLIGO5_XX	OLIGO5_XX_sp.		0	0	0	0.0175702	0	0	0		0	0	0	34	0	0	0
ASV_848	AGCTCCAATAGCGTATATTAAAGTTGTTGCAGTTAAAAAGCTCGTAGTTGAATTTCTGGTCAGTTTTAGTGCCGGCTTCGGTCGCGCTAAGGTTGGCCATCCGTTTGCAAGCTATTCTCGGCCTTTACTGGTTCGGAGTAGTGAGCTGACATTTTACTTTGAAAAAATTAGAGTGTTTCAGGCAGGCTTTTGCCCGAATACATTAGCATGGAATAATGGAATTGGACTCTGGTCCATTTGGTTGGTTATTGGATCTGAGTAATGGTTAATAGGGACAGTTGGGGGCATTAGTATTTAATTGTCAGAGGTGAAATTCTTGGATTTATTAAAGACTAACTTATGCGAAAGCATTTGCCAAGGATGTTT	Eukaryota	Alveolata	Ciliophora	Oligohymenophorea	OLIGO5	OLIGO5_X	OLIGO5_XX	OLIGO5_XX_sp.		0	0	0	0.00930189	0	0	0		0	0	0	18	0	0	0
ASV_962	AGCTCCAATAGCGTATATTAAAGTTGTTGCAGTTAAAAAGCTCGTAGTTGAATTTCTGGTCATTCTTAGTGTCGGCTTCGGTCATGCTAAGGTTGGCCATCCGTTTGCAAGCTACGCTCGGCCTTCACTGGTTCGGCGTAGTGAGCTGACATTTTACTTTGAAAAAATTAGAGTGTTTCAGGCAGGCTTTTGCCCGAATACATTAGCATGGAATAATGGAATTGGACTCTGGTCCATTTGGTTGGTTATTGGATCTGAGTAATGGTTAATAGGGACAGTTGGGGGCATTAGTATTTAATTGTCAGAGGTGAAATTCTTGGATTTATTAAAGACTAACTTATGCGAAAGCATTTGCCAAGGATGTTT	Eukaryota	Alveolata	Ciliophora	Oligohymenophorea	OLIGO5	OLIGO5_X	OLIGO5_XX	OLIGO5_XX_sp.		0	0	0	0.00465095	0.00343467	0	0		0	0	0	9	17	0	0
ASV_1691	AGCTCCAATAGCGTATATTAAAGTTGTTGCAGTTAAAAAGCTCGTAGTTGAATTTCTGGTCATTTTTGGTCGCGGCTTTGGTCAGGCTAAGGTTGGCCATCCGTCTGCAAGCAGTTCTCGGCCTTCACTGGTTCGGTTTTGTGAGCTGACATTTTACTTTGAAAAAATTAGAGTGTTTCAGGCAGGCTTTTGCCCGAATACATTAGCATGGAATAATGGAATTGGACTCTGGTCCATTTGGTTGGTTATTGGATCTGAGTAATGGTTAATAGGGACAGTTGGGGGCATTAGTATTTAATTGTCAGAGGTGAAATTCTTGGATTTATTAAAGACTAACTTATGCGAAAGCATTTGCCAAGGATGTTT	Eukaryota	Alveolata	Ciliophora	Oligohymenophorea	OLIGO5	OLIGO5_X	OLIGO5_XX	OLIGO5_XX_sp.		0	0	0	0	0	0	0.00636337		0	0	0	0	0	0	22
ASV_1852	AGCTCCAATAGCGTATATTTAAGTTGTTGCAGTTAAAAAGCTCGTAGTTGAATTTCTGGTCAGCTTTAGTGTCGGCTTCGGTCGCGCTAAGGTTGGCCATCCGTTTGCAAGCTATTCTCGGCCTTCACTGGTTCGGAGTAGTGAGCTGACATTTTACTTTGAAAAAATTAGAGTGTTTCAGGCAGGCTTTTGCCCGAATACATTAGCATGGAATAATGGAATCGGACTTTGGTCCATTTGATTGGTTATTGGATCTGAGTAATGGTTAATAGGGACAGTTGGGGGCATTAGTATTTAATTGTCAGAGGTGAAATTCTTGGATTTATTAAAGACTAACTTATGCGAAAGCATTTGCCAAGGATGTTT	Eukaryota	Alveolata	Ciliophora	Oligohymenophorea	OLIGO5	OLIGO5_X	OLIGO5_XX	OLIGO5_XX_sp.		0	0	0	0	0	0.00231764	0		0	0	0	0	0	11	0
ASV_2012	AGCTCCAATAGCGTATATTAAAGTTGTTGCAGTTAAAAAGCTCGTAGTTGAATTTCTGGTCATTCTTAGTGTCGGCTTCGGTCATGCTAAGGTTGGCCATCCGTTTGCAAGCTACGCTCGGCCTTCACTGGTTCGGCGTAGTGAGCTGACATTTTACTTTGAAAAAATTAGAGTGTTTCAGGCAGGCTTTTGCCCGAATACATTAGCATGGAATAATGGAATCGGACTTTGGTCCATTTGGTTGGTTATTGGATCTGAGTAATGGTTAATAGGGACAGTTGGGGGCATTAGTATTTAATTGTCAGAGGTGAAATTCTTGGATTTATTAAAGACTAACTTATGCGAAAGCATTTGCCAAGGATGTTT	Eukaryota	Alveolata	Ciliophora	Oligohymenophorea	OLIGO5	OLIGO5_X	OLIGO5_XX	OLIGO5_XX_sp.		0	0	0	0	0.00282855	0	0		0	0	0	0	14	0	0
ASV_1750	AGCTCCAATAGCGTATATTAAAGTTGTTGCAGTTAAAAAGCTCGTAGTTGAAATTCTGGACGTCCGGGTCTCCAGTCTTTAGGCGGGGATACCGGCGTTCATCCGCTTGCAAGCATGCGTTCGCCCTTCACCAGGCGGCTATGTGAGTAAGCATTTTACCTTGAGAAAAACAGAGTGTTCCAGGCAGGTTTGTCCGGGATGCATTAGCATGGAATAATAGAACATGACTGAAGTCAAGTTATTGGTTGTAGACTTTAGTAATGATTAATAGGAACAGTCGGGGGCATTCGTACTCAGCAGTCAGAGGTGAAATTCTAAGATTTGCTGAAGACGAACTAATGCGAAAGCATTTGCCAAGGATGTTT	Eukaryota	Alveolata	Ciliophora	Oligohymenophorea	Peritrichia_2	Sessilida	Pseudovorticella	NA		0	0	0	0	0	0	0.00289244		0	0	0	0	0	0	10
ASV_155	AGCTCCAATAGCGTATCTTAATGTTGTTGCAGTTAAAAAGCTCGTAGTCGAATATCTGACCGGGAAAACCGCACTTCGTGGGGAACTTTCCTAGGTCATCCGCCTGAAAAATTAGTGGTTTTTCATCGCTCTACTTATGGATCAGGCACTTTACTTTGAAGAAATTAGAGTGTTTCAGGCAGGCTATCGCTTGAATACACCAGCATGGAATAATGGAATAGGACTTTCATCAGTTACTGGTTAATGATGTTTGTAATGATTAATAGGGACAGTTGGGGGCATTCGTACTTGACAGTCAGAGGTGAAATTCTTCGATTTGTCAAAGACGAACTAATGCGAAGGCATCTGCCAAGGATGTTT	Eukaryota	Alveolata	Ciliophora	Phyllopharyngea	Cyrtophoria_1	PHYLL_4	PHYLL_4_X	PHYLL_4_X_sp.		0	0.0251044	0	0	0	0.00294972	0		0	39	0	0	0	14	0
ASV_197	AGCTCCAATAGCGTATCTTAATGTTGTTGCAGTTAAAAAGCTCGTAGTCGAATATCTGACCGGGAAAACCGAGCTTCGCTTGGATCTTTCCTAGGTCATCCGCCTGAAAAATTAGTGGTTTTTCATCGCTCTACTTATGGATCAGGCACTTTACTTTGAAGAAATTAGAGTGTTTCAGGCAGGCTATCGCTTGAATACACCAGCATGGAATAATGGAATAGGACTTTCATCAGTTACTGGTTAATGATGTTTGTAATGATTAATAGGGACAGTTGGGGGCATTCGTACTTGACAGTCAGAGGTGAAATTCTTCGATTTGTCAAAGACGAACTAATGCGAAGGCATCTGCCAAGGATGTTT	Eukaryota	Alveolata	Ciliophora	Phyllopharyngea	Cyrtophoria_1	PHYLL_4	PHYLL_4_X	PHYLL_4_X_sp.		0	0.0115867	0	0	0	0	0		0	18	0	0	0	0	0
ASV_218	AGCTCCAATAGCGTATCTTAATGTTGTTGCAGTTAAAAAGCTCGTAGTCGAATGTCTGACCGGTCTAACCGCTCTTAGAGGGGAACAAGCTAGGTCATCCGCCTGAAAATAATGTGGTGTTTAAACGCTCTACTTTAGGATCAGGCATTTTACTTTGAAGAAATTAGAGTGTTTCAGGCAGGCTTTCGCTTGAATACACCAGCATGGAATAATGGAATAGGACTGATATCAGTTACTGGTTAATGATATTAGTAATGATTAATAGGGACAGTTGGGGGCATTCGTACTTGACAGTCAGAGGTGAAATTCTTCGATTTGTCAAAGACGAACTAATGCGAAGGCATCTGCCAAGGATGTTT	Eukaryota	Alveolata	Ciliophora	Phyllopharyngea	Cyrtophoria_1	PHYLL_4	PHYLL_4_X	PHYLL_4_X_sp.		0	0.00901185	0	0	0	0	0		0	14	0	0	0	0	0
ASV_963	AGCTCCAATAGCGTACGTTAATGTTGTTGCAGTTAAAAAGCTCGTAGTCGAATTTCTGGCCGAGGAAGTCCGCTCTCAGTGGTTCTCACCTTAGGCCATCCGCTTGAAAATACTGATGGTGTTTTATCGCTCCTCTTTAGGATCAGGCATTTTACTTTGAAGAAATTAGAGTGTTTCAGGCAGGCTTTCGCTTGAATACACCAGCATGGAATAATGGAATAGGACCTCTATCCTTTACTGGTTAATGATATAGGTAATGATTAACAGGGACAGTTGGGGGCATTCGTACTAAAAAGTCAGAGGTGAAATTCTTCGATTTTTTTAAGACGAACTAATGCGAAGGCATCTGCCAAGGATGTTT	Eukaryota	Alveolata	Ciliophora	Phyllopharyngea	Cyrtophoria_1	PHYLL_4	PHYLL_4_X	PHYLL_4_X_sp.		0	0	0	0.00465095	0	0	0		0	0	0	9	0	0	0
ASV_975	AGCTCCAATAGCGTACGTTAATGTTGTTGCAGTTAAAAAGCTCGTAGTCGAATTTCTGGCCGAGGAAGTCCGCTCTCAGTGGTTCTCACCTTAGGCCATCCGCTTGAAAATACTGATGGTGTTTTATCGCTCCTCTTTAGGATCAGGCATTTTACTTTGAAGAAATTAGAGTGTTTCAGGCAGGCTTTCGCTTGAATACACCAGCATGGAATAATGGAATAGGACCTCTATCCTTTACTGGTTAATGATATAGGTAATGATTAACAGGGACAGTTGGGGGCATTCGTACTAAAGAGTCAGAGGTGAAATTCTTCGATTTCTTTAAGACGAACTAATGCGAAGGCATCTGCCAAGGATGTTT	Eukaryota	Alveolata	Ciliophora	Phyllopharyngea	Cyrtophoria_1	PHYLL_4	PHYLL_4_X	PHYLL_4_X_sp.		0	0	0	0.00413418	0	0	0		0	0	0	8	0	0	0
ASV_976	AGCTCCAATAGCGTACGTTAATGTTGTTGCAGTTAAAAAGCTCGTAGTCGAATTTCTGACCGAGGAGATCCTACATAGTAGGCTTCGCCCTCAGGTCATCCGCTTGAAAATATTGTCGGTGTTTCATCGCTCCACTTTAGGATCAGGCATTTTACTTTGAAGAAATTAGAGTGTTTCAGGCAGGCTTTCGCTTGAATACACCAGCATGGAATAATGGAATAGGACCTCTATCCTTTACTGGTTAATGATATAGGTAATGATTAACAGGGACAGTTGGGGGCATTCGTACTAAAAAGTCAGAGGTGAAATTCTTCGATTTTTTTAAGACGAACTAATGCGAAGGCATCTGCCAAGGATGTTT	Eukaryota	Alveolata	Ciliophora	Phyllopharyngea	Cyrtophoria_1	PHYLL_4	PHYLL_4_X	PHYLL_4_X_sp.		0	0	0	0.00413418	0	0	0		0	0	0	8	0	0	0
ASV_1050	AGCTCCAATAGCGTACGTTAATGTTGTTGCAGTTAAAAAGCTCGTAGTCGAATTTCTGACCGAGGAGATCCTACATAGTAGGCTTCGCCCTCAGGTCATCCGCTTGAAAATATTGTCGGTGTTTCATCGCTCCACTTTAGGATCAGGCATTTTACTTTGAAGAAATTAGAGTGTTTCAGGCAGGCTTTCGCTTGAATACACCAGCATGGAATAATGGAATAGGACCTCTATCCTTTACTGGTTAATGATATAGGTAATGATTAACAGGGACAGTTGGGGGCATTCGTACTAAAGAGTCAGAGGTGAAATTCTTCGATTTCTTTAAGACGAACTAATGCGAAGGCATCTGCCAAGGATGTTT	Eukaryota	Alveolata	Ciliophora	Phyllopharyngea	Cyrtophoria_1	PHYLL_4	PHYLL_4_X	PHYLL_4_X_sp.		0	0	0	0.00258386	0	0	0		0	0	0	5	0	0	0
ASV_1115	AGCTCCAATAGCGTACGTTAATGTTGTTGCAGTTAAAAAGCTCGTAGTCGAATTTCTGGCCGAGGAAGTCCGCTCTCAGTGGTTCTCACCTTAGGCCATCCGCTTGAAAATACTGATGGTGTTTTATCGCTCCTCTTTAGGATCAGGCATTTTACTTTGAAGAAATTAGAGTGTTTCAGGCAGGCTTTCGCTTGAATACACCAGCATGGAATAATGGAATAGGACCTCTATCCTTTACTGGTTAATGATATAGGTAATGATTAACAGGGACAGTTGGGGGCATTCGTACTAAAGAGTCAGAGGTGAAATTCTTAGATTGCGTTACGACGAACTACTGCGAAAGCATTTGCCAAGGATGTTT	Eukaryota	Alveolata	Ciliophora	Phyllopharyngea	Cyrtophoria_1	PHYLL_4	PHYLL_4_X	PHYLL_4_X_sp.		0	0	0	0.00155032	0	0	0		0	0	0	3	0	0	0
ASV_1627	AGCTCCAATAGCGTATCTTAATGTTGTTGCAGTTAAAAAGCTCGTAGTCGAATATCTGACCGGGAAAACCGAGCTTCGCTTGGATCTTTCCTAGGTCATCCGCCTGAAAAATTAGTGGTTTTTCATCGCTCTACTTATGGATCAGGCACTTTACTTTGAAGAAATTAGAGTGTTTCAGGCAGGCTATCGCTTGAATACACCAGCATGGAATAATGGAATAGGACTTTCATCAGTTACTGGTTAATGATGGTTGTAATGATTAATAGGGACAGTTGGGGGCATTCGTACTTGACAGTCAGAGGTGAAATTCTTCGATTTGTCAAAGACGAACTAATGCGAAGGCATCTGCCAAGGATGTTT	Eukaryota	Alveolata	Ciliophora	Phyllopharyngea	Cyrtophoria_1	PHYLL_4	PHYLL_4_X	PHYLL_4_X_sp.		0	0	0	0	0	0	0.00983429		0	0	0	0	0	0	34
ASV_1716	AGCTCCAATAGCGTACGTTAATGTTGTTGCAGTTAAAAAGCTCGTAGTCGAATTTCTGGCCGAGGAAGTCCACTCTCAGTGGTTCTCACCTTAGGCCATCCGCTTGAAAATACTGATGGTGTTTTATCGCTCCTCTTTAGGATCAGGCATTTTACTTTGAAGAAATTAGAGTGTTTCAGGCAGGCTTTCGCTTGAATACACCAGCATGGAATAATGGAATAGGACCTCTATCCTTTACTGGTTAATGATATAGGTAATGATTAACAGGGACAGTTGGGGGCATTCGTACTAAAGAGTCAGAGGTGAAATTCTTCGATTTCTTTAAGACGAACTAATGCGAAGGCATCTGCCAAGGATGTTT	Eukaryota	Alveolata	Ciliophora	Phyllopharyngea	Cyrtophoria_1	PHYLL_4	PHYLL_4_X	PHYLL_4_X_sp.		0	0	0	0	0	0	0.00491715		0	0	0	0	0	0	17
ASV_1877	AGCTCCAATAGCGTATCTTAATGTTGTTGCAGTTAAAAAGCTCGTAGTCGAATTTCTGGCCGGGAGTACTAGCTCTTATGCTTTGGACTCCTAGGTCATCCGCCTGTGATCATTGCTCGTGCTTTACCGTTCGGCAGTAGGAGCAGGCATTTTACTTTGAAGAAATTAGAGTGTTTCAGGCAGGCTTTCGCTTGAATACACCAGCATGGAATAATGGAATAGGACTTGTTCTTTTTATTGGTCACTAGAACAAGTAATGATTAATAGGGACAGTTGGGGGCATTCGTATTTGTTAGTCAGAGGTGAAATTCTTCGATTTAACAAAGACGAACTAATGCGAAGGCATTTGCCAAGGATGTTT	Eukaryota	Alveolata	Ciliophora	Phyllopharyngea	Cyrtophoria_1	PHYLL_4	PHYLL_4_X	PHYLL_4_X_sp.		0	0	0	0	0	0.00126417	0		0	0	0	0	0	6	0
ASV_1541	AGCTCCAATAGCGTATATTAAAGTTGTTGCAGTTAAAAAGCTCGTAGTTGAAATTCCGGCGTCTTTGGACGTCTGCCTGGAAGAACTAGCGATACCGTAAAAAGTTTTGCTTTTTTGAACAGGCTTTTACTGTGAACAAATTAAAGTGCTCAAAGCAGGCTTTTGCTTGAATATTCTAGCATGGAATAATAAAATATGACTTTATTCATTTTATTGGTTATTGAATGAAGTAATGATTAATAGGAACAGTTGGGGGCATTCGTATTTAATAGTCAGAGGTGAAATTCTTAGATTTATTAAAGACGAACTAAAGCGAAAGCATTTGCCAAGGATGTTT	Eukaryota	Alveolata	Ciliophora	Phyllopharyngea	Suctoria	Suctoria_X	Suctoria_XX	Suctoria_XX_sp.		0	0	0	0	0	0	0.0161977		0	0	0	0	0	0	56
ASV_179	AGCTCCAATAGCGTATATTAAAGTTGTTGCAGTTAAAAAGCTCGTAGTTGGATTTCTGGCAGAGTGACTCCGGCCGCAGCATTGCGAGTTGGGAGCGCCCTACCATCCTTCGGTTAACCTTTACGGAATTCACTTTCTGTGCTGGGGCTCCGATATTTTACCTTGAGAAAATTAGAGTGTTTCAGGCAGGCTATAGCCGGAATACATTAGCATGGAATAATGGAAAAGGACTACTACCTCTTCTGTTGGTCTGGGAGGCAGCAGTAATGATTAATAGGGATAGTTGGGGGCATTAGTACTTAATAGCAAGAGGTGAAATTCTCTGATTTGTTAAAGACTAACTTATGCGAAAGCATTTGCCAAGGATGTTT	Eukaryota	Alveolata	Ciliophora	Spirotrichea	Choreotrichida	Leegaardiellidae_B	Leegaardiella	Leegaardiella_sp.		0	0.0160926	0	0	0.00383875	0.00189625	0		0	25	0	0	19	9	0
ASV_252	AGCTCCAATAGCGTATATTAAAGTTGTTGCAGTTAAAAAGCTCGTAGTTGGATTTCTGGCAGAGTGACTTCAACCAGCTGATGCTTGGTGAAAGCGCTTTACCATCCTTCGGTTAACCTTCACGGGATTCACTTTCTGCGCTGGGGCTCCGATATTTTACCTTGAGAAAATTAGAGTGTTTCAGGCAGGCTATCGCCGGAATACATTAGCATGGAATAATGGAAAAGGACTTCTACCTCTTCTGTTGGTCTGGGAGGCAGTAGTAATGATTAATAGGGATAGTTGGGGGCATTAGTACTTAACTGTCAGAGGTGAAATTCTCCGATTTGTTAAAGACTAACTTATGCGAAAGCATTTGCCAAGGATGTTT	Eukaryota	Alveolata	Ciliophora	Spirotrichea	Choreotrichida	Leegaardiellidae_B	Leegaardiella	Leegaardiella_sp.		0	0.00514963	0	0	0	0	0		0	8	0	0	0	0	0
ASV_798	AGCTCCAATAGCGTATATTAAAGTTGTTGCAGTTAAAAAGCTCGTAGTTGGATTTCTGGCAGTGTGACTCCGGCCGGCATGACGTCGGGTCCAGAGCGCGCTACCATCCTTCTGTCAACCTTCGCGGGATTGATTTCCCGCCCTGGGGCTCAGATATTTTACCTTGAGAAAATTAGAGTGTTTCAGGCAGGCTTTCGCCGGAATACATTAGCATGGAATAATGGAAAAGGACTTCAACCTCTTCTGTTGGTCTGAGAGGCTGTAGTAATGATTAATAGGGATAGTTGGGGGCATTAGTACTTGACTGTCAGAGGTGAAATTCTCCGATTTGTTAAAGACTAACTTATGCGAAAGCATTTGCCAAGGATGTTT	Eukaryota	Alveolata	Ciliophora	Spirotrichea	Choreotrichida	Leegaardiellidae_B	Leegaardiella	Leegaardiella_sp.		0	0	0	0.011369	0	0	0		0	0	0	22	0	0	0
ASV_849	AGCTCCAATAGCGTATATTAAAGTTGTTGCAGTTAAAAAGCTCGTAGTTGGATTTCTGGCAGAGTGTCCTTTGGCCAGCATGTCGTTTGGTCCAGAGCGCTCTACCATCCTTCTGTTAACCTTTACAGCATTGACTTGCTGCACTGGGGCTCAGATATTTTACCTTGAGAAAATTAGAGTGTTTCAGGCAGGCTTTCGCCGGAATACATTAGCATGGAATAATAGAAAAGGACTTCATCCTCTTCCGTTGGTCTGAGAGGCTGTAGTAATGATTAATAGGGATAGTTGGGGGCATTAGTACTCAACTGTCAGAGGTGAAATTCTCCGATTCGTTGAAGACTAACTTATGCGAAAGCATTTGCCAAGGATGTTT	Eukaryota	Alveolata	Ciliophora	Spirotrichea	Choreotrichida	Leegaardiellidae_B	Leegaardiella	Leegaardiella_sp.		0	0	0	0.00930189	0	0	0		0	0	0	18	0	0	0
ASV_1865	AGCTCCAATAGCGTATATTTAAGTTGTTGCAGTTAAAAAGCTCGTAGTCGGATTTCTGGCAGAGTGTCCTTTGGCCAGCATGACGTTTGGTCCAGAGCGCTCTACCATCCTTCTGTTAACCTTGTCAGCATTCACTTGCTGGCCTGGGGCTCAGATATTTTACCTTGAGAAAATTAGAGTGTTTCAGGCAGGCTTTCGCCGGAATACATTAGCATGGAATAATGGAAAAGGACTTCAACCTCTTCTGTTGGTCTGAGAGGCTGTAGTAATGATTAATAGGGATAGTTGGGGGCATTAGTACTCAACTGTCAGAGGTGAAATTCTCCGATTCGTTGAAGACTAACTTATGCGAAAGCATTTGCCAAGGATGTTT	Eukaryota	Alveolata	Ciliophora	Spirotrichea	Choreotrichida	Leegaardiellidae_B	Leegaardiella	Leegaardiella_sp.		0	0	0	0	0	0.00168556	0		0	0	0	0	0	8	0
ASV_1889	GCTCCAATAGCGTATATTAAAGTTGTTGCAGTTAAAAAGCTCGTAGTTGGATTTCTGGCAGAGTTACTCCTACAGGCGGTTCGCTTGGTGGGAGTGCTTTACCATCCTTCGGTTAACATTTAGGGGATTCACTTTCCTTATCTGGGCTCCGATATTTTACCTTGAGAAAATTAGAGTGTTTCAGGCAGGCTATCGCCGGAATACATTAGCATGGAATAATGGAAAAGGACTTCTACCTCTTCTGTTGGTCTGGGAGGCAGTAGTAATGATTAATAGGGATAGTTGGGGGCATTAGTACTTAACTGTCAGAGGTGAAATTCTCCGATTTGTTAAAGACTAACTTATGCGAAAGCATTTGCCAAGGATGTTT	Eukaryota	Alveolata	Ciliophora	Spirotrichea	Choreotrichida	Leegaardiellidae_B	Leegaardiella	Leegaardiella_sp.		0	0	0	0	0	0.00105347	0		0	0	0	0	0	5	0
ASV_1896	AGCTCCAATAGCGTATATTAAAGTTGTTGCAGTTAAAAAGCTCGTAGTTGGATTTCTGGCAGTGTGACTCCGGCCGGCATGACGTCGGGTCCAGAGCGCGCTACCATCCTTCTGTCAACCTTCGCGGGATTCGTTTCCCGCCCTGGGGCTCAGATATTTTACCTTGAGAAAATTAGAGTGTTTCAGGCAGGCTTTCGCCGGAATACATTAGCATGGAATAATGGAAAAGGACTTCAACCTCTTCTGTTGGTCTGAGAGGCTGTAGTAATGATTAATAGGGATAGTTGGGGGCATTAGTACTCAACTGTCAGAGGTGAAATTCTCCGATTCGTTGAAGACTAACTTATGCGAAAGCATTTGCCAAGGATGTTT	Eukaryota	Alveolata	Ciliophora	Spirotrichea	Choreotrichida	Leegaardiellidae_B	Leegaardiella	Leegaardiella_sp.		0	0	0	0	0	0.000842778	0		0	0	0	0	0	4	0
ASV_1897	AGCTCCAATAGCGTATATTTAAGTTGTTGCAGTTAAAAAGCTCGTAGTTGGATTTCTGGCAGAGTGACTTCAACCAGCTGATGCTTGGTGAAAGCGCTTTACCATCCTTCGGTTAACCTTCACGGGATTCACTTTCTGCGCTGGGGCTCCGATATTTTACCTTGAGAAAATTAGAGTGTTTCAGGCAGGCTATCGCCGGAATACATTAGCATGGAATAATGGAAAAGGACTTCTACCTCTTCTGTTGGTCTGGGAGGCAGTAGTAATGATTAATAGGGATAGTTGGGGGCATTAGTACTTAACTGTCAGAGGTGAAATTCTCCGATTTGTTAAAGACTAACTTATGCGAAAGCATTTGCCAAGGATGTTT	Eukaryota	Alveolata	Ciliophora	Spirotrichea	Choreotrichida	Leegaardiellidae_B	Leegaardiella	Leegaardiella_sp.		0	0	0	0	0	0.000842778	0		0	0	0	0	0	4	0
ASV_2013	AGCTCCAATAGCGTATATTAAAGTTGTTGCAGTTAAAAAGCTCGTAGTTGGATTTCTGGCAGTGTGACTCCGGCCGGCATGACGTCGGGTCCAGAGCGCGCTACCATCCTTCTGTCAACCTTCGCGGGATTCGTTTCCCGCCCTGGGGCTCAGATATTTTACCTTGAGAAAATTAGAGTGTTTCAGGCAGGCTTTCGCCGGAATACATTAGCATGGAATAATGGAAAAGGACTTCAACCTCTTCTGTTGGTCTGAGAGGCTGTAGTAATGATTAATAGGGATAGTTGGGGGCATTAGTACTTGACTGTCAGAGGTGAAATTCTCCGATTTGTTAAAGACTAACTTATGCGAAAGCATTTGCCAAGGATGTTT	Eukaryota	Alveolata	Ciliophora	Spirotrichea	Choreotrichida	Leegaardiellidae_B	Leegaardiella	Leegaardiella_sp.		0	0	0	0	0.00282855	0	0		0	0	0	0	14	0	0
ASV_2045	AGCTCCAATAGCGTATATTAAAGTTGTTGCAGTTAAAAAGCTCGTAGTTGGATTTCTGGTCGAGTGTCCCTAGGCCGACTTGACGTTTGGTCCTAGGCGCTCTGCCATCCTTCTGTTAACATTCGCCTCGTTCGTTCGTGGCGTCTGGGCTCAGATATTTTACCTTGAGAAAATTAGAGTGTTTCAGGCAGGCTTTCGCCGGAATACATTAGCATGGAATAATGGAAAAGGACTTCAACCTCTTCTGTTGGTCTGAGAGGCTGTAGTAATGATTAATAGGGATAGTTGGGGGCATTAGTACTTGACTGTCAGAGGTGAAATTCTCCGATTTGTTAAAGACTAACTTATGCGAAAGCATTTGCCAAGGATGTTT	Eukaryota	Alveolata	Ciliophora	Spirotrichea	Choreotrichida	Leegaardiellidae_B	Leegaardiella	Leegaardiella_sp.		0	0	0	0	0.00161631	0	0		0	0	0	0	8	0	0
ASV_2087	AGCTCCAATAGCGTATATTAAAGTTGTTGCAGTTAAAAAGCTCGTAGTTGGATTTCTGGCAGGGTGACCTCCGGGGAACTTGATGTTCCGTCCGGTGCGCTCTGCCATCCTTCTGTTAACCTTGGCGGAATTCACTTTCCGCTCTGGGGCTCAGATATTTTACCTTGAGAAAATTAGAGTGTTTCAGGCAGGCTTTCGCCGGAATACATTAGCATGGAATAATGGAAAAGGACTTCAACCTCTTCTGTTGGTCTGAGAGGCTGTAGTAATGATTAATAGGGATAGTTGGGGGCATTAGTACTTGACTGTCAGAGGTGAAATTCTCCGATTTGTTAAAGACTAACTTATGCGAAAGCATTTGCCAAGGATGTTT	Eukaryota	Alveolata	Ciliophora	Spirotrichea	Choreotrichida	Leegaardiellidae_B	Leegaardiella	Leegaardiella_sp.		0	0	0	0	0.000606118	0	0		0	0	0	0	3	0	0
ASV_2024	AGCTCCAATAGCGTATATTTAAGTTGTTGCAGTTAAAAAGCTCGTAGTTGGATTTCTGGTAGAATATTCAATCCCTCTGATGAGTGCGATCGAAAGTTTTACCATCCTTCTGTTAACCTTGGAGGCTTTTACGGTCTCTCTGGGGCTCAGATATTTTACCTTGAGAAAATTAGAGTGTTTCAGGCAGGCTAGCGCCGGAATACATTAGCATGGAATAATAGAATAGGACTTTTGCCTCTTCTGTTGGTCATGGGGTTTAAGTAATGATTAATAGGGATAGTTGGGGGCATTAGTACTTCACTGTCAGAGGTGAAATTCTCGGATTTGTGAAAGACTAACTTATGCGAAAGCATTTGCCAAGGATGTTT	Eukaryota	Alveolata	Ciliophora	Spirotrichea	Choreotrichida	Strobilidiidae_I	Pelagostrobilidium	NA		0	0	0	0	0.00242447	0	0		0	0	0	0	12	0	0
ASV_219	AGCTCCAATAGCGTATATTAAAGTTGTTGCAGTTAAAAAGCTCGTAGTTGGATTTCTGGTCGGGTGACCCGGCCCTCATGCTGAGTGTGCAAGGCCGCCCGTCCATCCTTCTGTCAACGCTTGAGGCCTTTACAGTCTCCTGCGGGCTCAGATATTTTACCTTGAGAAAATTAGAGTGTTTCAGGCAGGCTAGCGCCGGAATACATTAGCATGGAATAATGGAATAGGACTTTTGCCTCTTCTGTTGGTCTGAGGGGTTCGAGTAATGATTAATAGGGATAGTTGGGGGCATTAGTACTTAACTGTCAGAGGTGAAATTCTCGGATTTGTTAAAGACTAACTTATGCGAAAGCATTTGCCAAGGATGTTT	Eukaryota	Alveolata	Ciliophora	Spirotrichea	Choreotrichida	Strobilidiidae_I	Pelagostrobilidium	Pelagostrobilidium_sp.		0	0.00901185	0	0	0	0	0		0	14	0	0	0	0	0
ASV_249	AGCTCCAATAGCGTATATTAAAGTTGTTGCAGTTAAAAAGCTCGTAGTTGGATTTCTGGCAGGATGACTTCGCCCTCTGTTGAGTGCGCGAAGATATCTTACCATCCTTCTGTTAAAGTTAGACTTCTTCACCGAAGTCTTTCCAGCTCAGATATTTTACCTTGAGAAAATTAGAGTGTTTCAGGCAGGCTCGCGCCGGAATACATTAGCATGGAATAATGGAATAGGACTTTTACCTCTTCTGTTGGTCATGGGGTTTGAGTAATGGTTAATAGGGATAGTTGGGGGCATTAGTACTTCACTGTCAGAGGTGAAATTCTCGGATTTGTGAAAGACTAACTTATGCGAAAGCATTTGCCAAGGATGTTT	Eukaryota	Alveolata	Ciliophora	Spirotrichea	Choreotrichida	Strobilidiidae_I	Pelagostrobilidium	Pelagostrobilidium_sp.		0	0.00514963	0	0	0.00121224	0	0		0	8	0	0	6	0	0
ASV_280	AGCTCCAATAGCGTATATTAAAGTTGTTGCAGTTAAAAAGCTCGTAGTTGGATTTCTGGTAGGATGACTTCGCCCTCAGTAGAGTGTGCGGAGCCGTCTTTCCATCCTTCTGTTAACCCTTGAGTCCTTCACGGTCTCCTGGGGGCTCAGATATTTTACCTTGAGAAAATTAGAGTGTTTCAGGCAGGCTAGCGCCGGAATACATTAGCATGGAATAATGGAATAGGACTTTTGCCTCTTCTGTTGGTCTGAGGGGTTCGAGTAATGATTAATAGGGATAGTTGGGGGCATTAGTACTTAACTGTCAGAGGTGAAATTCTCGGATTTGTTAAAGACTAACTTATGCGAAAGCATTTGCCAAGGATGTTT	Eukaryota	Alveolata	Ciliophora	Spirotrichea	Choreotrichida	Strobilidiidae_I	Pelagostrobilidium	Pelagostrobilidium_sp.		0	0.00321852	0	0	0	0.000842778	0		0	5	0	0	0	4	0
ASV_1015	AGCTCCAATAGCGTATATTAAAGTTGTTGCAGTTAAAAAGCTCGTAGTTGGATTTCTGGTAGGATGATTATGCCCTCAGCTGAGTGCGCATCGTCGTCTTTCCATCCTTCTGTTAACCTTAGAGTCCTTCACGGTCTCTCTGGGGCTCAGATATTTTACCTTGAGAAAATTAGAGTGTTTCAGGCAGGCTAGCGCCGGAATACATTAGCATGGAATAATAGAATAGGACTTTTGCCTCTTCTGTTGGTCATGGGGTTCGAGTAATGATTAATAGGGATAGTTGGGGGCATTAGTACTTCACTGTCAGAGGTGAAATTCTCGGATTTGTGAAAGACTAACTTATGCGAAAGCATTTGCCAAGGATGTTT	Eukaryota	Alveolata	Ciliophora	Spirotrichea	Choreotrichida	Strobilidiidae_I	Pelagostrobilidium	Pelagostrobilidium_sp.		0	0	0	0.00310063	0	0	0		0	0	0	6	0	0	0
ASV_1116	AGCTCCAATAGCGTATACTAAAGTTGTTGCAGTTAAAAAGCTCGTAGTTGGATTTCTGGTAGGATGATTATGCCCTCAGCTGAGTGCGCATCGTCGTCTTTCCATCCTTCTGTTAACCTTAGAGTCCTTCACGGTCTCTCTGGGGCTCAGATATTTTACCTTGAGAAAATTAGAGTGTTTCAGGCAGGCTAGCGCCGGAATACATTAGCATGGAATAATAGAATAGGACTTTTGCCTCTTCTGTTGGTCATGGGGTTCGAGTAATGATTAATAGGGATAGTTGGGGGCATTAGTACTTCACTGTCAGAGGTGAAATTCTCGGATTTGTGAAAGACTAACTTATGCGAAAGCATTTGCCAAGGATGTTT	Eukaryota	Alveolata	Ciliophora	Spirotrichea	Choreotrichida	Strobilidiidae_I	Pelagostrobilidium	Pelagostrobilidium_sp.		0	0	0	0.00155032	0	0	0		0	0	0	3	0	0	0
ASV_1698	AGCTCCAATAGCGTATATTAAAGTTGTTGCAGTTAAAAAGCTCGTAGTTGGATTTCTGAAAGGTTGATTATGCCCTCTGCTGAGTGCGCATCGTCGTCTTTTCATCCTTCTGTTAACCTTGGAGTACTTTACGGATTCCCTGGGGCTCAGATATTTTACCTTGAGAAAATTAGAGTGTTTCAGGCAGGCTAGCGCCGGAATACATTAGCATGGAATAATGGAATAGGACTTTTGCCTCTTCTGTTGGTCATGGGGTTCGAGTAATGATTAATAGGGATAGTTGGGGGCATTAGTACTTCACTGTCAGAGGTGAAATTCTCGGATTTGTGAAAGACTAACTTATGCGAAAGCATTTGCCAAGGATGTTT	Eukaryota	Alveolata	Ciliophora	Spirotrichea	Choreotrichida	Strobilidiidae_I	Pelagostrobilidium	Pelagostrobilidium_sp.		0	0	0	0	0	0	0.00578488		0	0	0	0	0	0	20
ASV_1760	AGCTCCAATAGCGTATATTAAAGTTGTTGCAGTTAAAAAGCTCGTAGTTGGATTTCTGGTCGGGTGACCCGGCCCTCATGCTGAGTGGCAAGGCCGCCCGTCCATCCTTCTGTCAAGCCTTGAGGCCTTCACGGCTTCCTGGTGGCTCAGATATTTTACCTTGAGAAAATTAGAGTGTTTCAGGCAGGCTAGCGCCGGAATACATTAGCATGGAATAATGGAATAGGACTTTTGCCTCTTCTGTTGGTCATGGGGTTCGAGTAATGATTAATAGGGATAGTTGGGGGCATTAGTACTTCACTGTCAGAGGTGAAATTCTCGGATTTGTGAAAGACTAACTTATGCGAAAGCATTTGCCAAGGATGTTT	Eukaryota	Alveolata	Ciliophora	Spirotrichea	Choreotrichida	Strobilidiidae_I	Pelagostrobilidium	Pelagostrobilidium_sp.		0	0	0	0	0	0	0.00231395		0	0	0	0	0	0	8
ASV_1856	AGCTCCAATAGCGTATATTTAAGTTGTTGCAGTTAAAAAGCTCGTAGTTGGATTTCTGGTCGGGTGACCCGGCCCTCATGCTGAGTGTGCAAGGCCGCCCGTCCATCCTTCTGTCAACCCTTGAGGCCTTAACCGCCTCCTGGGGGCTCAGATATTTTACCTTGAGAAAATTAGAGTGTTTCAGGCAGGCTAGCGCCGGAATACATTAGCATGGAATAATGGAATAGGACTTTTGCCTCTTCTGTTGGTCTGAGGGGTTCGAGTAATGATTAATAGGGATAGTTGGGGGCATTAGTACTTAACTGTCAGAGGTGAAATTCTCGGATTTGTTAAAGACTAACTTATGCGAAAGCATTTGCCAAGGATGTTT	Eukaryota	Alveolata	Ciliophora	Spirotrichea	Choreotrichida	Strobilidiidae_I	Pelagostrobilidium	Pelagostrobilidium_sp.		0	0	0	0	0	0.00210694	0		0	0	0	0	0	10	0
ASV_1890	AGCTCCAATAGCGTATATTTAAGTTGTTGCAGTTAAAAAGCTCGTAGTTGGATTTCTGGTCGGGTGACCCGGCCCTCATGCTGAGTGTGCAAGGCCGCCCGTCCATCCTTCTGTCAACGCTTGAGGCCTTTACAGTCTCCTGCGGGCTCAGATATTTTACCTTGAGAAAATTAGAGTGTTTCAGGCAGGCTAGCGCCGGAATACATTAGCATGGAATAATGGAATAGGACTTTTACCTCTTCTGTTGGTCAAAGGGGTTCGAGTAATGATTAATAGGGATAGTTGGGGGCATTAGTACTTAACTGTCAGAGGTGAAATTCTCGGATTTGTTAAAGACTAACTTATGCGAAAGCATTTGCCAAGGATGTTT	Eukaryota	Alveolata	Ciliophora	Spirotrichea	Choreotrichida	Strobilidiidae_I	Pelagostrobilidium	Pelagostrobilidium_sp.		0	0	0	0	0	0.00105347	0		0	0	0	0	0	5	0
ASV_1898	AGCTCCAATAGCGTATATTAAAGTTGTTGCAGTTAAAAAGCTCGTAGTTGGATTTCTGGTAGGATGACTTCGCCCTCAGTAGAGTGTGCGGAGCCGTCTTTCCATCCTTCTGTTAACCCTTGAGTCCTTCACGGTCTCCTGGGGGCTCAGATATTTTACCTTGAGAAAATTAGAGTGTTTCAGGCAGGCTAGCGCCGGAATACATTAGCATGGAATAATGGAATAGGACTTTTACCTCTTCTGTTGGTCAAAGGGGTTCGAGTAATGATTAATAGGGATAGTTGGGGGCATTAGTACTTAACTGTCAGAGGTGAAATTCTCGGATTTGTTAAAGACTAACTTATGCGAAAGCATTTGCCAAGGATGTTT	Eukaryota	Alveolata	Ciliophora	Spirotrichea	Choreotrichida	Strobilidiidae_I	Pelagostrobilidium	Pelagostrobilidium_sp.		0	0	0	0	0	0.000842778	0		0	0	0	0	0	4	0
ASV_2070	AGCTCCAATAGCGTATATTAAAGTTGTTGCAGTTAAAAAGCTCGTAGTTGGATTTCTGGTAGAATATTCAATCCCTCTGATGAGTGCGATCGAAAGTTTTACCATCCTTCTGTTAACCTTGGAGGCTTTTACGGTCTCCCTGGGGCTCAGATATTTTACCTTGAGAAAATTAGAGTGTTTCAGGCAGGCTAGCGCCGGAATACATTAGCATGGAATAATAGAATAGGACTTTTGCCTCTTCTGTTGGTCATGGGGTTTAAGTAATGATTAATAGGGATAGTTGGGGGCATTAGTACTTCACTGTCAGAGGTGAAATTCTCGGATTTGTGAAAGACTAACTTATGCGAAAGCATTTGCCAAGGATGTTT	Eukaryota	Alveolata	Ciliophora	Spirotrichea	Choreotrichida	Strobilidiidae_I	Pelagostrobilidium	Pelagostrobilidium_sp.		0	0	0	0	0.0010102	0	0		0	0	0	0	5	0	0
ASV_1914	AGCTCCAATAGCGTATATTAAAGTTGTTGCAGTTAAAAAGCTCGTAGTTGGATTTCTGGCAGGGTGACTCTGCCCTCAGCAGAGCGGCCGGAGCCGCCCTTCCATCCTTCTGTCAACCTTTTAGGCTTTTACGGTCTATCTGGGGCTCAGATATTTTACCTTGAGAAAATTAGAGTGTTTCAGGCAGGCTAGCGCCGGAATACATTAGCATGGAATAATGGAATAGGACTTTTACCTCTTCTGTTGGTCAAAGGGGTTCGAGTAATGATTAATAGGGATAGTTGGGGGCATTAGTACTTAACTGTCAGAGGTGAAATTCTCGGATTTGTTAAAGACTAACTTATGCGAAAGCATTTGCCAAGGATGTTT	Eukaryota	Alveolata	Ciliophora	Spirotrichea	Choreotrichida	Strobilidiidae_I	Strobilidiidae_I_X	Strobilidiidae_I_X_sp.		0	0	0	0	0	0.000421389	0		0	0	0	0	0	2	0
ASV_1915	AGCTCCAATAGCGTATATTAAAGTTGTTGCAGTTAAAAAGCTCGTAGTTGGATTTCTGGCAGGGTGACTCTGCCCTCAGCAGAGCGGCCGGAGCCGCCCTTCCATCCTTCTGTCAACCTTTTAGGCTTTTACGGTCTATCTGGGGCTCAGATATTTTACCTTGAGAAAATTAGAGTGTTTCAGGCAGGCTAGCGCCGGAATACATTAGCATGGAATAATGGAATAGGACTTTTGCCTCTTCTGTTGGTCTGAGGGGTTCGAGTAATGATTAATAGGGATAGTTGGGGGCATTAGTACTTAACTGTCAGAGGTGAAATTCTCGGATTTGTTAAAGACTAACTTATGCGAAAGCATTTGCCAAGGATGTTT	Eukaryota	Alveolata	Ciliophora	Spirotrichea	Choreotrichida	Strobilidiidae_I	Strobilidiidae_I_X	Strobilidiidae_I_X_sp.		0	0	0	0	0	0.000421389	0		0	0	0	0	0	2	0
ASV_1614	AGCTCCAATAGCGTATATTAAAGTTGTTGCAGTTAAAAAGCTCGTAGTTGGATTTCTGGTTGCAGGATTGAGCGCACACGAGTGATGTCTCAGTTTTGCAGCCATCCTTCTGAAAACCTTTGCTGGCATTCACTTGTCACTTTGGAGATCAGATAATTTACCTTGAGAAAATTAGAGTGTTTCAGGCAGGCTAGGCCGGAATACATTAGCATGGAATAATGGAATAGGACTTTTGCTTCATTCGTTGGTTTGAGGGGCGAGAGTAATGATTAATAGGGATAGTTGGGGGCATTGGTATTTAACTGTCAGAGGTGAAATTCTCGGATTTGTTAAAGACTAACTTATGCGAAAGCATTTGCCAAGGATGTTT	Eukaryota	Alveolata	Ciliophora	Spirotrichea	NA	NA	NA	NA		0	0	0	0	0	0	0.010702		0	0	0	0	0	0	37
ASV_821	AGCTCCAATAGCGTATACTAAAGTTGTTGCAGTTAAAAAGCTCGTAGTTGGATTTCTGGGAGGGTGCCAATGTCCGCCGACGTGCGTGCGCAGCGGCGCCCTTCCATCCTTCTGTTAACGCCTCTTGGCATTCATTTGCTGGTGGCGGGCTCAGATATTTTACCTTGAGAAAATTAGAGTGTTTCAGGCAGGCTAGGCCGGAATACATTAGCATGGAATAATGGAATAGGACTACGGTCTCTTTGTTGGTTTGAGGGACTGCAGTAATGATTAATAGGGATAGTTGGGGGCATTAGTATTTAATTGTCAGAGGTGGAATTCTCGGATTTGTTAAAGACTAACTTATGCGAAAGCATTTGCCAAGGATGTTT	Eukaryota	Alveolata	Ciliophora	Spirotrichea	Strombidiida	NA	NA	NA		0	0	0	0.0103354	0	0	0		0	0	0	20	0	0	0
ASV_822	AGCTCCAATAGCGTATATTAAAGTTGTTGCAGTTAAAAAGCTCGTAGTTGGATTTCTGGGAGGGTGCCAATGTCCGCCAAACGCGTGCGCAGCGGCGCCCTTCCATCCTTCTGTTAACGCCTCTTGGCATTCACTTGCTGGTGGTGGGCTCAGATATTTTACCTTGAGAAAATTAGAGTGTTTCAGGCAGGCTAGGCCGGAATACATTAGCATGGAATAATGGAATAGGACTACGGTCTCTTTGTTGGTTTGAGGGACTGCAGTAATGATTAATAGGGATAGTTGGGGGCATTAGTATTTAATTGTCAGAGGTGGAATTCTCGGATTTGTTAAAGACTAACTTATGCGAAAGCATTTGCCAAGGATGTTT	Eukaryota	Alveolata	Ciliophora	Spirotrichea	Strombidiida	NA	NA	NA		0	0	0	0.0103354	0	0	0		0	0	0	20	0	0	0
ASV_977	AGCTCCAATAGCGTATATTAAAGTTGTTGCAGTTAAAAAGCTCGTAGTTGGACTTCTGGGAGGCTTCGTGAGGCGGCCTGCAGGGCCTGCCGAACGGACCTCTCATCCTGCTGTTAGCGGTCGTTGCTGCAAAGCGCGGCCGGGCTCAGCTACTTTACCTTGAGAAAATTAGAGTGTTTCAGGCAGGATTGTGTCCGGAATACATTAGCATGGAATAATGGAATAGGACTACGGTCTCCTTGTTGGTTTGAGGGACTATAGTAATGATTAATAGGGATAGTTGGGGGCATTAGTATTCGACTGTCAGAGGTGAAATTCTTGGATTTGTTGAAGACGGACTACTGCGAAAGCATCTGCCAAAGATGTTC	Eukaryota	Alveolata	Ciliophora	Spirotrichea	Strombidiida	NA	NA	NA		0	0	0	0.00413418	0	0	0		0	0	0	8	0	0	0
ASV_1976	AGCTCCAATAGCGTATATTAAAGTTGTTGCAGTTAAAAAGCTCGTAGTTGGATTTCTGGGAGGGCGACAATGTCCGTCGTCTGATGTGTGCAGCGGCGCCCTTCCATCCTTCTGTTAACGCCTCTCCGCATTCGTTTGCGGGTGGCGGGCTCAGATATTTTACCTTGAGAAAATTAGAGTGTTTCAAGCAGGCTTTGCGCGGAATACATTAGCATGGAATAATGGAATAGGACTACGGTCTCTTTGTTGGTTTGAGGGACAGCAGTAATGATTAATAGGGATAGTTGGGGGCATTAGTATTTAATTGTCAGAGGTGGAATTCTCAGATTTGTTAAAGACTAACTTATGCGAAAGCATTTGCCAAGGATGTTT	Eukaryota	Alveolata	Ciliophora	Spirotrichea	Strombidiida	NA	NA	NA		0	0	0	0	0.00626322	0	0		0	0	0	0	31	0	0
ASV_2046	AGCTCCAATAGCGTATATTAAAGTTGTTGCAGTTAAAAAGCTCGTAGTTGGATTTCTGAAAGGATAGTTATGCCCTCTGCTGAGTGCGCATGACCGTCTTTTCATCCTTCTGTTAACCTTGGAGTCCTTCACGGTCTCCCTGGGGCTCAGATATTTTACCTTGAGAAAATTAGAGTGTTTCAGGCAGGCTAGGCCGGAATACATTAGCATGGAATAATGGAATAGGACTACGGTCTCGTTGTTGGTTTGAGGGACTGGAGTAATGATTAATAGGGATAGTTGGGGGCATTAGTATTTAATTGTCAGAGGTGAAATTCTCAGATTTGTTAAAGACTAACTTATGCGAAAGCATTTGCCAAGGATGTTT	Eukaryota	Alveolata	Ciliophora	Spirotrichea	Strombidiida	NA	NA	NA		0	0	0	0	0.00161631	0	0		0	0	0	0	8	0	0
ASV_103	AGCTCCAATAGCGTATATTAAAGTTGTTGCAGTTAAAAAGCTCGTAGTTGGATTTCTGGGAGGGTGCCAATGTCCGCCTTTGCGCGTGTGCAGCGGCGCCCTTCCATCCTTCTGTTAACGTCTCTTGGCATTCATTTGCTGGTGGCGGGCTCAGATATTTTACCTTGAGAAAATTAGAGTGTTTCAGGCAGGCTAGGCCGGAATACATTAGCATGGAATAATGGAATAGGACTACGGTCTCGTTGTTGGTTTGAGGGACTGCAGTAATGATTAATAGGGATAGTTGGGGGCATTAGTATTTAATTGTCAGAGGTGAAATTCTCAGATTTGTTAAAGACTAACTTATGCGAAAGCATTTGCCAAGGATGTTT	Eukaryota	Alveolata	Ciliophora	Spirotrichea	Strombidiida	Strombidiidae	NA	NA		0.000720664	0	0	0	0	0	0		1	0	0	0	0	0	0
ASV_1730	AGCTCCAATAGCGTATATTAAAGTTGTTGCAGTTAAAAAGCTCGTAGTTGGATTTCTGGGAGGTTGCCAATGTCCGCCGACGTGCGTGTGCAGCGGCGACCTCTCATCCTTCTGTTAACGCCTCTTGGCATTCATTTGCTGGTGGCGGGCTCAGATATTTTACCTAGAGAAAATTAGAGTGTTTCAGGCAGGCTAGGCCGGAATACATTAGCATGGAATAATGGAATAGGACTACGGTCTCTTTGTTGGTTTGAGGGACTGCAGTAATGATTAATAGGGATAGTTGGGGGCATTAGTATTTAATTGTCAGAGGTGGAATTCTCAGATTTGTTAAAGACTAACTTATGCGAAAGCATTTGCCAAGGATGTTT	Eukaryota	Alveolata	Ciliophora	Spirotrichea	Strombidiida	Strombidiidae	NA	NA		0	0	0	0	0	0	0.00433866		0	0	0	0	0	0	15
ASV_2035	AGCTCCAATAGCGTATATTAAAGTTGTTGCAGTTAAAAAGCTCGTAGTTGGATTTCTGGGAGGGTGCCAATGTCCGCCGACGTGCGTGCGCAGCGGCGCCCTTCCATCCTTCTGTTAACGCCTCTTAGCATTCATTTGCTGGTGGCGGGCTCAGATATTTTACCTTGAATAAATTAGAGTGTTTCAGGCAGGCTAGGCCGGAATACATTAGCATGGAATAATGGAATAGGACTACGGTCTCTTTGTTGGTTTGAGGGACTGCAGTAATGATTAATAGGGATAGTTGGGGGCATTAGTATTTAATTGTCAGAGGTGGAATTCTCGGATTTGTTAAAGACTAACTTATGCGAAAGCATTTGCCAAGGATGTTT	Eukaryota	Alveolata	Ciliophora	Spirotrichea	Strombidiida	Strombidiidae	NA	NA		0	0	0	0	0.00202039	0	0		0	0	0	0	10	0	0
ASV_2041	AGCTCCAATAGCGTATATTAAAGTTGTTGCAGTTAAAAAGCTCGTAGTTGGATTTCTGGGAGGGTGCCAATGTCCGCCAACGTGCGTGTGCAGCGGCGCCCTTCCATCCTTCTGTTAACGCCTCTTGGCATTTGTTTGCTGGTGGTGGGCTCAGATATTTTACCTTGAGAAAATTAGAGTGTTTCAGGCAGGCTAGGCCGGAATACATTAGCATGGAATAATGGAATAGGACTACGGTCTCGTTGTTGGTTTGAGGGACTGCAGTAATGATTAATAGGGATAGTTGGGGGCATTAGTATTTAATTGTCAGAGGTGAAATTCTTGGATTTATGAAAGACGAACTTCTGCGAAAGCATTTGCCAAGGATGTTT	Eukaryota	Alveolata	Ciliophora	Spirotrichea	Strombidiida	Strombidiidae	NA	NA		0	0	0	0	0.00181835	0	0		0	0	0	0	9	0	0
ASV_1941	AGCTCCAATAGCGTATATTAAAGTTGTTGCAGTTAAAAAGCTCGTAGTTGGATTTCTGGGAGGGTGCCAATGTCCGCCGAAGTGCGTGTGCAGCGGCGCCCTTCCATCCTTCTGTTAACGCCTCTTGGCATTCATTTGCTGGTGGCGGGCTCAGATATTTTACCTTGAGAAAATTAGAGTGTTTCAGGCAGGCTAGGCCGGAATACATTAGCATGGAATAATGGAATAGGACTACGGTCTCTTTGTTGGTTTGAGGGACTGCAGTAATGATTAATAGGGATAGTTGGGGGCATTAGTATTTAATTGTCAGAGGTGGAATTCTCGGATTTGTTAAAGACTAACTTATGCGAAAGCATTTGCCAAGGATGTTT	Eukaryota	Alveolata	Ciliophora	Spirotrichea	Strombidiida	Strombidiidae	Varistrombidium	Varistrombidium_kielum		0	0	0	0	0.0260631	0	0		0	0	0	0	129	0	0
ASV_1980	AGCTCCAATAGCGTATATTAAAGTTGTTGCAGTTAAAAAGCTCGTAGTTGGATTTCTGGGAGGGTGCCAATGTCCGCCTTGTGCGTGCGCAGCGGCGCCCTTCCATCCTTCTGTTAACGCCTCTTGGCATTCATTTGCTGGTGGCGGGCTCAGATATTTTACCTTGAGAAAATTAGAGTGTTTCAGGCAGGCTAGGCCGGAATACATTAGCATGGAATAATGGAATAGGACTACGGTCTCTTTGTTGGTTTGAGGGACTGCAGTAATGATTAATAGGGATAGTTGGGGGCATTAGTATTTAATTGTCAGAGGTGGAATTCTCGGATTTGTTAAAGACTAACTTATGCGAAAGCATTTGCCAAGGATGTTT	Eukaryota	Alveolata	Ciliophora	Spirotrichea	Strombidiida	Strombidiidae	Varistrombidium	Varistrombidium_kielum		0	0	0	0	0.00585914	0	0		0	0	0	0	29	0	0
ASV_152	AGCTCCAATAGCGTATATTAAAGTTGTTGCAGTTAAAAAGCTCGTAGTTGGATTTCTGGGAGGGTGCCAATGTCCGCCGACGTGCGTGCGCAGCGGCGCCCTCTCATCCTTCTGTTAACGTCTCTCGGCATTCACTTGCCGGTGGCGGGCTCAGATATTTTACCTTGAGAAAATTAGAGTGTTTCAGGCAGGCTAGGCCGGAATACATTAGCATGGAATAATGGAATAGGACTTCGGTCTCTTTGTTGGTTTGAGGGACTGCAGTAATGATTAATAGGGATAGTTGGGGGCATTAGTATTTAATTGTCAGAGGTGGAATTCTCGGATTTGTTAAAGACTAACTTATGCGAAAGCATTTGCCAAGGATGTTT	Eukaryota	Alveolata	Ciliophora	Spirotrichea	Strombidiida	Strombidiidae_B	Strombidiidae_B_X	Strombidiidae_B_X_sp.		0	0.0257481	0	0	0.0129305	0.0107454	0		0	40	0	0	64	51	0
ASV_1070	AGCTCCAATAGCGTATACTAAAGTTGTTGCAGTTAAAAAGCTCGTAGTTGGATTTCTGGGAGGGTGCCAATGTCCGGTTGATTCGTGCGCAGCGGCGGCCTCCCATCCTTCTGTCAACGCTTCGCGGCATTCATTTGCCGGTCGCGGGCTCAGATATTTTACCTTGAGAAAATTAGAGTGTTTCAGGCAGGCTAGGCCGGAATACATTAGCATGGAATAATGGAATAGGACTACGGTCTCTTTGTTGGTTTGAGGGACTGCAGTAATGATTAATAGGGATAGTTGGGGGCATTAGTATTTAATTGTCAGAGGTGGAATTCTCGGATTTGTTAAAGACTAACTTATGCGAAAGCATTTGCCAAGGATGTTT	Eukaryota	Alveolata	Ciliophora	Spirotrichea	Strombidiida	Strombidiidae_B	Strombidiidae_B_X	Strombidiidae_B_X_sp.		0	0	0	0.00206709	0	0	0		0	0	0	4	0	0	0
ASV_1138	AGCTCCAATAGCGTATACTAAAGTTGTTGCAGTTAAAAAGCTCGTAGTTGGATTTCTGGGAGGGTGCCAATGTCCGCCGACGTGCGTGCGCAGCGGCGCCCTTCCATCCTTCTGTTAACGCCTCTTGGCATTCATTTGCTGGTGGCGGGCTCAGATATTTTACCTTGAGAAAATTAGAGTGTTTCAGGCAGGCTAGGCCGGAATACATTAGCATGGAATAATGGAATAGGACTTCGGTCTCTTTGTTGGTTTGAGGGACCAAAGTAATGATTAATAGGGATAGTTGGGGGCATTAGTATTTAATTGTCAGAGGTGGAATTCTCAGATTTGTTAAAGACTAACTTATGCGAAAGCATTTGCCAAGGATGTTT	Eukaryota	Alveolata	Ciliophora	Spirotrichea	Strombidiida	Strombidiidae_B	Strombidiidae_B_X	Strombidiidae_B_X_sp.		0	0	0	0.00103354	0	0	0		0	0	0	2	0	0	0
ASV_1848	AGCTCCAATAGCGTATATTTAAGTTGTTGCAGTTAAAAAGCTCGTAGTTGGATTTCTGGAGGGGTGCCAATGTCCGCCAAAACGCGTGCGCAGCGGCGCCCTTCCATCCTTCTGTTAACGCCTCTTGGCATTCACTTGCTGGTGGCGGGCTCAGATATTTTACCTTGAGAAAATTAGAGTGTTTCAGGCAGGCTAGGCCGGAATACATTAGCATGGAATAATGGAATAGGACTACGGTCTCTTTGTTGGTTTGAGGGACTGCAGTAATGATTAATAGGGATAGTTGGGGGCATTAGTATTTAATTGTCAGAGGTGGAATTCTCAGATTTGTTAAAGACTAACTTATGCGAAAGCATTTGCCAAGGATGTTT	Eukaryota	Alveolata	Ciliophora	Spirotrichea	Strombidiida	Strombidiidae_G	Strombidiidae_G_X	Strombidiidae_G_X_sp.		0	0	0	0	0	0.00273903	0		0	0	0	0	0	13	0
ASV_129	AGCTCCAATAGCGTATATTAAAGTTGTTGCAGTTAAAAAGCTCGTAGTTGGATTTCTGGGAGGGTGCTAATGCCCGCCGTAGCGCGCGCGCAGCAGCGCCCTTCCATCCTTCTGTTAACGCCTCTTGGCATTCATTTGCTGGTGGCGGGCTCAGATATTTTACCTTGAGAAAATTAGAGTGTTTCAGGCAGGCTAGGCCGGAATATATTAGCATGGAATAATGGAATAGGACTATGGTCTCTTTGTTGGTTTGAGGGACTGCAGTAATGATTAATAGGGATAGTTGGGGGCATTAGTATTTAATTGTCAGAGGTGGAATTCTCAGATTTGTTAAAGACTAACTTATGCGAAAGCATTTGCCAAGGATGTTT	Eukaryota	Alveolata	Ciliophora	Spirotrichea	Strombidiida	Strombidiidae_H	Strombidiidae_H_X	Strombidiidae_H_X_sp.		0	0.0592207	0	0	0.00444487	0	0.0410726		0	92	0	0	22	0	142
ASV_281	AGCTCCAATAGCGTATATTAAAGTTGTTGCAGTTAAAAAGCTCGTAGTTGGATTTCTGGGAGGGTGCTAATGCCTGCCTAAGCGTGTGAGCAGCAGCGCCCTTCCATCCTTCTGTTAACGCCTCTTGGCATTTGTTTGCTGGTGGCGGGCTCAGATATTTTACCTTGAGAAAATTAGAGTGTTTCAGGCAGGCTAGGCCGGAATATATTAGCATGGAATAATGGAATAGGACTATGGTCTCTTTGTTGGTTTGAGGGACTGCAGTAATGATTAATAGGGATAGTTGGGGGCATTAGTATTTAATTGTCAGAGGTGGAATTCTCAGATTTGTTAAAGACTAACTTATGCGAAAGCATTTGCCAAGGATGTTT	Eukaryota	Alveolata	Ciliophora	Spirotrichea	Strombidiida	Strombidiidae_H	Strombidiidae_H_X	Strombidiidae_H_X_sp.		0	0.00321852	0	0	0	0	0		0	5	0	0	0	0	0
ASV_1821	AGCTCCAATAGCGTATATTAAAGTTGTTGCAGTTAAAAAGCTCGTAGTTGGATTTCTGGGAGGGTGCCAATGTCCGCCACCGCGCGTGTGCAGCGGCGCCCTTCCATCCTTCTGTTAACGCCTCTTGGCATTCATTTGCTGGTGGCGGGCTCAGATATTTTACCTTGAGAAAATTAGAGTGTTTCAGGCAGGCTAGGCCGGAATACATTAGCATGGAATAATGGAATAGGACTACGGTCTCTTTGTTGGTTTGAGGGACTGCAGTAATGATTAATAGGGATAGTTGGGGGCATTAGTATTTAATTGTCAGAGGTGGAATTCTCAGATTTGTTAAAGACTAACTTATGCGAAAGCATTTGCCAAGGATGTTT	Eukaryota	Alveolata	Ciliophora	Spirotrichea	Strombidiida	Strombidiidae_H	Strombidiidae_H_X	Strombidiidae_H_X_sp.		0	0	0	0	0	0.0105347	0		0	0	0	0	0	50	0
ASV_1831	AGCTCCAATAGCGTATATTTAAGTTGTTGCAGTTAAAAAGCTCGTAGTTGGATTTCTGGGAGGGTGCTAATGCCCGCCGTAGCGCGCGCGCAGCAGCGCCCTTCCATCCTTCTGTTAACGCCTCTTGGCATTCATTTGCTGGTGGCGGGCTCAGATATTTTACCTTGAGAAAATTAGAGTGTTTCAGGCAGGCTAGGCCGGAATATATTAGCATGGAATAATGGAATAGGACTATGGTCTCTTTGTTGGTTTGAGGGACTGCAGTAATGATTAATAGGGATAGTTGGGGGCATTAGTATTTAATTGTCAGAGGTGGAATTCTCAGATTTGTTAAAGACTAACTTATGCGAAAGCATTTGCCAAGGATGTTT	Eukaryota	Alveolata	Ciliophora	Spirotrichea	Strombidiida	Strombidiidae_H	Strombidiidae_H_X	Strombidiidae_H_X_sp.		0	0	0	0	0.00303059	0.00653153	0		0	0	0	0	15	31	0
ASV_1957	AGCTCCAATAGCGTATATTAAAGTTGTTGCAGTTAAAAAGCTCGTAGTTGGATTTCTGGGAGGGTGCCAATGTCCGCCGTAGCGCGTGTGCAGCCGCGCCCTTCCATCCTTCTGTTAACGCCTCTTGGCATTTGTTTGCTGGTGGCGGGCTCAGATATTTTACCTTGAGAAAATTAGAGTGTTTCAGGCAGGCTAGGCCGGAATATATTAGCATGGAATAATGGAATAGGACTATGGTCTCTTTGTTGGTTTGAGGGACTGCAGTAATGATTAATAGGGATAGTTGGGGGCATTAGTATTTAATTGTCAGAGGTGGAATTCTCAGATTTGTTAAAGACTAACTTATGCGAAAGCATTTGCCAAGGATGTTT	Eukaryota	Alveolata	Ciliophora	Spirotrichea	Strombidiida	Strombidiidae_H	Strombidiidae_H_X	Strombidiidae_H_X_sp.		0	0	0	0	0.0125264	0	0		0	0	0	0	62	0	0
ASV_2009	AGCTCCAATAGCGTATATTAAAGTTGTTGCAGTTAAAAAGCTCGTAGTTGGATTTCTGGGAGGGTGCTAATGTCCGCCATAGTGCGTGTGCAGCAGCGCCCTTCCATCCTTCTGTTAACGCCTCTTGGCATTCATTTGCTGGTGGCGGGCTCAGATATTTTACCTTGAGAAAATTAGAGTGTTTCAGGCAGGCTAGGCCGGAATATATTAGCATGGAATAATGGAATAGGACTATGGTCTCTTTGTTGGTTTGAGGGACTGCAGTAATGATTAATAGGGATAGTTGGGGGCATTAGTATTTAATTGTCAGAGGTGGAATTCTCAGATTTGTTAAAGACTAACTTATGCGAAAGCATTTGCCAAGGATGTTT	Eukaryota	Alveolata	Ciliophora	Spirotrichea	Strombidiida	Strombidiidae_H	Strombidiidae_H_X	Strombidiidae_H_X_sp.		0	0	0	0	0.00323263	0	0		0	0	0	0	16	0	0
ASV_192	AGCTCCAATAGCGTATATTAAAGTTGTTGCAGTTAAAAAGCTCGTAGTTGGACTTCTGGCTGGGCGCCGATGTGACACAAAGTGCTCACAAGGCACCGGCCATCCTTCTGTAAACTGCGTTAGTACTTCATTGGACTGCGTAGGGATCAGATAATTTACCTTGAGAAAATTAGAGTGTTTCAGGCAGGCTTAGCCGGAATACATTAGCATGGAATAATGGAATAGGACTATGGTCTCGTTGTTGGTTTGAGGGATCGCAGTAATGATTAATAGGGATAGTTGGGGGCATTAGTATTTATTAGCTAGAGGTGGAATTCTCTAATTTAATAAAGACTAACTTATGCGAAAGCATTTGCCAAGGATGTTT	Eukaryota	Alveolata	Ciliophora	Spirotrichea	Strombidiida	Strombidiidae_J	Strombidiidae_J_X	Strombidiidae_J_X_sp.		0	0.0122304	0	0	0	0	0		0	19	0	0	0	0	0
ASV_196	AGCTCCAATAGCGTATATTAAAGTTGTTGCAGTTAAAAAGCTCGTAGTTGGATTTCTGGCTGGGCGCCGATGTGACACAAAGTGCTCACAAGGCACCGGCCATCCTTCTGTAAACTAGGTTAGTCTTTCATTAGACTGCTTAGGGATCAGATAATTTACCTTGAGAAAATTAGAGTGTTTCAGGCAGGCTTAGCCGGAATACATTAGCATGGAATAATGGAATAGGACTATGGTCTCGTTGTTGGTTTGAGGGATCGCAGTAATGATTAATAGGGATAGTTGGGGGCATTAGTATTTATTAGCTAGAGGTGGAATTCTCTAATTTAATAAAGACTAACTTATGCGAAAGCATTTGCCAAGGATGTTT	Eukaryota	Alveolata	Ciliophora	Spirotrichea	Strombidiida	Strombidiidae_J	Strombidiidae_J_X	Strombidiidae_J_X_sp.		0	0.0115867	0	0	0	0	0.00578488		0	18	0	0	0	0	20
ASV_207	AGCTCCAATAGCGTATATTAAAGTTGTTGCAGTTAAAAAGCTCGTAGTTGGATTTCTGGCTGGGCGCCGATGTGACACAAAGTGCTCACAAGGCACCGGCCATCCTTCTGTAAACTGTGTCAGGACTTTATTGCTCTGCATAGGGATCAGATAATTTACCTTGAGAAAATTAGAGTGTTTCAGGCAGGCTTAGCCGGAATACATTAGCATGGAATAATGGAATAGGACTATGGTCTCGTTGTTGGTTTGAGGGATCGCAGTAATGATTAATAGGGATAGTTGGGGGCATTAGTATTTATTAGCTAGAGGTGGAATTCTCTAATTTAATAAAGACTAACTTATGCGAAAGCATTTGCCAAGGATGTTT	Eukaryota	Alveolata	Ciliophora	Spirotrichea	Strombidiida	Strombidiidae_J	Strombidiidae_J_X	Strombidiidae_J_X_sp.		0	0.0102993	0	0	0	0	0		0	16	0	0	0	0	0
ASV_220	AGCTCCAATAGCGTATATTTAAGTTGTTGCAGTTAAAAAGCTCGTAGTTGGATTTCTGGCTGGGCGCCGATGTGACACAAAGTGCTCACAAGGCACCGGCCATCCTTCTGTAAACTGTGTCAGGACTTTATTGCTCTGCATAGGGATCAGATAATTTACCTTGAGAAAATTAGAGTGTTTCAGGCAGGCTTAGCCGGAATACATTAGCATGGAATAATGGAATAGGACTATGGTCTCGTTGTTGGTTTGAGGGATCGCAGTAATGATTAATAGGGATAGTTGGGGGCATTAGTATTTATTAGCTAGAGGTGGAATTCTCTAATTTAATAAAGACTAACTTATGCGAAAGCATTTGCCAAGGATGTTT	Eukaryota	Alveolata	Ciliophora	Spirotrichea	Strombidiida	Strombidiidae_J	Strombidiidae_J_X	Strombidiidae_J_X_sp.		0	0.00901185	0	0	0	0	0		0	14	0	0	0	0	0
ASV_1660	AGCTCCAATAGCGTATATTAAAGTTGTTGCAGTTAAAAAGCTCGTAGTTGGACTTCTGGCTGGGCGCCGAGGTGACACAAAGTGTTCGCCAGGCACCGGCCATCCTTCTGTAAACTAGGTTAGTACTTCATTGGACTGCCTAGGGATCAGATAATTTACCTTGAGAAAATTAGAGTGTTTCAGGCAGGCTTAGCCGGAATACATTAGCATGGAATAATGGAATAGGACTATGGTCTCGTTGTTGGTTTGAGGGATCGCAGTAATGATTAATAGGGATAGTTGGGGGCATTAGTATTTATTAGCTAGAGGTGGAATTCTCTAATTTAATAAAGACTAACTTATGCGAAAGCATTTGCCAAGGATGTTT	Eukaryota	Alveolata	Ciliophora	Spirotrichea	Strombidiida	Strombidiidae_J	Strombidiidae_J_X	Strombidiidae_J_X_sp.		0	0	0	0	0	0	0.00809883		0	0	0	0	0	0	28
ASV_1916	AGCTCCAATAGCGTATATTTAAGTTGTTGCAGTTAAAAAGCTCGTAGTTGGATTTCTGGCTGGGCGCCGATGTGACACAAAGTGCTCACAAGGCACCGGCCATCCTTCTGTAAACTGTGTCAGAACTTTATTGCTCTGCATAGGGATCAGATAATTTACCTTGAGAAAATTAGAGTGTTTCAGGCAGGCTTAGCCGGAATACATTAGCATGGAATAATGGAATAGGACTGATGTCTCGTTGTTGGTTACGCGAACAACAGTAATGATTAATAGGGACAGTTGGGGGCATTAGTATTTATTAGCTAGAGGTGGAATTCTCTAATTTGATAAAGACTAACTTCTGCGAAAGCATTTGCCAAGGATGTTT	Eukaryota	Alveolata	Ciliophora	Spirotrichea	Strombidiida	Strombidiidae_J	Strombidiidae_J_X	Strombidiidae_J_X_sp.		0	0	0	0	0	0.000421389	0		0	0	0	0	0	2	0
ASV_420	AGCTCCAATAGCGTATATTTAAGTTGTTGCAGTTAAAAAGCTCGTAGTTGGACTTCTGGCAGAGCGCCGAGGGCCACAGTAGTGCGCACGAGGGCCCGGCCATCCTTCTGTCAACGTACGCGATGATTCATTTCATGGCTGCGGGATCAGATAATTTACCTTGAGAAAATTAGAGTGTTTCAGGCAGGCTTCGCCGAATACATTAGCATGGAATAATGGAATAGGACTTAGTCTCTTTGTTGGTTTGAGGGACTGGAGTAATGATTAATAGGGATAGTTGGGGGCATTAGTATTTATTAGCTAGAGGTGGAATTCTCTAATTTGATAAAGACTAACTTATGCGAAAGCATTTGCCAAGGATGTTT	Eukaryota	Alveolata	Ciliophora	Spirotrichea	Strombidiida	Strombidiidae_K	Strombidium_K	NA		0	0	0.00268395	0	0	0	0		0	0	6	0	0	0	0
ASV_1699	AGCTCCAATAGCGTATATTAAAGTTGTTGCAGTTAAAAAGCTCGTAGTTGGATTTCTGGCAGGGCGCCGAGCATCACTGCTGTGAAGCGAGGACCCGGCCATCCTTCTGTCAACTTTCGGTTGGGATTCATTTCTCGCCAAAGCGATCAGATAATTTACCTTGAGAAAATTAGAGTGTTTCAGGCAGGCTTAGCCGGAATACATTAGCATGGAATAATGGAATAGGACTCGTGTCCCGTTGTTGGTTACGTGGATAGGAGTAATGATTAATAGGGATAGTTGGGGGCATTAGTATTTAATAGCTAGAGGTGGAATTCTCTAATTTGTTAAAGACTAACTTATGCGAAAGCATTTGCCAAGGATGTTT	Eukaryota	Alveolata	Ciliophora	Spirotrichea	Strombidiida	Strombidiidae_K	Strombidium_K	NA		0	0	0	0	0	0	0.00578488		0	0	0	0	0	0	20
ASV_181	AGCTCCAATAGCGTATATTTAAGTTGTTGCAGTTAAAAAGCTCGTAGTTGGATTTCTGGCGGGGACCCAAGTACCCCTGGTGGGTGTGCTCGGGCCCGGCCATCCTTCTGTAAACTTTCGCGCGTCCTTCACCGGTCGGCAAAGGGATCAGATAATTTACCTTGAGAAAATTAGAGTGTTTCAGGCAGGCTTAGCCGGAATACATTAGCATGGAATAATGGAATAGGACTGAGGTCTCGTTGTTGGTTACGCGGACTACAGTAATGATTAATAGGGACAGTTGGGGGCATTAGTATTTATTAGCTAGAGGTGGAATTCTCTAATTTGATAAAGACTAACTTATGCGAAAGCATTTGCCAAGGATGTTT	Eukaryota	Alveolata	Ciliophora	Spirotrichea	Strombidiida	Strombidiidae_L	Strombidiidae_L_X	Strombidiidae_L_X_sp.		0	0.0135178	0	0	0	0	0		0	21	0	0	0	0	0
ASV_227	AGCTCCAATAGCGTATATTAAAGTTGTTGCAGTTAAAAAGCTCGTAGTTGGATTTCTGGCGGGGACCCAAGTACCCCTGGTGGGTGTGCTCGGGCCCGGCCATCCTTCTGTAAACTTTCGCGCGTCCTTCACCGGTCGGCAAAGGGATCAGATAATTTACCTTGAGAAAATTAGAGTGTTTCAGGCAGGCTTAGCCGGAATACATTAGCATGGAATAATGGAATAGGACTGAGGTCTCGTTGTTGGTTACGCGGACTACAGTAATGATTAATAGGGACAGTTGGGGGCATTAGTATTTATTAGCTAGAGGTGGAATTCTCTAATTTGATAAAGACTAACTTATGCGAAAGCATTTGCCAAGGATGTTT	Eukaryota	Alveolata	Ciliophora	Spirotrichea	Strombidiida	Strombidiidae_L	Strombidiidae_L_X	Strombidiidae_L_X_sp.		0	0.00772444	0	0	0	0	0		0	12	0	0	0	0	0
ASV_315	AGCTCCAATAGCGTATATTAAAGTTGTTGCAGTTAAAAAGCTCGTAGTTGGATTTCTGGCGGGGACCCAAGTACCCCTGCAGGGTGTGCTCGGGCCCGGCCATCCTTCTGTCAACCCTCACGGTCGTTTACTCGTCCGAGTTGGTGATCAGATAATTTACCTTGAGAAAATTAGAGTGTTTCAGGCAGGCTTAGCCGGAATACATTAGCATGGAATAATGGAATAGGACTGAGGTCTCGTTGTTGGTTACGCGGACTACAGTAATGATTAATAGGGACAGTTGGGGGCATTAGTATTTATTAGCTAGAGGTGGAATTCTCTAATTTGATAAAGACTAACTTATGCGAAAGCATTTGCCAAGGATGTTT	Eukaryota	Alveolata	Ciliophora	Spirotrichea	Strombidiida	Strombidiidae_L	Strombidiidae_L_X	Strombidiidae_L_X_sp.		0	0.00128741	0	0	0	0	0		0	2	0	0	0	0	0
ASV_1117	AGCTCCAATAGCGTATACTAAAGTTGTTGCAGTTAAAAAGCTCGTAGTTGGATTTCTGGCGGGGACCCAAGTACCCCTGCAGGGTGTGCTCGGGCCCGGCCATCCTTCTGTCAACCCTCACGGTCGTTTACTCGTCCGAGTTGGTGATCAGATAATTTACCTTGAGAAAATTAGAGTGTTTCAGGCAGGCTTAGCCGGAATACATTAGCATGGAATAATGGAATAGGACTGATGTCTCGTTGTTGGTTACGCGGACAACAGTAATGATTAATAGGGACAGTTGGGGGCATTAGTATTTATTAGCTAGAGGTGGAATTCTCTAATTTGATAAAGACTAACTTATGCGAAAGCATTTGCCAAGGATGTTT	Eukaryota	Alveolata	Ciliophora	Spirotrichea	Strombidiida	Strombidiidae_L	Strombidiidae_L_X	Strombidiidae_L_X_sp.		0	0	0	0.00155032	0	0	0		0	0	0	3	0	0	0
ASV_1696	AGCTCCAATAGCGTATATTAAAGTTGTTGCAGTTAAAAAGCTCGTAGTTGGATTTCTGGCGGGGACCCAAGTACCCCTGGTGGGTGTGCTCGGGCCCGGCCATCCTTCTGTCAACTTTCGCGCGTCCTTCACCGGTCGGCAAAGGGATCAGATAATTTACCTTGAGAAAATTAGAGTGTTTCAGGCAGGCTTTCGCCGGAATACATTAGCATGGAATAATGGAATAGGACTGAGGTCTCGTTGTTGGTTACGCGGACTCCAGTAATGATTAATAGGGACAGTTGGGGGCATTAGTATTTATTAGCTAGAGGTGGAATTCTCTAATTTGATAAAGACTAACTTATGCGAAAGCATTTGCCAAGGATGTTT	Eukaryota	Alveolata	Ciliophora	Spirotrichea	Strombidiida	Strombidiidae_L	Strombidiidae_L_X	Strombidiidae_L_X_sp.		0	0	0	0	0	0	0.00607412		0	0	0	0	0	0	21
ASV_2060	AGCTCCAATAGCGTATATTTAAGTTGTTGCAGTTAAAAAGCTCGTAGTTGGATTTCTGGCGGGGACCCAAGTACCCCTGCAGGGTGTGCTCGGGCCCGGCCATCCTTCTGTCAACCCTCACGGTCGTTTACTCGTCCGAGTTGGTGATCAGATAATTTACCTTGAGAAAATTAGAGTGTTTCAGGCAGGCTTAGCCGGAATACATTAGCATGGAATAATGGAATAGGACTGATGTCTCGTTGTTGGTTACGCGGACAACAGTAATGATTAATAGGGACAGTTGGGGGCATTAGTATTTATTAGCTAGAGGTGGAATTCTCTAATTTGATAAAGACTAACTTATGCGAAAGCATTTGCCAAGGATGTTT	Eukaryota	Alveolata	Ciliophora	Spirotrichea	Strombidiida	Strombidiidae_L	Strombidiidae_L_X	Strombidiidae_L_X_sp.		0	0	0	0	0.00121224	0	0		0	0	0	0	6	0	0
ASV_253	AGCTCCAATAGCGTATATTAAAGTTGTTGCAGTTAAAAAGCTCGTAGTTGGATTTCTGGGAGGGTGCCAATGTCCGTCGACGTACGTGTTGCAGCGGCGCCCTTCCATCCTTCTGTTAACGGCTCTCGGCATTCATTTGCTGGTGTCGGGCTCAGATATTTTACCTTGAGAAAATTAGAGTGTTTCAGGCAGGCTAGGCCGGAATACATTAGCATGGAATAATGGAATAGGACTTCGGTCTCTTTGTTGGTTTGAGGGACTGCAGTAATGATTAATAGGGATAGTTGGGGGCATTAGTATTTAATTGTCAGAGGTGGAATTCTCGGATTTGTTAAAGACTAACTTATGCGAAAGCATTTGCCAAGGATGTTT	Eukaryota	Alveolata	Ciliophora	Spirotrichea	Strombidiida	Strombidiidae_M	Strombidium_M	Strombidium_M_sp.		0	0.00514963	0	0	0	0	0		0	8	0	0	0	0	0
ASV_2019	AGCTCCAATAGCGTATATTAAAGTTGTTGCAGTTAAAAAGCTCGTAGTTGGATTTCTGGGAGGGTGCCAATGTCCGTCGACGTACGTGTTGCAGCGGCGCCCTTCCATCCTTCTGTTAACGGCTCTCGGCATTCATTTGCTGGTGTCGGGCTCAGATATTTTACCTTGAGAAAATTAGAGTGTTTCAGGCAGGCTAGGCCGGAATACATTAGCATGGAATAATGGAATAGGACTACGGTCTCTTTGTTGGTTTGAGGGACTGCAGTAATGATTAATAGGGATAGTTGGGGGCATTAGTATTTAATTGTCAGAGGTGGAATTCTCGGATTTGTTAAAGACTAACTTATGCGAAAGCATTTGCCAAGGATGTTT	Eukaryota	Alveolata	Ciliophora	Spirotrichea	Strombidiida	Strombidiidae_M	Strombidium_M	Strombidium_M_sp.		0	0	0	0	0.00262651	0	0		0	0	0	0	13	0	0
ASV_208	AGCTCCAATAGCGTATATTAAAGTTGTTGCAGTTAAAAAGCTCGTAGTTGGATTTCTGGGAGGGTGGCGATGTCCGCGATACGTGTGTGCAGCGGCGCCCTTCCATCCTTCTGTTAGCGTCTCTTGGCATTCATTTGCTGGTGGCGGGCTCAGATATTTTACCTTGAGAAAATTAGAGTGTTTCAGGCAGGCTAGGCCGGAATACATTAGCATGGAATAATGGAATAGGACTTCGGTCTCTTTGTTGGTTTGAGGGACTGCAGTAATGATTAATAGGGATAGTTGGGGGCATTAGTATTTAATTGTCAGAGGTGGAATTCTCGGATTTGTTAAAGACTAACTTATGCGAAAGCATTTGCCAAGGATGTTT	Eukaryota	Alveolata	Ciliophora	Spirotrichea	Strombidiida	Strombidiidae_O	Strombidiidae_O_X	Strombidiidae_O_X_sp.		0	0.0102993	0	0	0	0	0		0	16	0	0	0	0	0
ASV_1667	AGCTCCAATAGCGTATATTAAAGTTGTTGCAGTTAAAAAGCTCGTAGTTGGATTTCTGGGAGAGTGGCGATGTCCGCTTAACGTGTGTGCAGCGACGCTCTTCCATCCTTCTGTTAGCGTCTCTTGGCATTCATTTGCTGGTGGCGGGCTCAGATATTTTACCTTGAGAAAATTAGAGTGTTTCAGGCAGGCTAGGCCGGAATACATTAGCATGGAATAATGGAATAGGACTACGGTCTCTTTGTTGGTTTGAGGGACTGCAGTAATGATTAATAGGGATAGTTGGGGGCATTAGTATTTAATTGTCAGAGGTGGAATTCTCAGATTTGTTAAAGACTAACTTATGCGAAAGCATTTGCCAAGGATGTTT	Eukaryota	Alveolata	Ciliophora	Spirotrichea	Strombidiida	Strombidiidae_Q	Strombidiidae_Q_X	Strombidiidae_Q_X_sp.		0	0	0	0	0	0	0.00780958		0	0	0	0	0	0	27
ASV_2047	AGCTCCAATAGCGTATATTAAAGTTGTTGCAGTTAAAAAGCTCGTAGTTGGATTTCTGGGAGAGTGGCGATGTCCGCTTAACGTGTGTGCAGCGACGCTCTTCCATCCTTCTGTTAGCGTCTCTTGGCATTCATTTGCTGGTGGCGGGCTCAGATATTTTACCTTGAGAAAATTAGAGTGTTTCAGGCAGGCTAGGCCGGAATACATTAGCATGGAATAATGGAATAGGACTACGGTCTCTTTGTTGGTTTGAGGGACTGCAGTAATGATTAATAGGGATAGTTGGGGGCATTAGTATTTAATTGTCAGAGGTGGAATTCTCGGATTTGTTAAAGACTAACTTATGCGAAAGCATTTGCCAAGGATGTTT	Eukaryota	Alveolata	Ciliophora	Spirotrichea	Strombidiida	Strombidiidae_Q	Strombidiidae_Q_X	Strombidiidae_Q_X_sp.		0	0	0	0	0.00161631	0	0		0	0	0	0	8	0	0
ASV_1791	AGCTCCAATAGCATATATTAATGTTGTTGCAGTTAAAAAGCTCGTAGTTGGATTTCTGCAGGAGTGCCAATGTCCGCCCACGTGCGTGTGCAGCGGCGCCCCTGCATCCTTCGGTTACCTCCGCTCGGCATTCACTTGCCGGCGGTAGGCTCCGAATATTTACCTTGAGAAAATTAGAGTGTTTCAGGCAGGCTAAGCCGGAATACATTAGCATGGAATAATAGAATAGGACTACGGTCTCGTTGTTGGTTTGAGGGACTGGAGTAATGATTAATAGGGATAGTTGGGGGCATTAGTATTGCGCCGCTAGAGGTGAAATTCTTGGACCGGCGCAAGACGGACCAGAGCGAAAGCATGTGCCAAGAATGGTT	Eukaryota	Alveolata	Ciliophora	Spirotrichea	Strombidiida	Tontoniidae_A	NA	NA		0	0	0	0	0	0	0.000578488		0	0	0	0	0	0	2
ASV_221	AGCTCCAATAGCATATATTAATGTTGTTGCAGTTAAAAAGCTCGTAGTTGGATTTCTGCAGGAGTGACAATGTCCGCCCGTGTGCGTGCGCAGCGGCGCCCCTGCATCCTTCGGTTACCTTCGCTCGGCATTCACTTGCCGGCGGCAGGCTCCGAATATTTACCTTGAGAAAATTAGAGTGTTTCAGGCAGGCTTAGCCGGAATACATTAGCATGGAATAATAGAATATGACTACAGGCTCTTTGTTGGTTCGAGGGACTGGAGTAATGATTAATAGGGATAGTTGGGGGCATTAGTATTTAATTGTCAGAGGTGAAATTCTCAGATTAACTAAAGACTAACTTATGCGAAAGCATTTGCCAAGGATGTTT	Eukaryota	Alveolata	Ciliophora	Spirotrichea	Strombidiida	Tontoniidae_A	Spirotontonia	Spirotontonia_grandis		0	0.00901185	0	0	0	0	0		0	14	0	0	0	0	0
ASV_206	AGCTCCAATAGCATATATTAATGTTGTTGCAGTTAAAAAGCTCGTAGTTGGATTTCTGCAGGAGTGCCAATGTCCGACCACGTTCGTGTGCAGCGGCGCCCCTGCATCCTTCGGTTACCTCCGCTCGGCATTCACTTGCCGGCGGTTGGCTCCGAATATTTACCTTGAGAAAATTAGAGTGTTTCAGGCAGGCTTGTCCGGAATACATTAGCATGGAATAATAGAATAGGACTACGGTCTCGTTGTTGGTTTGAGGGACTGGAGTAATGATTAATAGGGATAGTTGGGGGCATTAGTATTTAATTGTCAGAGGTGAAATTCTCAGATTAACTAAAGACTAACTTATGCGAAAGCATTTGCCAAGGATGTTT	Eukaryota	Alveolata	Ciliophora	Spirotrichea	Strombidiida	Tontoniidae_A	Spirotontonia	Spirotontonia_sp.		0	0.0102993	0	0	0	0	0.0491715		0	16	0	0	0	0	170
ASV_1850	AGCTCCAATAGCGTATATTTAAGTTGTTGCAGTTAAAAAGCTCGTAGTTGGATTTCTGCAGGAGTGCCAATGTCCGACCACGTTCGTGTGCAGCGGCGCCCCTGCATCCTTCGGTTACCTCCGCTCGGCATTCACTTGCCGGCGGTTGGCTCCGAATATTTACCTTGAGAAAATTAGAGTGTTTCAGGCAGGCTTGTCCGGAATACATTAGCATGGAATAATAGAATAGGACTACGGTCTCGTTGTTGGTTTGAGGGACTGGAGTAATGATTAATAGGGATAGTTGGGGGCATTAGTATTTAATTGTCAGAGGTGAAATTCTCAGATTAACTAAAGACTAACTTATGCGAAAGCATTTGCCAAGGATGTTT	Eukaryota	Alveolata	Ciliophora	Spirotrichea	Strombidiida	Tontoniidae_A	Spirotontonia	Spirotontonia_sp.		0	0	0	0	0	0.00252833	0		0	0	0	0	0	12	0
ASV_2076	AGCTCCAATAGCATCTATTAATGTTGTTGCAGTTAAAAAGCTCGTAGTTGGATTTCTGCAGGAGTGCCAATGTCCGACCACGTTCGTGTGCAGCGGCGCCCCTGCATCCTTCGGTTACCTCCGCTCGGCATTCACTTGCCGGCGGTTGGCTCCGAATATTTACCTTGAGAAAATTAGAGTGTTTCAGGCAGGCTTGTCCGGAATACATTAGCATGGAATAATAGAATAGGACTACGGTCTCGTTGTTGGTTTGAGGGACTGGAGTAATGATTAATAGGGATAGTTGGGGGCATTAGTATGTAATTGTCAGAGGTGAAATTCTCAGATTAACTAAAGACTAACTTATGCGAAAGCATGTGCCAAGGATGGGT	Eukaryota	Alveolata	Ciliophora	Spirotrichea	Strombidiida	Tontoniidae_A	Spirotontonia	Spirotontonia_sp.		0	0	0	0	0.000808158	0	0		0	0	0	0	4	0	0
ASV_1376	AGCTCCAATAGCATATATTAATGTTGTTGCAGTTAAAAAGCTCGTAGTTGGATTTCTGCAGGAGTGACAATGTCCGCCCGTGTGCGTGCGCAGCGGCGCCCCTGCATCCTTCGGTTACCTTCGCTCGGCATTCACTTGCCGGCGGTAGGCTCCGAATATTTACCTTGAGAAAATTAGAGTGTTTCAGGCAGGCTTAGCCGGAATACATTAGCATGGAATAATAGAATATGACTACAGGCTCTTTGTTGGTTCGAGGGACTGGAGTAATGATTAATAGGGATAGTTGGGGGCATTAGTATTTAATTGTCAGAGGTGAAATTCTCAGATTAACTAAAGACTAACTTATGCGAAAGCATTTGCCAAGGATGTTT	Eukaryota	Alveolata	Ciliophora	Spirotrichea	Strombidiida	Tontoniidae_A	Tontoniidae_A_X	Tontoniidae_A_X_sp.		0	0	0	0	0	0	0.0402049		0	0	0	0	0	0	139
ASV_1529	AGCTCCAATAGCATATATTAATGTTGTTGCAGTTAAAAAGCTCGTAGTTGGATTTCTGCAGGAGTGCCAATGTCCGCCCACGTGCGTGTGCAGCGGCGCCCCTGCATCCTTCGGTTACCTCCGCTCGGCATTCACTTGCCGGCGGTAGGCTCCGAATATTTACCTTGAGAAAATTAGAGTGTTTCAGGCAGGCTAAGCCGGAATACATTAGCATGGAATAATAGAATAGGACTACGGTCTCGTTGTTGGTTTGAGGGACTGGAGTAATGATTAATAGGGATAGTTGGGGGCATTAGTATTTAATTGTCAGAGGTGAAATTCTCAGATTAACTAAAGACTAACTTATGCGAAAGCATTTGCCAAGGATGTTT	Eukaryota	Alveolata	Ciliophora	Spirotrichea	Strombidiida	Tontoniidae_A	Tontoniidae_A_X	Tontoniidae_A_X_sp.		0	0	0	0	0	0	0.0176439		0	0	0	0	0	0	61
ASV_1940	AGCTCCAATAGCGTATATTAAAGTTGTTGCAGTTAAAAAGCTCGTAGTTGGATTTCTGCGAGGGTGCCAATGTCCGCCGACGCGCGTGCGCAGCGGCGCCCTCGCATCCTTCTGTTACCACCTCTCGGCATTCACTTGCCGGTGGTTGGCTCAGAGAATTTACCTTGAGAAAATTAGAGTGTTTCAGGCAGGCTAGGCCGGAATACATTAGCATGGAATAATGGAATAGGACTACGGTCTCTTTGTTGGTTTGAGGGACTGCAGTAATGATTAATAGGGATAGTTGGGGGCATTAGTATTTAATTGTCAGAGGTGAAATTCTCAGATTTGTTAAAGACTAACTTATGCGAAAGCATTTGCCAAGGATGTTT	Eukaryota	Alveolata	Ciliophora	Spirotrichea	Strombidiida	Tontoniidae_B	Pseudotontonia	NA		0	0	0	0	0.0270733	0	0		0	0	0	0	134	0	0
ASV_215	AGCTCCAATAGCATATATTAAAGTTGTTGCAGTTAAAAAGCTCGTAGTTGGATTTCTGCGAAGAGTCAATGTAAGGTCCAGTCCTGATCAGCGACCTCCTTCGCATCCTTCTGTTATCACCACTCGGCATTCACTTGCCGGTGGCTGACTCAGAGAATTTACCTTGAGAAAATTAGAGTGTTTCAGGCAGGCTAGGCCGGAATACATTAGCATGGAATAATAGAATAGGACTACGGTCTCGTTGTTGGTTTGAGGGACTGCAGTAATGATTAATAGGGATAGTTGGGGGCATTAGTATTCAATTGTCAGAGGTGAAATTCTCAGATTTGTTAAAGACTAACTTATGCGAAAGCATTTGCCAAGGATGTTT	Eukaryota	Alveolata	Ciliophora	Spirotrichea	Strombidiida	Tontoniidae_B	Pseudotontonia	Pseudotontonia_simplicidens		0	0.00901185	0	0	0	0	0.0188009		0	14	0	0	0	0	65
ASV_1458	AGCTCCAATAGCGTATATTAAAGTTGTTGCAGTTAAAAAGCTCGTAGTTGGATTTCTGCGAGGGTGCCAATGTCCGCCGACGCGCGTGCGCAGCGGCGCCCTCGCATCCTTCTGTTACCACCTCTCGGCATTCACTTGCCGGTGGTCGGCTCAGAGAATTTACCTTGAGAAAATTAGAGTGTTTCAGGCAGGCTAGGCCGGAATACATTAGCATGGAATAATGGAATAGGACTACGGTCTCGTTGTTGGTTTGAGGGACTGCAGTAATGATTAATAGGGATAGTTGGGGGCATTAGTATTTAATTGTCAGAGGTGAAATTCTCGGATTTGTTAAAGACTAACTTATGCGAAAGCATTTGCCAAGGATGTTT	Eukaryota	Alveolata	Ciliophora	Spirotrichea	Strombidiida	Tontoniidae_B	Pseudotontonia	Pseudotontonia_simplicidens		0	0	0	0	0	0	0.0251642		0	0	0	0	0	0	87
ASV_2048	AGCTCCAATAGCGTATATTAAAGTTGTTGCAGTTAAAAAGCTCGTAGTTGGATTTCTGCGAGGGTGCCAATGTCCGCCGACGCGCGTGCGCAGCGGCGCCCTCGCATCCTTCTGTTACCACCTCTCGGCATTCACTTGCCGGTGGTCGGCTCAGAGAATTTACCTTGAGAAAATTAGAGTGTTTCAGGCAGGCTAGGCCGGAATACATTAGCATGGAATAATGGAATAGGACTACGGTCTCTTTGTTGGTTTGAGGGACTGCAGTAATGATTAAGAGGAACAGTTGGGGGCATTCGTATTTCATTGTCAGAGGTGAAATTCTTGGATTTATGAAAGACGAACTTCTGCGAAAGCATTTGCCAAGGATGTTT	Eukaryota	Alveolata	Ciliophora	Spirotrichea	Strombidiida	Tontoniidae_B	Pseudotontonia	Pseudotontonia_simplicidens		0	0	0	0	0.00161631	0	0		0	0	0	0	8	0	0
ASV_53	AGCTCCAATAGCGTATATTAAAGTTGTTGCAGTTAAAAAGCTCGTAGTTGGATTTCTGCGAGGGTGCCAATGTCCGCCGACGCGCGTGCGCAGCGGCGCCCTCGCATCCTTCTGTTACCACCTCTCGGCATTCACTTGCCGGTGGTCGGCTCAGAGAATTTACCTTGAGAAAATTAGAGTGTTTCAGGCAGGCTAGGCCGGAATACATTAGCATGGAATAATGGAATAGGACTACGGTCTCGTTGTTGGTTTGAGGGACTGCAGTAATGATTAATAGGGATAGTTGGGGGCATTAGTATTTAATTGTCAGAGGTGAAATTCTCAGATTTGTTAAAGACTAACTTATGCGAAAGCATTTGCCAAGGATGTTT	Eukaryota	Alveolata	Ciliophora	Spirotrichea	Strombidiida	Tontoniidae_B	Pseudotontonia	Pseudotontonia_sp.		0.0100893	0.0946244	0	0	0.0446507	0.0229657	0.0671046		14	147	0	0	221	109	232
ASV_131	AGCTCCAATAGCGTATATTAAAGTTGTTGCAGTTAAAAAGCTCGTAGTTGGATTTCTGCCAGGGTGCCAATGTCCGCCGAAGTGCGTGCGCAGCGGCGCCCTCGCATCCTTCTGTTAACGCCTCTCGGCATTCACTTGCCGGTGGTGGGCTCAGATAATTTACCTTGAGAAAATTAGAGTGTTTCAGGCAGGCTAGGCCGGAATACATTAGCATGGAATAATGGAATAGGACTACGGTCTCGTTGTTGGTTTGAGGGACTGCAGTAATGATTAATAGGGATAGTTGGGGGCATTAGTATTTAATTGTCAGAGGTGAAATTCTCAGATTTGTTAAAGACTAACTTATGCGAAAGCATTTGCCAAGGATGTTT	Eukaryota	Alveolata	Ciliophora	Spirotrichea	Strombidiida	Tontoniidae_B	Pseudotontonia	Pseudotontonia_sp.		0	0.0547148	0	0	0.0171733	0.00294972	0.0283459		0	85	0	0	85	14	98
ASV_351	AGCTCCAATAGCGTATATTAAAGTTGTTGCAGTTAAAAAGCTCGTAGTTGGATTTCTGCGAGGGTGCCAATGTCCGCCGACGCGCGTGCGCAGCGGCGCCCTCGCATCCTTCTGTTACCACCTCTCGGCATTCACTTGCCGGTGGTCGGCTCAGAGAATTTACCTTGAGAAAATTAGAGTGTTTCAGGCAGGCTAGGCCGGAATACATTAGCATGGAATAATGGAATAGGACTACGGTCTCGTTGTTGGTTTGAGGGACTGGAGTAATGATTAATAGGGATAGTTGGGGGCATTAGTATTTAATTGTCAGAGGTGAAATTCTCAGATTTGTTAAAGACTAACTTATGCGAAAGCATTTGCCAAGGATGTTT	Eukaryota	Alveolata	Ciliophora	Spirotrichea	Strombidiida	Tontoniidae_B	Pseudotontonia	Pseudotontonia_sp.		0	0	0.0156564	0	0	0.000421389	0		0	0	35	0	0	2	0
ASV_1272	AGCTCCAATAGCGTATATTAAAGTTGTTGCAGTTAAAAAGCTCGTAGTTGGATTTCTGCCAGGGTGCCAATGTCCGCCGAAGTGCGTGCGCAGCGGCGCCCTCGCATCCTTCTGTTAACGCCTCTCGGCATTCACTTGCCGGTGGTGGGCTCAGATAATTTACCTTGAGAAAATTAGAGTGTTTCAGGCAGGCTAGGCCGGAATACATTAGCATGGAATAATGGAATAGGACTACGGTCTCGTTGTTGGTTTGAGGGACTGGAGTAATGATTAATAGGGATAGTTGGGGGCATTAGTATTTAATTGTCAGAGGTGAAATTCTCAGATTTGTTAAAGACTAACTTATGCGAAAGCATTTGCCAAGGATGTTT	Eukaryota	Alveolata	Ciliophora	Spirotrichea	Strombidiida	Tontoniidae_B	Pseudotontonia	Pseudotontonia_sp.		0	0	0	0	0.00989993	0.00716361	0.114251		0	0	0	0	49	34	395
ASV_1369	AGCTCCAATAGCGTATATTAAAGTTGTTGCAGTTAAAAAGCTCGTAGTTGGATTTCTGCGAGGGTGCCAATGTCCGCCGACGCGCGTGCGCAGCGGCGCCCTCGCATCCTTCTGTTACCACCTCTCGGCATTGACTTGCCGGTGGTCGGCTCAGAGAATTTACCTTGAGAAAATTAGAGTGTTTCAGGCAGGCTAGGCCGGAATACATTAGCATGGAATAATGGAATAGGACTACGGTCTCGTTGTTGGTTTGAGGGACTGCAGTAATGATTAATAGGGATAGTTGGGGGCATTAGTATTTAATTGTCAGAGGTGAAATTCTCAGATTTGTTAAAGACTAACTTATGCGAAAGCATTTGCCAAGGATGTTT	Eukaryota	Alveolata	Ciliophora	Spirotrichea	Strombidiida	Tontoniidae_B	Pseudotontonia	Pseudotontonia_sp.		0	0	0	0	0	0	0.0430973		0	0	0	0	0	0	149
ASV_1405	AGCTCCAATAGCGTATATTAAAGTTGTTGCAGTTAAAAAGCTCGTAGTTGGATTTCTGCGAGGGTGCCAATGTCCGCCGACGCGCGTGTGCAGCGGCGCCCTCGCATCCTTCTGTTACCGCCTCTCGGCATTCGCTTGCCGGTGGTCGGCTCAGAGAATTTACCTTGAGAAAATTAGAGTGTTTCAGGCAGGCTTTCGCCGGAATACATTAGCATGGAATAATGGAATAGGACTACGGTCTCGTTGTTGGTTTGAGGGACTGCAGTAATGATTAATAGGGATAGTTGGGGGCATTAGTATTTAATTGTCAGAGGTGAAATTCTCAGATTTGTTAAAGACTAACTTATGCGAAAGCATTTGCCAAGGATGTTT	Eukaryota	Alveolata	Ciliophora	Spirotrichea	Strombidiida	Tontoniidae_B	Pseudotontonia	Pseudotontonia_sp.		0	0	0	0	0	0	0.0323953		0	0	0	0	0	0	112
ASV_1689	AGCTCCAATAGCGTATATTAAAGTTGTTGCAGTTAAAAAGCTCGTAGTTGGATTTCTGCGAGGGTGCCAATGTCCGCCGACGCGCGTGCGCAGCGGCGCCCTCGCATCCTTCTGTTACCTCCGCTCGGCATTCGCTTGCCGGCGGTCGGCTCAGAGAATTTACCTTGAGAAAATTAGAGTGTTTCAGGCAGGCTAGGCCGGAATACATTAGCATGGAATAATGGAATAGGACTACGGTCTCGTTGTTGGTTTGAGGGACTGCAGTAATGATTAATAGGGATAGTTGGGGGCATTAGTATTTAATTGTCAGAGGTGAAATTCTCAGATTTGTTAAAGACTAACTTATGCGAAAGCATTTGCCAAGGATGTTT	Eukaryota	Alveolata	Ciliophora	Spirotrichea	Strombidiida	Tontoniidae_B	Pseudotontonia	Pseudotontonia_sp.		0	0	0	0	0	0	0.00665261		0	0	0	0	0	0	23
ASV_1841	AGCTCCAATAGCGTATATTTAAGTTGTTGCAGTTAAAAAGCTCGTAGTTGGATTTCTGCCAGGGTGCCAATGTCCGCCGAAGTGCGTGCGCAGCGGCGCCCTCGCATCCTTCTGTTAACGCCTCTCGGCATTCACTTGCCGGTGGTGGGCTCAGATAATTTACCTTGAGAAAATTAGAGTGTTTCAGGCAGGCTAGGCCGGAATACATTAGCATGGAATAATGGAATAGGACTACGGTCTCGTTGTTGGTTTGAGGGACTGGAGTAATGATTAATAGGGATAGTTGGGGGCATTAGTATTTAATTGTCAGAGGTGAAATTCTCAGATTTGTTAAAGACTAACTTATGCGAAAGCATTTGCCAAGGATGTTT	Eukaryota	Alveolata	Ciliophora	Spirotrichea	Strombidiida	Tontoniidae_B	Pseudotontonia	Pseudotontonia_sp.		0	0	0	0	0	0.00400319	0		0	0	0	0	0	19	0
ASV_1849	AGCTCCAATAGCGTATATTTAAGTTGTTGCAGTTAAAAAGCTCGTAGTTGGATTTCTGCCAGGGTGCCAATGTCCGCCGAAGTGCGTGCGCAGCGGCGCCCTCGCATCCTTCTGTTAACGCCTCTCGGCATTCACTTGCCGGTGGTGGGCTCAGATAATTTACCTTGAGAAAATTAGAGTGTTTCAGGCAGGCTAGGCCGGAATACATTAGCATGGAATAATGGAATAGGACTACGGTCTCGTTGTTGGTTTGAGGGACTGCAGTAATGATTAATAGGGATAGTTGGGGGCATTAGTATTTAATTGTCAGAGGTGAAATTCTCAGATTTGTTAAAGACTAACTTATGCGAAAGCATTTGCCAAGGATGTTT	Eukaryota	Alveolata	Ciliophora	Spirotrichea	Strombidiida	Tontoniidae_B	Pseudotontonia	Pseudotontonia_sp.		0	0	0	0	0	0.00273903	0		0	0	0	0	0	13	0
ASV_1965	AGCTCCAATAGCGTATATTAAAGTTGTTGCAGTTAAAAAGCTCGTAGTTGGATTTCTGCGAGGGTGCCAATGTCCGCCGACGCGCGTGTGCAGCGGCGCCCTCGCATCCTTCTGTTACCACCTCTCGGCATTGACTTGCCGGTGGTCGGCTCAGAGAATTTACCTTGAGAAAATTAGAGTGTTTCAGGCAGGCTAGGCCGGAATACATTAGCATGGAATAATGGAATAGGACTACGGTCTCGTTGTTGGTTTGAGGGACTGCAGTAATGATTAATAGGGATAGTTGGGGGCATTAGTATTTAATTGTCAGAGGTGAAATTCTCAGATTTGTTAAAGACTAACTTATGCGAAAGCATTTGCCAAGGATGTTT	Eukaryota	Alveolata	Ciliophora	Spirotrichea	Strombidiida	Tontoniidae_B	Pseudotontonia	Pseudotontonia_sp.		0	0	0	0	0.00868769	0	0		0	0	0	0	43	0	0
ASV_1968	AGCTCCAATAGCATATATTAAAGTTGTTGCAGTTAAAAAGCTCGTAGTTGGATTTCTGCGAGAGTGTCAATGTCCGCCCACGCGCGTGTGCAGCGACGCCCTCGCATCCTTCTGTTACCTCCTCTCGGCATTCACTTGCCGGTGGCTGGCTCAGAGAATTTACCTTGAGAAAATTAGAGTGTTTCAGGCAGGCTAGGCCGGAATACATTAGCATGGAATAATGGAATAGGACTACGGTCTCGTTGTTGGTTTGAGGGACTGCAGTAATGATTAATAGGGATAGTTGGGGGCATTAGTATTTAATTGTCAGAGGTGAAATTCTCAGATTTGTTAAAGACTAACTTATGCGAAAGCATTTGCCAAGGATGTTT	Eukaryota	Alveolata	Ciliophora	Spirotrichea	Strombidiida	Tontoniidae_B	Pseudotontonia	Pseudotontonia_sp.		0	0	0	0	0.00828361	0	0		0	0	0	0	41	0	0
ASV_2014	AGCTCCAATAGCATATATTAAAGTTGTTGCAGTTAAAAAGCTCGTAGTTGAATTTCTGCGGGGTGTCAATGTCCGACCACGTTCGTGCTCAGCGACGCCCTCGCATCCTTCTGTTACCTCCACTCGGCATTCACTTGCCGGTGGCTGGCTCAGAGAATTTACCTTGAGAAAATTAGAGTGTTTCAGGCAGGCTAGGCCGGAATACATTAGCATGGAATAATGGAATAGGACTACGGTCTCGTTGTTGGTTTGAGGGACTGCAGTAATGATTAATAGGGATAGTTGGGGGCATTAGTATTTAATTGTCAGAGGTGAAATTCTCAGATTTGTTAAAGACTAACTTATGCGAAAGCATTTGCCAAGGATGTTT	Eukaryota	Alveolata	Ciliophora	Spirotrichea	Strombidiida	Tontoniidae_B	Pseudotontonia	Pseudotontonia_sp.		0	0	0	0	0.00282855	0	0		0	0	0	0	14	0	0
ASV_347	AGCTCCAATAGCGTATATTAAAGTTGTTGCAGTTAAAAAGCTCGTAGTTGGATTTCTGCCAGGGTGCCAATGTCCGCCGAAGTGCGTGCGCAGCGGCGCCCTCGCATCCTTCTGTTAACGCCTCTCGGCATTCATTTGCCGGTGGTGGGCTCAGATAATTTACCTTGAGAAAATTAGAGTGTTTCAGGCAGGCTAGGCCGGAATACATTAGCATGGAATAATGGAATAGGACTACGGTCTCGTTGTTGGTTTGAGGGACTGGAGTAATGATTAATAGGGATAGTTGGGGGCATTAGTATTTAATTGTCAGAGGTGAAATTCTCAGATTTGTTAAAGACTAACTTATGCGAAAGCATTTGCCAAGGATGTTT	Eukaryota	Alveolata	Ciliophora	Spirotrichea	Strombidiida	Tontoniidae_B	Tontoniidae_B_X	Tontoniidae_B_X_sp.		0	0	0.0187877	0	0.00646526	0	0		0	0	42	0	32	0	0
ASV_1308	AGCTCCAATAGCGTATATTAAAGTTGTTGCAGTTAAAAAGCTCGTAGTTGGATTTCTGCCAGGGTGCCAATGTCCGCCGAAGTGCGTGCGCAGCGGCGCCCTCGCATCCTTCTGTTAACGCCTCTCGGCATTTACTTGCCGGTGGTGGGCTCAGATAATTTACCTTGAGAAAATTAGAGTGTTTCAGGCAGGCTAGGCCGGAATACATTAGCATGGAATAATGGAATAGGACTACGGTCTCGTTGTTGGTTTGAGGGACTGGAGTAATGATTAATAGGGATAGTTGGGGGCATTAGTATTTAATTGTCAGAGGTGAAATTCTCAGATTTGTTAAAGACTAACTTATGCGAAAGCATTTGCCAAGGATGTTT	Eukaryota	Alveolata	Ciliophora	Spirotrichea	Strombidiida	Tontoniidae_B	Tontoniidae_B_X	Tontoniidae_B_X_sp.		0	0	0	0	0	0	0.0734679		0	0	0	0	0	0	254
ASV_1668	AGCTCCAATAGCGTATATTAAAGTTGTTGCAGTTAAAAAGCTCGTAGTTGGATTTCTGCCAGGGTGCCAATGTCCGCCGACGTGCGTGCGCAGCGGCGCCCTCGCATCCTTCTGTTAACGCCTCTCGGCATTCACTTGCTGGTGGCGGGCTCAGATAATTTACCTTGAGAAAATTAGAGTGTTTCAGGCAGGCTAGGCCGGAATACATTAGCATGGAATAATGGAATAGGACTACGGTCTCGTTGTTGGTTTGAGGGACTGGAGTAATGATTAATAGGGATAGTTGGGGGCATTAGTATTTAATTGTCAGAGGTGAAATTCTCAGATTTGTTAAAGACTAACTTATGCGAAAGCATTTGCCAAGGATGTTT	Eukaryota	Alveolata	Ciliophora	Spirotrichea	Strombidiida	Tontoniidae_B	Tontoniidae_B_X	Tontoniidae_B_X_sp.		0	0	0	0	0	0	0.00780958		0	0	0	0	0	0	27
ASV_254	AGCTCCAATAGCGTATATTAAAGTTGTTGCAGTTAAAAAGCTCGTAGTTGGATTTCTGGGAGAGTGCCAATGTCCGCCGAAGTGCGTGCGCAGCGGCGCTCTTTCATCCTTCTGTTAACGGCTCTTGGCATTCATTTGCTGGTGTCGGGCTCAGATATTTTACCTTGAGAAAATTAGAGTGTTTCAGGCAGGCTAGGCCGGAATACATTAGCATGGAATAATGGAATAGGACTTCGGTCTCTTTGTTGGTTTGAGGGACTGCAGTAATGATTAATAGGGATAGTTGGGGGCATTAGTATTTAATTGTCAGAGGTGGAATTCTCGGATTTGTTAAAGACTAACTTATGCGAAAGCATTTGCCAAGGATGTTT	Eukaryota	Alveolata	Ciliophora	Spirotrichea	Strombidiida_B	Strombidiida_B_X	Strombidiida_B_XX	Strombidiida_B_XX_sp.		0	0.00514963	0	0	0	0	0		0	8	0	0	0	0	0
ASV_54	AGCTCCAATAGCATATATTAAAGTTGTTGCAGTTAAAAAGCTCGTAGTTGGATTTCTGTGAGAGTATGATGTCCTAACGTGTTTAGAGCGCAGAAAACTCTTGCATCCTTCTGTTACCTCCACGTGGCATTCACTTGCCAGTGGTTGGCTCAGAGAATTTACCTTGAGAAAATTAGAGTGTTTCAGGCAGGCTAGGCCGGAATACATTAGCATGGAATAATAGAATAGGACTCCGGTCTCGTTGTTGGTTTGAGGGACTATAGTAATGATTAATAGGGATAGTTGGGGGCATTAGTATTCGATTGTCAGAGGTGAAATTCTCAGATTTATTGAAGACTAACTTATGCGAAAGCATTTGCCAAGGATGTTT	Eukaryota	Alveolata	Ciliophora	Spirotrichea	Strombidiida_D	Strombidiida_D_X	Strombidiida_D_XX	Strombidiida_D_XX_sp.		0.0100893	0.058577	0	0	0.00646526	0.00863847	0.0295029		14	91	0	0	32	41	102
ASV_466	AGCTCCAATAGCATATATTAAAGTTGTTGCAGTTAAAAAGCTCGTAGTTGGATTTCTGTGAGAGTATGATGTCCTAACGTGTTTAGAGCGCAGAAAACTCTTGCATCCTTCTGTTACCTCCACGTGGCATTCACTTGCCAGTGGTTGGCTCAGAGAATTTACCTTGAGAAAATTAGAGTGTTTCAGGCAGGCTAGGCCGGAATACATTAGCATGGAATAATGGAATAGGACTACGGTCTCGTTGTTGGTTTGAGGGACTGGAGTAATGATTAATAGGGATAGTTGGGGGCATTAGTATTTAATTGTCAGAGGTGAAATTCTCAGATTTGTTAAAGACTAACTTATGCGAAAGCATTTGCCAAGGATGTTT	Eukaryota	Alveolata	Ciliophora	Spirotrichea	Strombidiida_D	Strombidiida_D_X	Strombidiida_D_XX	Strombidiida_D_XX_sp.		0	0	0.000447325	0	0	0	0		0	0	1	0	0	0	0
ASV_1284	AGCTCCAATAGCATATATTAAAGTTGTTGCAGTTAAAAAGCTCGTAGTTGGATTTCTGTGAGAGTATGATGTCCTAACGTGTTTAGAGCGCAGAAAACTCTTGCATCCTTCTGTTACCTCCACGTGGCATTCGCTTGCCAGTGGTTGGCTCAGAGAATTTACCTTGAGAAAATTAGAGTGTTTCAGGCAGGCTTAGTCGGAATACATTAGCATGGAATAATAGAATAGGACTCCGGTCTCGTTGTTGGTTTGAGGGACTGTAGTAATGATTAATAGGGATAGTTGGGGGCATTAGTATTCGGTTGTCAGAGGTGAAATTCTCAGATTTATTGAAGACTAACTTATGCGAAAGCATTTGCCAAGGATGTTT	Eukaryota	Alveolata	Ciliophora	Spirotrichea	Strombidiida_D	Strombidiida_D_X	Strombidiida_D_XX	Strombidiida_D_XX_sp.		0	0	0	0	0	0	0.101814		0	0	0	0	0	0	352
ASV_1503	AGCTCCAATAGCATATATTAAAGTTGTTGCAGTTAAAAAGCTCGTAGTTGGATTTCTGTGAGAGTATGATGTCCTAACGTGTTAGAGCGCAGAAAACTCTTGCATCCTTCTGTTACCTCCACGTGGCATTCGCTTGCCAGTGGTTGGCTCAGAGAATTTACCTTGAGAAAATTAGAGTGTTTCAGGCAGGCTAGGCCGGAATACATTAGCATGGAATAATAGAATAGGACTCCGGTCTCGTTGTTGGTTTGAGGGACTATAGTAATGATTAATAGGGATAGTTGGGGGCATTAGTATTCGATTGTCAGAGGTGAAATTCTCAGATTTATTGAAGACTAACTTATGCGAAAGCATTTGCCAAGGATGTTT	Eukaryota	Alveolata	Ciliophora	Spirotrichea	Strombidiida_D	Strombidiida_D_X	Strombidiida_D_XX	Strombidiida_D_XX_sp.		0	0	0	0	0	0	0.0196686		0	0	0	0	0	0	68
ASV_1650	AGCTCCAATAGCGTATATTAAAGTTGTTGCAGTTAAAAAGCTCGTAGTTGGATTTCTGGGAGGGTGCCAATGTCCGTCAACGTGCGTGTGCAGCGGCGCCCTTCCATCCTTCTGTTAACGCCTCTGGGCATTTATTTGCTGGTGGCGGGCTCAGATATTTTACCTTGAGAAAATTAGAGTGTTTCAGGCAGGCTAGGCCGGAATACATTAGCATGGAATAATAGAATAGGACTATGGTCTCTTTGTTGGTTTGAGGGACTATGGTAATGATTAATAGGGATAGTTGGGGGCATTAGTATTTAATTGTCAGAGGTGGAATTCTCAGATTTGTTAAAGACTAACTTATGCGAAAGCATTTGCCAAGGATGTTT	Eukaryota	Alveolata	Ciliophora	Spirotrichea	Strombidiida_F	Strombidiida_F_X	Strombidiida_F_XX	Strombidiida_F_XX_sp.		0	0	0	0	0	0	0.00896656		0	0	0	0	0	0	31
ASV_1712	AGCTCCAATAGCGTATATTAAAGTTGTTGCAGTTAAAAAGCTCGTAGTTGGATTTCTGGGAGGGTGCCGCCGTCCGGCGTGTCCGTGTGCAGTGGCGCCCTTCCATCCTTCTGTTAGCGTCTCTTGGCATTCATTTGCTGGTGGCGGGCTCAGATATTTTACCTTGAGAAAATTAGAGTGTTTCAGGCAGGCTAGGCCGGAATACATTAGCATGGAATAATGGAATAGGACTACGGTCTCTTTGTTGGTTTGAGGGACTGCAGTAATGATTAATAGGGATAGTTGGGGGCATTAGTATTTAATTGTCAGAGGTGGAATTCTCAGATTTGTTAAAGACTAACTTATGCGAAAGCATTTGCCAAGGATGTTT	Eukaryota	Alveolata	Ciliophora	Spirotrichea	Strombidiida_G	Strombidiida_G_X	Strombidiida_G_XX	Strombidiida_G_XX_sp.		0	0	0	0	0	0.00505667	0.00520639		0	0	0	0	0	24	18
ASV_2015	AGCTCCAATAGCGTATATTAAAGTTGTTGCAGTTAAAAAGCTCGTAGTTGGATTTCTGGGAGGGTGCCGCCGTCCGGCGTGTCCGTGTGCAGTGGCGCCCTTCCATCCTTCTGTTAGCGTCTCTTGGCATTCATTTGCTGGTGGCGGGCTCAGATATTTTACCTTGAGAAAATTAGAGTGTTTCAGGCAGGCTAGGCCGGAATACATTAGCATGGAATAATGGAATAGGACTACGGTCTCTTTGTTGGTTTGAGGGACTGCAGTAATGATTAATAGGGATAGTTGGGGGCATTAGTATTTAATTGTCAGAGGTGGAATTCTCGGATTTGTTAAAGACTAACTTATGCGAAAGCATTTGCCAAGGATGTTT	Eukaryota	Alveolata	Ciliophora	Spirotrichea	Strombidiida_G	Strombidiida_G_X	Strombidiida_G_XX	Strombidiida_G_XX_sp.		0	0	0	0	0.00282855	0	0		0	0	0	0	14	0	0
ASV_302	AGCTCCAATAGCGTATATTAAAGTTGTTGCAGTTAAAAAGCTCGTAGTTGGATTTCTGGGAGGGTGCCGCCGTCCGGCGTGTCCGTGTGCAGTGGCGCCCTTCCATCCTTCTGTTAGCGTCTCTTGGCATTCATTTGCTGGTGGCGGGCTCAGATATTTTACCTTGAGAAAATTAGAGTGTTTCAGGCAGGCTAGGCCGGAATACATTAGCATGGAATAATGGAATAGGACTACGGTCTCGTTGTTGGTTTGAGGGACTGCAGTAATGATTAATAGGGATAGTTGGGGGCATTAGTATTGCGACGTTAGAGGTGAAATTCTTGGATCGTCGCAAGACGAACTACTGCGAAAGCATTTGCCAAGAATGTTT	Eukaryota	Alveolata	Ciliophora	Spirotrichea	Strombidiida_G	Strombidiida_G_X	Strombidium_G_X	Strombidium_G_X_sp.		0	0.00193111	0	0	0	0	0		0	3	0	0	0	0	0
ASV_289	AGCTCCAATAGCGTATATTAAAGTTGTTGCAGTTAAAAAGCTCGTAGTTGGATTTCTGGTAGGGGGCAAGAGCGGCATGACGTGTCAGCTTGCGTCCCCTGCCATCCTTCTGTTAACCCGGTATGGCATTCTTTTGCTGACCGGCGGCTCAGATATTTTACCTTGAGAAAATTAGAGTGTTTCAGGCAGGCTTGGCCGGGATACATTAGCATGGAATAATGGAATAGGACTCCAGCCTCTTCTGTTGGTCTGAGGGGTTGAAGTAATGATTAATAGGGATAGTTGGGGGCATTAGTACTTAACTGTCAGAGGTGAAATTCTTGGATTTGTTAAAGACTAACTTATGCGAAAGCATTTGCCAAGGATGTTT	Eukaryota	Alveolata	Ciliophora	Spirotrichea	Tintinnida	Eutintinnidae	Eutintinnidae_X	Eutintinnidae_X_sp.		0	0.00257481	0	0	0	0	0		0	4	0	0	0	0	0
ASV_226	AGCTCCAATAGCGTATATTAAAGTTGTTGCAGTTAAAAAGCTCGTAGTTGGATTTCTGGTGGCGAGCCGCCGCCCCTTTGAGGGCGCGGAGGCTCTCCACCATCCTTCTGTTAACCCTCCTCGGTCTTCGTTGGCCGGCTGGGAGCCCAGATATTTTACCTTGAGAAAATTAGAGTGTTTCAGGCAGGCTCGCGCCCGGATACATTAGCATGGAATAATGGAATAGGACTTTTGCCCTTTCTGTTGGTCTGAGGGGTCGAAGTAATGATTAATAGGGATAGTTGGGGGCATTAGTACTGAACTGTCAGAGGTGAAATTCTTGGATTTGTTCAAGACTAACTTATGCGAAAGCATTTGCCAAGGATGTTT	Eukaryota	Alveolata	Ciliophora	Spirotrichea	Tintinnida	Tintinnida_X	Tintinnida_XX	Tintinnida_XX_sp.		0	0.00772444	0	0	0	0	0.00809883		0	12	0	0	0	0	28
ASV_1618	AGCTCCAATAGCGTATATTAAAGTTGTTGCAGTTAAAAAGCTCGTAGTTGGATTTCTGGTGGCGAGACTCCATACACCCGCGTGTTTTTGGATGCTCTCCACCATCCTTCTGTTAACTTGGATTAGACTTCACTGGCTGTCCAAGAGCCCAGATATTTTACCTTGAGAAAATTAGAGTGTTTCAGGCAGGCTTGTGCCCGGATACATTAGCATGGAATAATGGAATAGGACTTTTACCTCTTCTGTTGGTCTAAGGGGTCGAAGTAATGATTAATAGGGATAGTTGGGGGCATTAGTACTTAACTGTCAGAGGTGAAATTCTTGGATTTGTTAAAGACTAACTTATGCGAAAGCATTTGCCAAGGATGTTT	Eukaryota	Alveolata	Ciliophora	Spirotrichea	Tintinnida	Tintinnida_X	Tintinnida_XX	Tintinnida_XX_sp.		0	0	0	0	0	0	0.0104128		0	0	0	0	0	0	36
ASV_1736	AGCTCCAATAGCGTATATTAAAGTTGTTGCAGTTAAAAAGCTCGTAGTTGGATTTCTGGTGGCGAGCCGCCGCCCCTTTGAGGGCGCGGAGGCTCTCCACCATCCTTCTGTTAACCCTCCTCGGTCTTCGTTGGCCGGCTGGGAGCCCAGATATTTTACCTTGAGAAAATTAGAGTGTTTCAGGCAGGCTCGCGCCCGGATACATTAGCATGGAATAATGGAATAGGACTTTTGCCCTTTCTGTTGGTCTGAGGGGTCGAAGTAATGATTAATAGGGATAGTTGGGGGCATTAGTACTTAACTGTCAGAGGTGAAATTCTTGGATTTGTTAAAGACTAACTTATGCGAAAGCATTTGCCAAGGATGTTT	Eukaryota	Alveolata	Ciliophora	Spirotrichea	Tintinnida	Tintinnida_X	Tintinnida_XX	Tintinnida_XX_sp.		0	0	0	0	0	0	0.00376017		0	0	0	0	0	0	13
ASV_2020	AGCTCCAATAGCGTATATTAAAGTTGTTGCAGTTAAAAAGCTCGTAGTTGGATTTCTGGTGGCGAGATACCATACGCCCGCGCGTTTTTGGTAGCTCTCCACCATCCTTCTGTTAACCTAGATTAGACTTTACTGGCTGTTTAGGAGCCCAGATATTTTACCTTGAGAAAATTAGAGTGTTTCAGGCAGGCTTGCGCCCGGATACATTAGCATGGAATAATGGAATAGGACTTTTACCTCTTCTGTTGGTCTAAGGGGTCGAAGTAATGATTAATAGGGATAGTTGGGGGCATTAGTACTTAACTGTCAGAGGTGAAATTCTTGGATTTGTTAAAGACTAACTTATGCGAAAGCATTTGCCAAGGATGTTT	Eukaryota	Alveolata	Ciliophora	Spirotrichea	Tintinnida	Tintinnida_X	Tintinnida_XX	Tintinnida_XX_sp.		0	0	0	0	0.00262651	0	0		0	0	0	0	13	0	0
ASV_1891	AGCTCCAATAGCGTATATTTAAGTTGTTGCAGTTAAAAAGCTCGTAGTTGGATTTCTGGCAGGGAGTGAGGACCCGCACGCAGCGTGGCGCCTCCTCTCCCTACCATCCTTCTGTTAAACCGTCGGGTCTTCACCGACCAGGCGGCGGCTCAGATAATTTACCTTGAGAAAATTAGAGTGTTTCAGGCAGGCCGACGCCGGGATACATTAGCATGGAATAATGGAATAGGACTGTCGCCTCTTCTGTTGGTCTGAGGGGTGGCCGTAATGATTAATAGGGATAGTTGGGGGCATTAGTACTTAACTGTCAGAGGTGAAATTCTCGGATTTGTTAAAGACTAACTTATGCGAAAGCATTTGCCAAGGATGTTT	Eukaryota	Alveolata	Ciliophora	Spirotrichea	Tintinnida	Tintinnidae	Amphorides	Amphorides_quadrilineata		0	0	0	0	0	0.00105347	0		0	0	0	0	0	5	0
ASV_928	AGCTCCAATAGCGTATACTAAAGTTGTTGCAGTTAAAAAGCTCGTAGTTGGATTTCTGGCAGGGGATAACAGCCCGCTTGCAGCGTGTGCTGGCAATCCCCTACCATCCTTCTGTTAACGTGCCAGGACATTCGCTTGTCGGGCACGGGCTCAGATAATTTACCTTGAGAAAATTAGAGTGTTTCAGGCAGGCTGACGCCGGGATACATTAGCATGGAATAATGGAATAGGACTTTCGCCTCTTCTGTTGGTCTGAGGGGTGATCGTAATGATTAATAGGGATAGTTGGGGGCATTAGTACTTAACTGTCAGAGGTGAAATTCTCGGATTTGTTAAAGACTAACTTATGCGAAAGCATTTGCCAAGGATGTTT	Eukaryota	Alveolata	Ciliophora	Spirotrichea	Tintinnida	Tintinnidae	Salpingella	NA		0	0	0	0.00568449	0	0	0		0	0	0	11	0	0	0
ASV_721	AGCTCCAATAGCGTATATTAAAGTTGTTGCAGTTAAAAAGCTCGTAGTTGGATTTCTGGCAGGGGGTAGAAGCCGGCTCGCAGCCTGTGCTTGCAATCCCCTACCATCCTTCTGTTAACGTGCCAGGACATTCACTTGTCGGGCACGGGCTCAGATAATTTACCTTGAGAAAATTAGAGTGTTTCAGGCAGGCTGACGCCGGGATACATTAGCATGGAATAATGGAATAGGACTTTCGCCTCTTCTGTTGGTCTGAGGGGTGATCGTAATGATTAATAGGGATAGTTGGGGGCATTAGTACTTAACTGTCAGAGGTGAAATTCTCGGATTTGTTAAAGACTAACTTATGCGAAAGCATTTGCCAAGGATGTTT	Eukaryota	Alveolata	Ciliophora	Spirotrichea	Tintinnida	Tintinnidae	Salpingella	Salpingella_sp.		0	0	0	0.0160199	0	0	0		0	0	0	31	0	0	0
ASV_1071	AGCTCCAATAGCGTATATTAAAGTTGTTGCAGTTAAAAAGCTCGTAGTTGGATTTCTGGCAGGGGGCAACAGCCCGCTTGCAGCGTGTGCTTGCCGTCCCCTACCATCCTTCTGTTAACGCGCCAGGACATTCACTTGTCGGGCGCGGGCTCAGATAATTTACCTTGAGAAAATTAGAGTGTTTCAGGCAGGCTGACGCCGGGATACATTAGCATGGAATAATGGAATAGGACTTTCGCCTCTTCTGTTGGTCTGAGGGGTGATCGTAATGATTAATAGGGATAGTTGGGGGCATTAGTACTTAACTGTCAGAGGTGAAATTCTCGGATTTGTTAAAGACTAACTTATGCGAAAGCATTTGCCAAGGATGTTT	Eukaryota	Alveolata	Ciliophora	Spirotrichea	Tintinnida	Tintinnidae	Tintinnidae_X	Tintinnidae_X_sp.		0	0	0	0.00206709	0	0	0		0	0	0	4	0	0	0
ASV_164	AGCTCCAATAGCGTATATTAAAGTTGTTGCAGTTAAAAAGCTCGTAGTTGGATTTCTGGTCGGGGGTTAGGGCGCACTGCCGTGCCGCCCGCGTCGTCGGCCATCCTTCTGTTAACCCTTCAGGGCGTTCGTTCGTCGGTTGGGGGCTCAGATATTTTACCTTGAGAAAATTAGAGTGTTTCAGGCAGGCTTGTGCCCGGATACATTAGCATGGAATAATGGAATAGGACTTTAGCCTCTTCTGTTGGTCTGAGGGGTTGGAGTAATGATTAATAGGGATAGTTGGGGGCATTAGTACTTAACTGTCAGAGGTGAAATTCTCGGATTTGTTAAAGACTAACTTATGCGAAAGCATTTGCCAAGGATGTTT	Eukaryota	Alveolata	Ciliophora	Spirotrichea	Tintinnida	Xystonellidae	Xystonella	Xystonella_longicauda		0	0.0212422	0	0	0	0	0		0	33	0	0	0	0	0
ASV_712	AGCTCCAATAGCGTATATTAAAGTTGTTGTGGTTAAAAAGCTCGTAGTTGAATTTCTGCATTGGGGCACCGGTCCGCCCTTGGGGTGAGAATCTGACTGTCCTGTGCATCTTCTTGGAGAACGCTATTGCATTTAACTATGTGATTGCGGAAACCAGGACATTTACTTTGAGGAAATTAGAGTGTTTCAAGCAGGCTCACGCTTGAATACATTAGCATGGAATAATAAGATAGGACCTTGGTTCTATGTCTTGGTTCGTAGAGCTAAGGTAATGATTAATAGGGATAGTTGGGGGCATTCGTATTTAACTGTCAGAGGTGAAATTCTTGGATTTGTTAAAGACGGACTAATGCGAAAGCATTTGCCAAGGATGTTT	Eukaryota	Alveolata	Dinoflagellata	Dinophyceae	Dinophyceae_X	Dinophyceae_XX	Abedinium	Abedinium_dasypus		0	0	0	0.0165367	0	0	0		0	0	0	32	0	0	0
ASV_99	AGCTCCAATAGCGTATATTAAAGTTGTTGCGGTTAAAAAGCTCGTAGTTGGATTTCTGCTGAGGACGACCTGTCCACCCACTGGGTGAGCACGAGGTTCGGCTTTGGCATTTTCATGGAGAACGCCGCTGCGCTTCATTGTGTGGGGTGGTATCCATGACCTTTACTTTGAGGAAATTAGAGTGTTTCAAGCAGGCATACGCCTTGAATACATTAGCATGGAATAATAAGATAGGACCTCGGTTCTATTTTGTTGGTTTCTAGGGCTGAGGTAATGATTAATAGGGATAGTTGGGGGCATTCGTATTTAACTGTCAGAGGTGAAATTCTTGGATTTGTTAAAGACGGACTACTGCGAAAGCATTTGCCAAGGATGTTT	Eukaryota	Alveolata	Dinoflagellata	Dinophyceae	Dinophyceae_X	Dinophyceae_XX	Dinophyceae_XXX	Dinophyceae_XXX_sp.		0.00144133	0	0	0	0	0	0		2	0	0	0	0	0	0
ASV_136	AGCTCCAATAGCGTATATTAAAGTTGTTGCGGTTAAAAAGCTCGTAGTTGGATTTCTGCTGAGGACGACCGGTCCGCCCTCTGGGTGAGCATCTGGCTCGGCCTTGGCATCTTCTTGGAGAACGCTACTGCACTTGACTGTGTGGTGCGGTATCCAAGACTTTTACTTTGAGGAAATTAGAGTGTTTCAAGCAGGCATGTGCCTTGTATACATTAGCATGGAATAATGAGATAGGACCTTGGTTCTATTTTGTTGGTTTCTAGAGCTGAGGTAATGATTAATAGGGATAGTTGGGGGCATTCGTATTTAACTGTCAGAGGTGAAATTCTTGGATTTGTTAAAGACGAACTACTGCGAAAGCATTTGCCAAGGATGTTT	Eukaryota	Alveolata	Dinoflagellata	Dinophyceae	Dinophyceae_X	Dinophyceae_XX	Dinophyceae_XXX	Dinophyceae_XXX_sp.		0	0.0469904	0	0.00826835	0.00303059	0.00400319	0.00578488		0	73	0	16	15	19	20
ASV_270	AGCTCCAATAGCGTATATTAAAGTTGTTGCGGTTAAAAAGCTCGTAGTTGGATTTCTGCCGAGGACGACCGGTCCGCCCTCTGGGTGAGCATCTGGTTCGACCTGGGCATCTTCTTGGAGAACGTTCCTGCACTTGATTGGGTGGGGCGGTATCCAGGACTTTTACTTTGAGGAAATTAGAGTGTTTCAAGCAGGCACACGCCTTGAATACATTAGCATGGAATAATAAGATAGGACCTCGGTTCTATTTTGTTGGTTTCTAGAGCTGAGGTAATGATTAATAGGGATAGTTGGGGGCATTCGTATTTAACTGTCAGAGGTGAAATTCTTGGATTTGTTAAAGACGGACTACTGCGAAAGCATTTGCCAAGGATGTTT	Eukaryota	Alveolata	Dinoflagellata	Dinophyceae	Dinophyceae_X	Dinophyceae_XX	Dinophyceae_XXX	Dinophyceae_XXX_sp.		0	0.00386222	0.00313128	0	0	0	0		0	6	7	0	0	0	0
ASV_359	AGCTCCAATAGCGTATATTAAAGTTGTTGCGGTTAAAAAGCTCGTAGTTGGATTTCTGTTGGGGACGACCGGTCCGCCCTCTGGGTGAGTATCTGGCTTGGCCTTAACATCCTCTTGGAGAACGTAGCTGCACTTGACTGTGTGGTGCGGAATCCAGGACTTTTACTTTGAGGAAATTAGAGTGTTTCAAGCAGGCTTCCGCCTTGAATACATTAGCATGGAATAATAAGATAGGACCTTGGTTCTATTTTGTTGGTTTCTAGAACTGAGGTAATGATTAATAGGGATAGTTGGGGGCATTCGTATTTAACTGTCAGAGGTGAAATTCTTGGATTTGTTAAAGACGGACTACTGCGAAAGCATTTGCCAAGGATGTTT	Eukaryota	Alveolata	Dinoflagellata	Dinophyceae	Dinophyceae_X	Dinophyceae_XX	Dinophyceae_XXX	Dinophyceae_XXX_sp.		0	0	0.0125251	0	0	0	0		0	0	28	0	0	0	0
ASV_544	AGCTCCAATAGCGTATATTAAAGTTGTTGCGGTTAAAAAGCTCGTAGTTGGATTTCTGTTGAGGACGACCGGTCCGCCCTCTGGGTGAGTATCTGGCTCGGCCTTGGCATCTTCTTGGTGAACGTAGCTGCACTTGACTGTGTGGTACGGTAACCAGGACTTTTACTTTGAGGAAATTAGAGTGTTTCAAGCAGGCATACGCCTTGAATACATTAGCATGGAATAATAAGATAGGACCTCGGTTCTATTTTGTTGGTTTCTAGAGCTGAGGTAATGATTAATAGGGATAGTTGGGGGCATTCGTATTTAACTGTCAGAGGTGAAATTCTTGGATTTGTTAAAGACGAACTACTGCGAAAGCATTTGCCAAGGATGTTT	Eukaryota	Alveolata	Dinoflagellata	Dinophyceae	Dinophyceae_X	Dinophyceae_XX	Dinophyceae_XXX	Dinophyceae_XXX_sp.		0	0	0	0.0583952	0	0	0		0	0	0	113	0	0	0
ASV_546	AGCTCCAATAGCGTATATTAAAGTTGTTGCGGTTAAAAAGCTCGTAGTTGGATTTCTGTCGAGGACGACCGGTCCGCCCTCTGGGTGAGCATCTGGCTCGGCCTTGGCATCTTCTTGGTGAACGCATCTGCACTTGACTGTGTGGTACGGTAACCAGGACTTTTACTTTGAGGAAATTAGAGTGTTTCAAGCAGGCATACGCCTTGAATACATTAGCATGGAATAATAAGATAGGACCTCGGTTCTATTTTGTTGGTTTCTAGAGCTGAGGTAATGATTAATAGGGATAGTTGGGGGCATTCGTATTTAACTGTCAGAGGTGAAATTCTTGGATTTGTTAAAGACGAACTACTGCGAAAGCATTTGCCAAGGATGTTT	Eukaryota	Alveolata	Dinoflagellata	Dinophyceae	Dinophyceae_X	Dinophyceae_XX	Dinophyceae_XXX	Dinophyceae_XXX_sp.		0	0	0	0.0558114	0	0	0		0	0	0	108	0	0	0
ASV_660	AGCTCCAATAGCGTATATTAAAGTTGTTGCGGTTAAAAAGCTCGTAGTTGGATTTCTGCTGGGGACGACCGGTCCGCCCTCTGGGTGAGTATCTGGCTTGGCCTTAGCATCCTCTTGGAGAACGTAGCTGCACTTGACTGTGTGGTGCGGAATCCAGGACTTTTACTTTGAGGAAATTAGAGTGTTTCAAGCAGGCTTCCGCCTTGAATACATTAGCATGGAATAATAAGATAGGACCTTGGTTCTATTTTGTTGGTTTCTAGAACTGAGGTAATGATTAATAGGGATAGTTGGGGGCATTCGTATTTAACTGTCAGAGGTGAAATTCTTGGATTTGTTAAAGACGGACTACTGCGAAAGCATTTGCCAAGGATGTTT	Eukaryota	Alveolata	Dinoflagellata	Dinophyceae	Dinophyceae_X	Dinophyceae_XX	Dinophyceae_XXX	Dinophyceae_XXX_sp.		0	0	0	0.022738	0	0	0		0	0	0	44	0	0	0
ASV_662	AGCTCCAATAGCGTATATTAAAGTTGTTGCGGTTAAAAAGCTCGTAGTTGGATTTCTGCTGAGGACAACCGGTCCGCCCTCTGGGTGAGTATCTGGCTTGGCCTTGGCATCTTCTTGGAGAACGCTTCTGCACTTGACTGTGTGGAGCGGTATCCAGGACATTTACTTTGAGGAAATTAGAGTGTTTCAAGCAGGCATCTGCCTTGAATACATTAGCATGGAATAATAATCTAGGACCTTGGTTCTATTTTGTTGGTTTCTAGAGCTGAGGTAATGATTAATAGGGATAGTTGGGGGCATTCGTATTTAACTGTCAGAGGTGAAATTCTTGGATTTGTTAAAGACGGACTACTGCGAAAGCATTTGCCAAGGATGTTT	Eukaryota	Alveolata	Dinoflagellata	Dinophyceae	Dinophyceae_X	Dinophyceae_XX	Dinophyceae_XXX	Dinophyceae_XXX_sp.		0	0	0	0.0222212	0	0	0		0	0	0	43	0	0	0
ASV_799	AGCTCCAATAGCGTATATTAAAGTTGTTGCGGTTAAAAAGCTCGTAGTTGGATTTCTGCCGAGGACGACCGGTCCGCCCTCTGGGTGAGTATCTGGCTCGACCTGGGCATCCTTCCAGAGAATGTGTCTGCTCTTGACTGAGTGGTGCAGTATCTGGAACTTTTACTTTGAGGAAATTAGAGTGTTTCAAGCAGGCATACGCCTTGAATACATTAGCATGGAATAATAAGATAGGACCTCGGTTCTATTTTGTTGGTTTCTAGAGCTGAGGTAATGATTAATAGGGATAGTTGGGGGCATTCGTATTTAACTGTCAGAGGTGAAATTCTTGGATTTGTTAAAGACGGACTACTGCGAAAGCATTTGCCAAGGATGTTT	Eukaryota	Alveolata	Dinoflagellata	Dinophyceae	Dinophyceae_X	Dinophyceae_XX	Dinophyceae_XXX	Dinophyceae_XXX_sp.		0	0	0	0.011369	0	0	0		0	0	0	22	0	0	0
ASV_908	AGCTCCAATAGCGTATATTAAAGTTGTTGCGGTTAAAAAGCTCGTAGTTGGATTTCTGCCGAGGACGACCGGTCCGCCCTCCGGGTGAGCATCTGGTTCGACCTGGGCATCTTCTTGGAGAACGTGGCTGCACTTCATTGTGTGGTGCGGTATCCAGGACTTTTACTTTGAGGAAATTAGAGTGTTTCAAGCAGGCGCACGCCTTGAATACATTAGCATGGAATAATAAGATAGGACCTCGGTTCTATTTTGTTGGTTTCTAGAGCTGAGGTAATGATTAATAGGGATAGTTGGGGGCATTCGTATTTAACTGTCAGAGGTGAAATTCTTGGATTTGTTAAAGACGGACTACTGCGAAAGCATTTGCCAAGGATGTTT	Eukaryota	Alveolata	Dinoflagellata	Dinophyceae	Dinophyceae_X	Dinophyceae_XX	Dinophyceae_XXX	Dinophyceae_XXX_sp.		0	0	0	0.00620126	0	0	0		0	0	0	12	0	0	0
ASV_126	AGCTCCAATAGCGTATATTAAAGTTGTTGCGGTTAAAAAGCTCGTAGTTGGATTTCTGCTGAAGCAAACCGGTCCGCCCTCTGGGTGAGTATCTGGCTTTATTTTGGCATATGCTTAGACTTTGCAGCTGCACTTGACTGTGTGGTGTAAAGGCCAAGCCATTTACTTTGAGGAAATCAGAGTGTTTCAAGCAGGCAATTGTCTTGAATACATTAGCATGGAATAATATGATATGACTGTGGTTTTATTTTGTTGGCTTCTAGAATTGGAGTAATGATTAATAGGGATAGTTGGGGGCATTCATATTTAACTGTCAGAGGTGAAATTCTTGGATTTGTTAAGGATGAACGACTGCGAAAGCATTTGCCAAGGATGCTT	Eukaryota	Alveolata	Dinoflagellata	Dinophyceae	Gonyaulacales	Ceratiaceae	Tripos	Tripos_gravidus		0	0.0701637	0	0	0	0	0		0	109	0	0	0	0	0
ASV_1878	AGCTCCAATAGCGTATATTAAAGTTGTTGCGGTTAAAAAGCTCGTAGTCGGATTTCTGCTGAGGGTGGCTGGTCCGCCCTCTGGGTGAGTATTTGGCACAGCCTGAGCATTTATCTTGAAAGCACAACTGCACTTGACTGTGTGGTGTGTTATTGAGAACATTTACTTTGAGGAAATCAGAGTGTTTCAAGCAGGTGTTTGGCCTTGAATACATTAGCATGGAATAATACTCAAGACCATGGTTCTTTTTTGTTGGTTTCTAGAATCGAGGTAATGATTAATAGGGATAGTTGGGGGCATTCGTATTTGATTGTCAGAGGTGAAATTCTTGGATTTGTTAAAGACGGACTACTGCGAAAGCATTTGCCAAGGATGTTT	Eukaryota	Alveolata	Dinoflagellata	Dinophyceae	Gonyaulacales	Goniodomataceae	Alexandrium	Alexandrium_tamiyavanichii		0	0	0	0	0	0.00126417	0		0	0	0	0	0	6	0
ASV_1700	AGCTCCAATAGCGTATATTAAAGTTGTTGCGGTTAAAAAGCTCGTAGTTGGATTTCTGCTGGGGACAACTGGTCTGCCTACTGGGTAAGTATTTGTGTGTCTCAAGCATGTTCTTGGATGGCACTTCTGCACTTGACTGTGTGGTGTGATCTCCAAGGTTGTTACTTTGAGGAAATCAGAGTGCTTCCAGCAGGCAAATGTTTTGAATACATTAGCATGGAATAATAAGATGAGACTTCGGTTTTATTTTGTTGGTTTTTAAAAGTGAAGTAATGATTGACAGGGATAGTTAGGGGCATTTGTATTCAACTGTCAGAGGTGAAATTCTTGGATTTGTTAAAGACAAACAACTGCGAAAGCATTTGCCAAGGATGTTT	Eukaryota	Alveolata	Dinoflagellata	Dinophyceae	Gonyaulacales	Gonyaulacaceae	Gonyaulax	Gonyaulax_polygramma		0	0	0	0	0	0	0.00578488		0	0	0	0	0	0	20
ASV_1463	AGCTCCAAAGGCATATATTAAAGTTGATGCGGTTAAAAAGCTCGTAGTTGGACCATTGCATGGGGTGGTGGTCTGCCTGCTGGGTAAGAACCATTCCCCTGTGTGTACATGTATAGCTTTGCATTGCGCTTGACTGTGTGGTGTTGTTGCTTGCATACTAACTTTGAGGAAATCAATGTGCTTCACGCAAGTGTGTGCTGTGAATACAATAGCATGGGATAAAACACATTTTGCGCGTACATTTGTTTGTTGGTTCACATCACGCGTATAGTAGACAGAAACAGTTGGGGGCATTTGTATTTGACTGTAAGAGGTGAAATTCTTGGATTTGTCAAAGACAGCCTACTGCGAATGCATTTGCCAAGTATGTTT	Eukaryota	Alveolata	Dinoflagellata	Dinophyceae	Gonyaulacales	Pyrophacaceae	Pyrophacus	Pyrophacus_steinii		0	0	0	0	0	0	0.0245857		0	0	0	0	0	0	85
ASV_385	AGCTCCAATAGCGTATATTAAAGTTGTTGCGGTTAAAAAGCTCGTAGTTGGATTTCTGTTAGGGACGACCGTTCCGCCCTCTGGGTGAGTATCTGGTTCGGCCTTGGCATCTTCTTGGAGAACGTTGCTGCACTTGATTGTGTGGTGCGGGATCCAGGACTTTTACTTTGAGGAAATTAGAGTGTTTCAAGCAGGCGCACGCCTTGAATACATTAGCATGGAATAATAAGATAGGACCTTGGTTCTATTTTGTTGGTTTCTAGAGCTGAGGTAATGATTAATAGGGATAGTTGGGGGCATTCGTATTTAACTGTCAGAGGTGAAATTCTTGGATTTGTTAAAGACGGACTACTGCGAAAGCATTTGCCAAGGATGTTT	Eukaryota	Alveolata	Dinoflagellata	Dinophyceae	Gymnodiniales	Chytriodiniaceae	Chytriodinium	Chytriodinium_roseum		0	0	0.00492058	0	0	0	0		0	0	11	0	0	0	0
ASV_265	AGCTCCAATAGCGTATATTAAAGTTGTTGCGGTTAAAAAGCTCGTAGTTGGATTTCTGTTGGGGACGACCTTTCCGCTCTCTGGGTGGATTTCCTGGCTCGGCCTTGGCATCTATGTTGAGAACGTTTCTGTACTTCATTGTGTGGGGCGGTATCAACATCTTTTACTTTGAGGAAATTAGAGTGTTTCAAGCAGGCTTACGCCTTGAATACATTAGCATGGAATAATAATATAGGACCTCGGTTCTATTTTGTTGGTTTCTAGAGCTGAGGTAATGATTAATAGGGATAGTTGGGGGCATTCGTATTTAACTGTCAGAGGTGAAATTCTTGGATTTGTTAAAGACGGACTACTGCGAAAGCATTTGCCAAGGATGTTT	Eukaryota	Alveolata	Dinoflagellata	Dinophyceae	Gymnodiniales	Chytriodiniaceae	Chytriodinium	Chytriodinium_sp.		0	0.00450593	0	0	0	0	0		0	7	0	0	0	0	0
ASV_1493	AGCTTCAAAAGCGTATATTAAAGTTGTTGCGGTTAAAAAGCTCGTAGTTGGATTTCTGTTGGGGACGACCTTTCCGCTCTCTGGGTGGATTTCCTGGCTCGGCCTTGGCATCTATGTTGAGAACGTTTCTGTACTTCATTGTGTGGGGCGGTATCAACATCTTTTACTTTGAGGAAATTAGAGTGTTTCAAGCAGGCTTACGCCTTGAATACATTAGCATGGAATAATAAGACAGGACCTTGGTTCTATTTTGTTGGTTTCTAGGGCTAAGGTAATGATTAATAGGGATAGTTGGGGGCATTCGTATTTAACTGTCAGAGGTGAAATTCTTGGATTTGTTAAAGACGAACTACTGCGAAAGCATTTGCCAAGGATGTTT	Eukaryota	Alveolata	Dinoflagellata	Dinophyceae	Gymnodiniales	Chytriodiniaceae	Chytriodinium	Chytriodinium_sp.		0	0	0	0	0	0	0.0208256		0	0	0	0	0	0	72
ASV_2097	AGCTTCAAAAGCGTATATTAAAGTTGTTGCGGTTAAAAAGCTCGTAGTTGGATTTCTGTTGGGGACGACCTTTCCGCTCTCTGGGTGGATATCATGGCTCGGCCTTGGCATCTATGTTGAGAACGTTTCTGTACTTCATTGTGTGGGGCGGTATCAACATCTTTTACTTTGAGGAAATTAGAGTGTTTCAAGCAGGCTTACGCCTTGAATACATTAGCATGGAATAATAATATAGGACCTCGGTTCTATTTTGTTGGTTTCTAGAGCTGAGGTAATGATTAATAGGGATAGTTGGGGGCATTCGTATTTAACTGTCAGAGGTGAAATTCTTGGATTTGTTAAAGACGGACTACTGCGAAAGCATTTGCCAAGGATGTTT	Eukaryota	Alveolata	Dinoflagellata	Dinophyceae	Gymnodiniales	Chytriodiniaceae	Chytriodinium	Chytriodinium_sp.		0	0	0	0	0.000202039	0	0		0	0	0	0	1	0	0
ASV_115	AGCTCCAATAGCGTATATTAAAGTTGTTGCGGTTAAAAAGCTCGTAGTTGGATTTCTGCTGAGGACGACCGGTCCGCCCTCTGGGTGAGTATCTGGCTCGGCCTTGGCATCTTCTTGGGGAACGTAACTGCACTTGACTGTGTGGTGCGGTATCCAGGACTTTTACTTTGAGGAAATTAGAGTGTTTCAAGCAGGCGCACGCCTTGAATACATTAGCATGGAATAATAAGATAGGACCTTGGTTCTATTTTGTTGGTTTCTAGAGCTGAGGTAATGATTAATAGGGATAGTTGGGGGCATTCGTATTTAACTGTCAGAGGTGAAATTCTTGGATTTGTTAAAGACGGACTACTGCGAAAGCATTTGCCAAGGATGTTT	Eukaryota	Alveolata	Dinoflagellata	Dinophyceae	Gymnodiniales	Gymnodiniaceae	Gymnodinium	Gymnodinium_sp.		0	0.112004	0.0313128	0.0744151	0.0234366	0.0480383	0		0	174	70	144	116	228	0
ASV_159	AGCTCCAATAGCGTATATTAAAGTTGTTGCGGTTAAAAAGCTCGTAGTTGGATTTCTGCTGAGGACGACCGGTCCGCCCTCTGGGTGAGTATCTGGCTCGGCCTTGGCATCTTCTTGGGGAACGTAACTGCACTTGACTGTGTGGTGCGGTATCCAGGACTTTTACTTTGAGGAAATTAGAGTGTTTCAAGCAGGCGCACGCCTTGAATACATTAGCATGGAATAATAAGATAGGACCTCGGTTCTATTTTGTTGGTTTCTAGAGCTGAGGTAATGATTAATAGGGATAGTTGGGGGCATTCGTATTTAACTGTCAGAGGTGAAATTCTTGGATTTGTTAAAGACGGACTACTGCGAAAGCATTTGCCAAGGATGTTT	Eukaryota	Alveolata	Dinoflagellata	Dinophyceae	Gymnodiniales	Gymnodiniaceae	Gymnodinium	Gymnodinium_sp.		0	0.023817	0	0.00258386	0	0.00463528	0.00867732		0	37	0	5	0	22	30
ASV_233	AGCTCCAATAGCGTATATTAAAGTTGTTGCGGTTAAAAAGCTCGTAGTTGGATTTCTGCTGAGGACGACTGGTCCGCCCTCTGGGTGAGTATTCAGCTCGGCCTTGGCATCCTCCTGGGGAACGTAACTGCACTTGACTGTGTGGTGCGGTATCCAGGACTTTTACTTTGAGGAAATTAGAGTGTTTCAAGCAGGCGCACGCCTTGAATACATTAGCATGGAATAATAAGATAGGACCTTGGTTCTATTTTGTTGGTTTCTAGAGCTGAGGTAATGATTAATAGGGATAGTTGGGGGCATTCGTATTTAACTGTCAGAGGTGAAATTCTTGGATTTGTTAAAGACGGACTACTGCGAAAGCATTTGCCAAGGATGTTT	Eukaryota	Alveolata	Dinoflagellata	Dinophyceae	Gymnodiniales	Gymnodiniaceae	Gymnodinium	Gymnodinium_sp.		0	0.00708074	0	0	0	0	0		0	11	0	0	0	0	0
ASV_595	AGCTCCAATAGCGTATATTAAAGTTGTTGCGGTTAAAAAGCTCGTAGTTGGATTTCTGCTGAGGACGACCGGTCCGCCCTCTGGGTGAGCATCTGGCTCGGCCTTGGCATCTTCTTGGAGAACGTTACTGCACTTGACTGTGTGGTGCGGTATCCAGGACTTTTACTTTGAGGAAATTAGAGTGTTTCAAGCAGGCGCACGCCTTGAATACATTAGCATGGAATAATAAGATAGGACCTTGGTTCTATTTTGTTGGTTTCTAGAGCTGAGGTAATGATTAATAGGGATAGTTGGGGGCATTCGTATTTAACTGTCAGAGGTGAAATTCTTGGATTTGTTAAAGACGGACTACTGCGAAAGCATTTGCCAAGGATGTTT	Eukaryota	Alveolata	Dinoflagellata	Dinophyceae	Gymnodiniales	Gymnodiniaceae	Gymnodinium	Gymnodinium_sp.		0	0	0	0.0341069	0	0	0		0	0	0	66	0	0	0
ASV_627	AGCTCCAATAGCGTATATTAAAGTTGTTGCGGTTAAAAAGCTCGTAGTTGGATTTCTGCTGAGGACGATCGGTCCGCCCTCTGGGTGAGCATTGACTCGGCCTTGGCATCTTCTTGGAGAACGCTACTGCACTTGACTGTGTGGTGCGGTATCCAGGACTTTTACTTTGAGGAAATTAGAGTGTTTCAAGCAGGCGCACGCCTTGAATACATTAGCATGGAATAATAAGATAGGACCTTGGTTCTATTTTGTTGGTTTCTAGAGCTGAGGTAATGATTAATAGGGATAGTTGGGGGCATTCGTATTTAACTGTCAGAGGTGAAATTCTTGGATTTGTTAAAGACGGACTACTGCGAAAGCATTTGCCAAGGATGTTT	Eukaryota	Alveolata	Dinoflagellata	Dinophyceae	Gymnodiniales	Gymnodiniaceae	Gymnodinium	Gymnodinium_sp.		0	0	0	0.0273889	0	0	0		0	0	0	53	0	0	0
ASV_763	AGCTCCAATAGCGTATATTAAAGTTGTTGCGGTTAAAAAGCTCGTAGTTGGATTTCTGCTGAGGACGACCGGTCCGCCCTCTGGGTGAGTATCTGGCTCGGCCTTGGCATCTTCTTGTAGAGCGCAACTGCACTTGACTGTGTGGTGCGGTATTCAAGACTTTTACTTTGAGGAAATTAGAGTGTTTCAAGCAGGCGCACGCCTTGAATACATTAGCATGGAATAATAAGATAGGACCTTGGTTCTATTTTGTTGGTTTCTAGAGCTGAGGTAATGATTAATAGGGATAGTTGGGGGCATTCGTATTTAACTGTCAGAGGTGAAATTCTTGGATTTGTTAAAGACGGACTACTGCGAAAGCATTTGCCAAGGATGTTT	Eukaryota	Alveolata	Dinoflagellata	Dinophyceae	Gymnodiniales	Gymnodiniaceae	Gymnodinium	Gymnodinium_sp.		0	0	0	0.0134361	0	0	0		0	0	0	26	0	0	0
ASV_823	AGCTCCAATAGCGTATATTAAAGTTGTTGCGGTTAAAAAGCTCGTAGTTGGATTTCTGCTGAGGACGACCGGTCCGCCCTCTGGGTGAGTATCTGGCTCGGCCTTGGCATCTTCTTGGAGAACGCAACTGCACTTGACTGTGTGGTGTGGTATCCAGGACTTTTACTTTGAGGAAATTAGAGTGTTTCAAGCAGGCGCACGCCTTGAATACATTAGCATGGAATAATAAGATAGGACCTTGGTTCTATTTTGTTGGTTTCTAGAGCTGAGGTAATGATTAATAGGGATAGTTGGGGGCATTCGTATTTAACTGTCAGAGGTGAAATTCTTGGATTTGTTAAAGACGGACTACTGCGAAAGCATTTGCCAAGGATGTTT	Eukaryota	Alveolata	Dinoflagellata	Dinophyceae	Gymnodiniales	Gymnodiniaceae	Gymnodinium	Gymnodinium_sp.		0	0	0	0.0103354	0	0	0		0	0	0	20	0	0	0
ASV_132	AGCTCCAATAGCGTATATTAAAGTTGTTGCGGTTAAAAAGCTCGTAGTTGGATTTCTGTTGGGAACGACCGGTCCGCCCATTGGGTGTGTATCTGGCTTGTTCTCGGCATCTTCTTGGTGAACGTTGCTGCACTTGACTGTGTGGAGCGCTACCCAGGACTTTTACTTTGAGGAAATTAGAGTGTTTCAAGCAGGCATATGCCTTGAATACATTAGCATGGAATAATAAGATAGGACCTCGGTTCTATTTTGTTGGTTTCTAGAGCTGAGGTAATGATTAATAGGGATAGTTGGGGGCATTCGTATTTAACTGTCAGAGGTGAAATTCTTGGATTTGTTAAAGACGGACTACTGCGAAAGCATTTGCCAAGGATGTTT	Eukaryota	Alveolata	Dinoflagellata	Dinophyceae	Gymnodiniales	Gymnodiniaceae	Gyrodinium	Gyrodinium_dominans		0	0.0534274	0	0	0	0	0		0	83	0	0	0	0	0
ASV_114	AGCTCCAATAGCGTATATTAAAGTTGTTGCGGTTAAAAAGCTCGTAGTTGGATTTCTGCTGAGGACGACCGGTCCGCCCTCTGGGTGAGTATCTGGCTTGGCCTTGGCATCTTCTTGGAGAACGTAGCTGCACTTGACTGTGTGGTGCGGTATCCAGGACTTTTACTTTGAGGAAATTAGAGTGTTTCAAGCAGGCACACGCCTTGAATACATTAGCATGGAATAATAAGATAGGACCTTGGTTCTATTTTGTTGGTTTCTAGAGCTGAGGTAATGATTAATAGGGATAGTTGGGGGCATTCGTATTTAACTGTCAGAGGTGAAATTCTTGGATTTGTTAAAGACGGACTACTGCGAAAGCATTTGCCAAGGATGTTT	Eukaryota	Alveolata	Dinoflagellata	Dinophyceae	Gymnodiniales	Gymnodiniaceae	Gyrodinium	Gyrodinium_fusiforme		0	0.115223	0	0.0759655	0	0	0		0	179	0	147	0	0	0
ASV_2025	AGCTCCAATAGCGTATATTAAAGTTGTTGCGGTTAAAAAGCTCGTAGTTGGATTTCTGCCGAGGACGACCGGTCCGCCCTCCGGGTGAGCATCTGGTTCGGCCTTGACATCTTCTTGGTGAACGTAGCTGCACTTGACTGTGTGGTGCGGTACCCAGGACTTTTACTTTGAGGAAATTAGAGTGTTTCAAGCAGGCATACGCCTTGAATACATTAGCATGGAATAATAAGATAGGACCTCGGTTCTATTTTGTTGGTTTCTAGAGCTGAGGTAATGATTAATAGGGATAGTTGGGGGCATTCGTATTTAACTGTCAGAGGTGAAATTCTTGGATTTGTTAAAGACGGACTACTGCGAAAGCATTTGCCAAGGATGTTT	Eukaryota	Alveolata	Dinoflagellata	Dinophyceae	Gymnodiniales	Gymnodiniaceae	Gyrodinium	Gyrodinium_helveticum		0	0	0	0	0.00242447	0	0		0	0	0	0	12	0	0
ASV_48	AGCTCCAATAGCGTATATTAAAGTTGTTGCGGTTAAAAAGCTCGTAGTTGGATTTCTGCTGAGGACGACCGGTCCGCCCTCTGGGTGAGTATCTGGCTCGGCCTTGGCATCTTCTTGGTGAACGTATCTGCACTTGACTGTGTGGTGCGGTGGCCAGGACTTTTACTTTGAGGAAATTAGAGTGTTTCAAGCAGGCATACGCCTTGAATACATTAGCATGGAATAATAAGATAGGACCTCGGTTCTATTTTGTTGGTTTCTAGGGCTGAGGTAATGATTAATAGGGATAGTTGGGGGCATTCGTATTTAACTGTCAGAGGTGAAATTCTTGGATTTGTTAAAGACGGACTACTGCGAAAGCATTTGCCAAGGATGTTT	Eukaryota	Alveolata	Dinoflagellata	Dinophyceae	Gymnodiniales	Gymnodiniaceae	Gyrodinium	Gyrodinium_heterogrammum		0.0129719	0	0	0	0	0	0		18	0	0	0	0	0	0
ASV_628	AGCTCCAATAGCGTATATTAAAGTTGTTGCGGTTAAAAAGCTCGTAGTTGGATTTCTGCTGAGGACGACCGGTCCGCCCTCTGGGTGAGTATCTGGCTCGGCCTTGGCATCTTCTTGGTGAACGTATCTGCACTTGACTGTGTGGTGCGGTGGCCAGGACTTTTACTTTGAGGAAATTAGAGTGTTTCAAGCAGGCATACGCCTTGAATACATTAGCATGGAATAATAAGATAGGACCTCGGTTCTATTTTGTTGGTTTCTAGAGCTGAGGTAATGATTAATAGGGATAGTTGGGGGCATTCGTATTTAACTGTCAGAGGTGAAATTCTTGGATTTGTTAAAGACGGACTACTGCGAAAGCATTTGCCAAGGATGTTT	Eukaryota	Alveolata	Dinoflagellata	Dinophyceae	Gymnodiniales	Gymnodiniaceae	Gyrodinium	Gyrodinium_heterogrammum		0	0	0	0.0273889	0	0	0		0	0	0	53	0	0	0
ASV_542	AGCTCCAATAGCGTATATTAAAGTTGTTGCGGTTAAAAAGCTCGTAGTTGGATTTCTGCTGAGGACGACCGGTCCGCCCTCTGGGTGAGTATCTGGCTTGGCCTTGGCATCTTCTTGGAGAACGTAGCTGCACTTGACTGTGTGGTGCGGTATCCAGGACTTTTACTTTGAGGAAATTAGAGTGTTTCAAGCAGGCATACGCCTTGAATACATTAGCATGGAATAATAAGATAGGACCTTGGTTCTATTTTGTTGGTTTCTAGAGCTGAGGTAATGATTAATAGGGATAGTTGGGGGCATTCGTATTTAACTGTCAGAGGTGAAATTCTTGGATTTGTTAAAGACGGACTACTGCGAAAGCATTTGCCAAGGATGTTT	Eukaryota	Alveolata	Dinoflagellata	Dinophyceae	Gymnodiniales	Gymnodiniaceae	Gyrodinium	Gyrodinium_spirale		0	0	0	0.058912	0	0	0		0	0	0	114	0	0	0
ASV_173	AGCTCCAATAGCGTATATTAAAGTTGTTGCGGTTAAAAAGCTCGTAGTTGGATTTCTGCTGAGGACGACCGGTCCGCCCTCTGGGTGAGCATCTGGCTCGGCCTTGGCATCTTCTTGGTGAACGTATCTGCACTTGACTGTGTGGTGCGGTACCCAGGACTTTTACTTTGAGGAAATTAGAGTGTTTCAAGCAGGCATACGCCTTGAATACATTAGCATGGAATAATAAGATAGGACCTCGGTTCTATTTTGTTGGTTTCTAGAGCTGAGGTAATGATTAATAGGGATAGTTGGGGGCATTCGTATTTAACTGTCAGAGGTGAAATTCTTGGATTTGTTAAAGACGGACTACTGCGAAAGCATTTGCCAAGGATGTTT	Eukaryota	Alveolata	Dinoflagellata	Dinophyceae	Gymnodiniales	Gymnodiniaceae	Gyrodinium	NA		0	0.0180237	0	0.115757	0	0	0		0	28	0	224	0	0	0
ASV_1539	AGCTCCAATAGCGTATATTAAAGTTGTTGCGGTTAAAAAGCTCGTAGTTGGATTTCTGCTGAGGACGACCGGTCCGCCCTCTGGGTGAGCATCTGGCTCGGCCTTGGCATCTTCTTGGGGAACGTAGCTGCACTTGACTGTGTGGTGCGGTATCCAGGACTTTTACTTTGAGGAAATTAGAGTGTTTCAAGCAGGCGCACGCCTTGAATACATTAGCATGGAATAATAAGATAGGACCTCGGTTCTATTTTGTTGGTTTCTAGAGCTGAGGTAATGATTAATAGGGATAGTTGGGGGCATTCGTATTTAACTGTCAGAGGTGAAATTCTTGGATTTGTTAAAGACGGACTACTGCGAAAGCATTTGCCAAGGATGTTT	Eukaryota	Alveolata	Dinoflagellata	Dinophyceae	Gymnodiniales	Gymnodiniaceae	Lepidodinium	Lepidodinium_chlorophorum		0	0	0	0	0	0	0.0167761		0	0	0	0	0	0	58
ASV_415	AGCTCCAATAGCGTATATTAAAGTTGTTGCGGTTAAAAAGCTCGTAGTTGGATTTCTGCTGAGGACGACCGGTCCGCCCTCTGGGTGAGTATCTGGCTCGGCCTTGGCATCTTCTTGGGGAACGTAACTGCACTTGACTGTGTGGTGCGGTATCCAGGACTTTTACTTTGAGGAAATTAGAGTGTTTCAAGCAGGCGCACGCCTTGAATACATTAGCATGTAATAATAAGATAGGACCTTGGTTCTATTTTGTTGGTTTCTAGAGCTGAGGTAATGATTAATAGGGATAGTTGGGGGCATTCGTATTAACGCGTCAGAGGTGGAATTCTTGGATTGCGTTACGACGAACTACTGCGAAAGCATGTGCCAAAGATGTTT	Eukaryota	Alveolata	Dinoflagellata	Dinophyceae	Gymnodiniales	Gymnodiniaceae	Lepidodinium	NA		0	0	0.00313128	0	0	0	0		0	0	7	0	0	0	0
ASV_107	AGCTCCAATAGCGTATATTAAAGTTGTTGCGGTTAAAAAGCTCGTAGTTGGATTTCTGCTGAGGACGACCGGTCCGCCCTCTGGGTGAGTATCTGGCTCGGCCTTGGCATCTTCTTGGAGAACGTAACTGCACTTGACTGTGTGGTGCGGTATTCAGGACTTTTACTTTGAGGAAATTAGAGTGTTTCAAGCAGGCGCATGCCTTGAATACATTAGCATGGAATAATGAGATAGGACCTTGGTTCTATTTTGTTGGTTTCTAGAGCTGAGGTAATGATTAATAGGGATAGTTGGGGGCATTCGTATTTAACTGTCAGAGGTGAAATTCTTGGATTTGTTAAAGACGGACTACTGCGAAAGCATTTGCCAAGGATGTTT	Eukaryota	Alveolata	Dinoflagellata	Dinophyceae	Gymnodiniales	Gymnodiniaceae	NA	NA		0	0.167363	0	0	0.0139407	0	0		0	260	0	0	69	0	0
ASV_108	AGCTCCAATAGCGTATATTAAAGTTGTTGCGGTTAAAAAGCTCGTAGTTGGATTTCTGCTGAGGACGACCGGTCCGCCCTCTGGGTGAGTATCTGGCTCGGCCTTGGCATCTTCTTGGAGAACGTAACTGCACTTGACTGTGTGGTGCGGTATCCAGGACTTTTACTTTGAGGAAATTAGAGTGTTTCAAGCAGGCGCATGCCTTGAATACATTAGCATGGAATAATGAGATAGGACCTTGGTTCTATTTTGTTGGTTTCTAGAGCTGAGGTAATGATTAATAGGGATAGTTGGGGGCATTCGTATTTAACTGTCAGAGGTGAAATTCTTGGATTTGTTAAAGACGGACTACTGCGAAAGCATTTGCCAAGGATGTTT	Eukaryota	Alveolata	Dinoflagellata	Dinophyceae	Gymnodiniales	Gymnodiniaceae	NA	NA		0	0.164144	0	0	0	0	0		0	255	0	0	0	0	0
ASV_274	AGCTCCAATAGCGTATATTAAAGTTGTTGCAGTTAAAAAGCTCGTAGTTGGATTTCTGCTGAGGACGATCGGTCCGCCCACTGGGTGAGTATCTGGCTCGGCCTTGGCATCTTCTTGGAGAACGTTGCTGCACTTGACTGTGTGGCGCGGTATCCAGGACTTTTACTTTGAGGAAATTAGAGTGTTTCAAGCAGGCGCACGCCTTGAATACATTAGCATGGAATAATAAGATAGGACCTCGGTTCTATTTTGTTGGTTTCTAGAGCTGAGGTAATGATTAATAGGGATAGTTGGGGGCATTCGTATTTAACTGTCAGAGGTGAAATTCTTGGATTTGTTAAAGACGGACTACTGCGAAAGCATTTGCCAAGGATGTTT	Eukaryota	Alveolata	Dinoflagellata	Dinophyceae	Gymnodiniales	Gymnodiniaceae	NA	NA		0	0.00386222	0	0	0	0	0		0	6	0	0	0	0	0
ASV_1016	AGGCCCAACAGCGTATATTACAGTTGTTACGGTTAAAAAGCTCGTCGTTGGATTTTTGTTGAGGGCGATCGGTCCGCCCTCTGGGTGAGCATTGACTCGGCCTTGGCATCTCCCTGGAGAACGCTACTGCACTTGACTGTGTGGCGCGGTATCGAGGAATATTACTTCGAGGAAATTAGTGTGTTTCAAGCGGGCGCACGCCTTGAATACATTCGCATGGAATAATAAATTAGGACCTTGTCCTATTTTGTTGGCTTCTAGGGCTGAGGTAATGATTAATAGGGATAGCTCGGGGCATTCGCGCTTAGCTGCCAGATGTGAAATTCTTGAATTTGTTAAAGACGGACTACTGCGAAAGCATTTGCCAAGGATGTTT	Eukaryota	Alveolata	Dinoflagellata	Dinophyceae	Gymnodiniales	Gymnodiniaceae	NA	NA		0	0	0	0.00310063	0	0	0		0	0	0	6	0	0	0
ASV_2088	AGCTCCAATAGCGTATATTAAAGTTGTTGCGGTTAAAAAGCTCGTAGTTGGATTTCTGCCGAGGACGACCAGTCCGCCCACTGGGTGAGCATCTGGCTCAGCCTCAGCATCTTCTTGGAGAACGTATCTGCACTTCATTGTGTGGTGCGGTAACCAGGACTTTTACTTTGAGGAAATTAGAGTGTTTCAAGCAGGCGTGCGCCTTGAATACATTAGCATGGAATAATAAGATAGGACCTTAGTTCTATTTTGTTGGTTTCTAGAGCTGGGGTAAAGATTAATAGGGATAGTTGGGGGCATTCGTATTTAACTGTCAGAGGTGAAATTCTTGGATTTATGGAAGACGAACTGCTGCGAAAGCGTCAAACAAGGACGTTC	Eukaryota	Alveolata	Dinoflagellata	Dinophyceae	Gymnodiniales	Gymnodiniaceae	Paragymnodinium	Paragymnodinium_shiwhaense		0	0	0	0	0.000606118	0	0		0	0	0	0	3	0	0
ASV_2098	AGCTCCAATAGCGTATATTAAAGTTGTTGCGGTTAAAAAGCTCGTAGTTGGATTTCTGCTGAGGACGACCGGTCCGCCCACTGGGTGAGTATCTGGCTCGGCCTTGGCATCTTCTTGGAGAACGTATCTGCACTTCATTGTGTGGTGCGGTAACCAGGACCTTTACTTTGAGGAAATTAGAGTGTTTCAAGCAGGCGTGCGCCTTGAATACATTAGCATGGAATAATAAGATAGGACCTTAGTTCTATTTTGTTGGTTTCTAGAGCTGGGGTAAAGATTAATAGGGATAGTTGGGGGCATTCGTATTTAACTGTCAGAGGTGAAATTCTTGGATTTATGGAAGACGAACTGCTGCGAAAGCGTCAAACAAGGACGTTC	Eukaryota	Alveolata	Dinoflagellata	Dinophyceae	Gymnodiniales	Gymnodiniaceae	Paragymnodinium	Paragymnodinium_shiwhaense		0	0	0	0	0.000202039	0	0		0	0	0	0	1	0	0
ASV_176	AGCTCCAATAGCGTATATTAAAGTTGTTGCGGTTAAAAAGCTCGTAGTTGGATTTCTGCCGAGGACGACCGGTCTGCCCTCTGGGTACGTATCTGGCTCGGCCTGGGCATCTTCTTGGAGAACGTATCTGCACTTGACTGTGTGGTGCGGTATCCAGGACTTTTACTTTGAGGAAATTAGAGTGTTTCAAGCAGGCACACGCCTTGAATACATTAGCATGGAATAATAAGATAGGACCTCGGTTCTATTTTGTTGGTTTCTAGAGCTGAGGTAATGATTAATAGGGATAGTTGGGGGCATTCGTATTTAACTGTCAGAGGTGAAATTCTTGGATTTGTTAAAGACGGACTACTGCGAAAGCATTTGCCAAGGATGTTT	Eukaryota	Alveolata	Dinoflagellata	Dinophyceae	Gymnodiniales	Kareniaceae	Karlodinium	Karlodinium_sp.		0	0.01738	0	0	0	0	0		0	27	0	0	0	0	0
ASV_255	AGCTCCAATAGCGTATATTAAAGTTGTTGCGGTTAAAAAGCTCGTAGTTGGATTTCTGCCGAGGACGACCGGTCCGCCCTGTGGGTGCGCATCTGGCTCGGCCTGGGCATCTTCTTGGAGAATGTATCTGCACTTGACTGTGTGGTGCGGTATCCAGGACTTTTACTTTGAGGAAATTAGAGTGTTTCAAGCAGGCACACGCCTTGAATACATTAGCATGGAATAATAAGATAGGACCTCGGTTCTATTTTGTTGGTTTCTAGAGCTGAGGTAATGATTAATAGGGATAGTTGGGGGCATTCGTATTTAACTGTCAGAGGTGAAATTCTTGGATTTGTTAAAGACGGACTACTGCGAAAGCATTTGCCAAGGATGTTT	Eukaryota	Alveolata	Dinoflagellata	Dinophyceae	Gymnodiniales	Kareniaceae	Karlodinium	Karlodinium_sp.		0	0.00514963	0	0	0	0	0		0	8	0	0	0	0	0
ASV_182	AGCTCCAATAGCGTATATTAAAGTTGTTGCGGTTAAAAAGCTCGTAGTTGGATTTCTGCCGAGGACGACCGGTCCGCCCTCTGGGTGAGCATCTGGTACGGCCTGGGCATCTTCTTGGAGAACGTATCTGCACTTGACTGTGTGGTGCGGTATCCAGGACTTTTACTTTGAGGAAATTAGAGTGTTTCAAGCAGGCATACGCCTTGAATACATTAGCATGGAATAATAAGATAGGACCTCGGTTCTATTTTGTTGGTTTCTAGAGCTGAGGTAATGATTAATAGGGATAGTTGGGGGCATTCGTATTTAACTGTCAGAGGTGAAATTCTTGGATTTGTTAAAGACGGACTACTGCGAAAGCATTTGCCAAGGATGTTT	Eukaryota	Alveolata	Dinoflagellata	Dinophyceae	Gymnodiniales	Kareniaceae	Karlodinium	Karlodinium_veneficum		0	0.0135178	0	0	0	0	0		0	21	0	0	0	0	0
ASV_540	AGCTCCAATAGCGTATATTAAAGTTGTTGCGGTTAAAAAGCTCGTAGTTGGATTTCTGCCGAGGACGACCGGTCCGCCCTGTGGGTGCGCATCTGGCTCGGCCTGGGCATCTTCTTGGAGAACGTATCTGCACTTGACTGTGTGGTGCGGTATCCAGGACTTTTACTTTGAGGAAATTAGAGTGTTTCAAGCAGGCACACGCCTTGAATACATTAGCATGGAATAATAAGATAGGACTTCAGTTCTATTTTGTTGGTTTCTAGAGCTGAGGTAATGATTAATAGGGATAGTTGGGGGCATTCGTATTTAACTGTCAGAGGTGAAATTCTTGGATTTGTTAAAGACGGACTACTGCGAAAGCATTTGCCAAGGATGTTT	Eukaryota	Alveolata	Dinoflagellata	Dinophyceae	Gymnodiniales	Kareniaceae	Karlodinium	Karlodinium_veneficum		0	0	0	0.0609791	0	0	0		0	0	0	118	0	0	0
ASV_1806	AGCTCCAATAGCGTATATTAAAGTTGTTGCGGTTAAAAAGCTCGTAGTTGGATTTCTGCCGAGGACGACCGGTCCGCCCTCTGGGTGCGTATCTGGCTCGGCCTGGGCATCTTCTTGGAGAACGTATCTGCACTTGACTGTGTGGTGCGGTATCCAGGACTTTTACTTTGAGGAAATTAGAGTGTTTCAAGCAGGCACACGCCTTGAATACATTAGCATGGAATAATAAGATAGGACCTCGGTTCTATTTTGTTGGTTTCTAGAGCTGAGGTAATGATTAATAGGGATAGTTGGGGGCATTCGTATTTAACTGTCAGAGGTGAAATTCTTGGATTTGTTAAAGACGGACTACTGCGAAAGCATTTGCCAAGGATGTTT	Eukaryota	Alveolata	Dinoflagellata	Dinophyceae	Gymnodiniales	Kareniaceae	Karlodinium	Karlodinium_veneficum		0	0	0	0	0	0.0273903	0		0	0	0	0	0	130	0
ASV_1816	AGCTCCAATAGCGTATATTAAAGTTGTTGCGGTTAAAAAGCTCGTAGTTGGATTTCTGCCGAGGACGACCGGTCCGCCCTCTGGGTGCGTATCTGGCTCGGCCTGGGCATCTTCTTGGAGAACGTATCTGCACTTGACTGTGTGGTGCGGTATCCAGGACTTTTACTTTGAGGAAATTAGAGTGTTTCAAGCAGGCACACGCCTTGAATACATTAGCATGGAATAATAAGATAGGACTTCAGTTCTATTTTGTTGGTTTCTAGAGCTGAGGTAATGATTAATAGGGATAGTTGGGGGCATTCGTATTTAACTGTCAGAGGTGAAATTCTTGGATTTGTTAAAGACGGACTACTGCGAAAGCATTTGCCAAGGATGTTT	Eukaryota	Alveolata	Dinoflagellata	Dinophyceae	Gymnodiniales	Kareniaceae	Karlodinium	Karlodinium_veneficum		0	0	0	0	0	0.0128524	0		0	0	0	0	0	61	0
ASV_60	AGCTCCAATAGCGTATATTTAAGTTGTTGCAGTTAAAAAGCTCGTAGTTGGATTTCTGCCGAGGACGACCGGTCCGCCCTCTGGGTGCGTATCTGGCTCGGCCTGGGCATCTTCTTGGAGAACGTGTCTGCACTTGACTGTGTGGTGCGGTATCCAGGACTTTTACTTTGAGGAAATTAGAGTGTTTCAAGCAGGCACACGCCTTGAATACATTAGCATGGAATAATAAGATAGGACCTCGGTTCTATTTTGTTGGTTTCTAGAGCTGAGGTAATGATTGATAGGGATAGTTGGGGGCATTCGTATTTAACTGTCAGAGGTGAAATTCTTGGATTTGTTAAAGACGGACTACTGCGAAAGCATTTGCCAAGGATGTTT	Eukaryota	Alveolata	Dinoflagellata	Dinophyceae	Gymnodiniales	Kareniaceae	Karlodinium	NA		0.00936863	0	0	0	0	0	0		13	0	0	0	0	0	0
ASV_112	AGCTCCAATAGCGTATATTAAAGTTGTTGCGGTTAAAAAGCTCGTAGTTGGATTTCTGCCGAGGACGACCGGTCCGCCCTCTGGGTGCGTATCTGGCTCGGCCTGGGCATCTTCTTGGAGAACGTGTCTGCACTTGACTGTGTGGTGCGGTATCCAGGACTTTTACTTTGAGGAAATTAGAGTGTTTCAAGCAGGCACACGCCTTGAATACATTAGCATGGAATAATAAGATAGGACCTCGGTTCTATTTTGTTGGTTTCTAGAGCTGAGGTAATGATTAATAGGGATAGTTGGGGGCATTCGTATTTAACTGTCAGAGGTGAAATTCTTGGATTTGTTAAAGACGGACTACTGCGAAAGCATTTGCCAAGGATGTTT	Eukaryota	Alveolata	Dinoflagellata	Dinophyceae	Gymnodiniales	Kareniaceae	Karlodinium	NA		0	0.130672	0	0	0	0	0		0	203	0	0	0	0	0
ASV_1017	AGCTCCAATAGCGTATATTAAAGTTGTTGCGGTTAAAACGCTCGTAGTTGGATATCTGCCAGCACAGGGTGCTCCGCCCAAGGGGTGTGTAGCCATCTGTGTGCTGGCATCATCCTGGGGAGTGTATCTGCACTTGATTGTGCGGGGCATGAGCCAGGGCATTTACTTTGAGGAAATGAGAGTGCTTCAAGCAGGCGTGCGCCGTGAATACGTTAGCATGGAATAATAGCATCGGACCTCGCTCCAAAGCTGTTGGTTTCTTGGGTCGAGGTAAAGGTGAATAGGGATTGTTGGGGGCATTCGTATTTAACTGTCAGAGGTGAAATTCTTGGATTTGTTGAAGACGGACTACTGCGAAAGCATCTGCCAAAGATGTTC	Eukaryota	Alveolata	Dinoflagellata	Dinophyceae	Gymnodiniales	Kareniaceae	Takayama	Takayama_pulchellum		0	0	0	0.00310063	0	0	0		0	0	0	6	0	0	0
ASV_443	AGCTCCAATAGCGTATATTAAAGTTGTTGCGGTTAAAAAGCTCGTAGTTGGATTTCTGTCGAGGGAGATCGGTCCGATCTACGATCGCGTATCTGATACTCGCTCGGCATCCGGAAGTTTAAGGTGCGTTGCTTCATTGCAATGTCCGTAGGCTTCTCTTTTACTTTGAGGAAATTAGAGTGTTTCAAGCAGGCGCACGCCTTGAATACATTAGCATGGAATAATAAGATAGGACCTTGGTTCTATTTTGTTGGTTTCTAGAGCTGAGGTAATGATTAATAGGGATAGTTGGGGGCATTCGTATTTAACTGTCAGAGGTGAAATTCTTGGATTTGTTAAAGACGGACTACTGCGAAAGCATTTGCCAAGGATGTTT	Eukaryota	Alveolata	Dinoflagellata	Dinophyceae	Gymnodiniales	NA	NA	NA		0	0	0.0017893	0	0	0	0		0	0	4	0	0	0	0
ASV_523	AGCTCCAATAGCGTATATTAAAGTTGTTGCGGTTAAAAAGCTCGTAGTTGGATTTCTGCCGAGGACGACCGGTCCGCCCTCTGGGTGAGTATCTGGCTCGGCCTGGGCATCTTCTTGGAGAACGTATCTGCACTTGACTGTGTGGTGCGGTATCCAGGACTTTTACTTTGAGGAAATTAGAGTGTTTCAAGCAGGCATACGCCTTGAATACATTAGCATGGAATAATAAGATAGGACCTCGGTTCTATTTTGTTGGTTTCTAGAGCTGAGGTAATGATTAATAGGGATAGTTGGGGGCATTCGTATTTAACTGTCAGAGGTGAAATTCTTGGATTTGTTAAAGACGGACTACTGCGAAAGCATTTGCCAAGGATGTTT	Eukaryota	Alveolata	Dinoflagellata	Dinophyceae	Gymnodiniales	NA	NA	NA		0	0	0	0.0847506	0	0	0		0	0	0	164	0	0	0
ASV_1118	AGCTCCAATAGCGTATACTAAAGTTGTTGCGGTTAAAAAGCTCGTAGTTGGATTTTTGCTGAGGACGATGGGTCCGCCTTCTGGGAGAGTATCTGGTTTGGCCTTGGCATCTTCTTGGAGAACGTGGCTGCACTTGACTGTGTCGCGCGGTATCCAGGACTTTTACTTTGAGGAAGTTAGAGTGTTTCAAGCAGCCACACGCCTTGCCTTGAATACATTAGCATGGAATAATGAGATAGGACCTTGGTTCTATTTTGTTGGTTTCCAGAGCTGAGGTAATGATTAATAGGGATAGTTGGTGGCATTCGTATTTAACTGTCAGAGGTGAAATTCTTGCATTTGTTGAAGACGGACTACTGCGAAAGCATTTGCCAAGGATGTTT	Eukaryota	Alveolata	Dinoflagellata	Dinophyceae	Gymnodiniales	NA	NA	NA		0	0	0	0.00155032	0	0	0		0	0	0	3	0	0	0
ASV_1717	AGCTCCAATAGCGTATATTAAAGTTGTTGCGGTTAAAAAGCTCGTAGTTGGATTTCTGCTGAGGACGACCGGTCCGCCCTCTGGGTGAGTATCTGGTTCGGCCTTGGCATCTTCTTGGAGAACGTAACTGCACTTGACTGTGTGGTGCGAAATTCAAGACTTTTACTTTGAGGAAATTAGAATGTTTCAAGCAGGCGCATGCCTTGTATACATTAGCATGGAATAATAAGATAGGACCTTGGTTCTATTTTGTTGGTTTCTAGAGCTGAGGTAATGATTAATAGGGATAGTTGGGGGCATTCGTATTTAACTGTCAGAGGTGAAATTCTTGGATTTGTTAAAGACGGACTACTGCGAAAGCATTTGCCAAGGATGTTT	Eukaryota	Alveolata	Dinoflagellata	Dinophyceae	Gymnodiniales	NA	NA	NA		0	0	0	0	0	0	0.00491715		0	0	0	0	0	0	17
ASV_41	AGCTCCAATAGCGTATATTAAAGTTGTTGCGGTTAAAAAGCTCGTAGTTGGATTTCTGCTGAGGACGACCGGTCCGCCCTCTGGGTGAGTATCTGGCTCGGCCTTTGCATCTTCTTGAAGAACGTAACTGCACTTGACTGTGTGGTGCGGCATTCAAGACTTTTACTTTGAGGAAATTAGAGTGTTTGAAGCAGGCGTATGCCTTGAATACATTAGCATGGAATAATGAGATAGGACCTTTATTCTATTTTGTTGGTTTCTAGAATTGAGGTAATGATTAATAGGGATAGTTGGGGGCATTCGTATTTAACTGTCAGAGGTGAAATTCTTGGATTTGTTAAAGACGGACTACTGCGAAAGCATTTGCCATGGATGTTT	Eukaryota	Alveolata	Dinoflagellata	Dinophyceae	Gymnodiniales	Warnowiaceae	Erythropsidinium	Erythropsidinium_agile		0.0165753	0	0	0	0	0	0		23	0	0	0	0	0	0
ASV_73	AGCTCCAATAGCGTATATTTAAGTTGTTGCAGTTAAAAAGCTCGTAGTTGGATTTCTGCTGAGGACGATCGGTCCGCCCTCTGGGTGAGTATCTGGCTCGGCCTTTGCATCTTCTTGAAGAACGTAACTGCACTTGACTGTGTGGTGCGGTATGCAAGACTTTTACTTTGAGGAAATTAGAATGTTTGAAGTAGGCACATGCCTTGAATACATTAGCATGGAATAATGAGATAGGACCTTGGTTCTATTTTGTTGGTTTCTAGAATTGAGGTAATGATTAATAGGGATAGTTGGGGGCATTCGTATTTAACTGTCAGAGGTGAAATTCTTGGATTTGTTAAAGACGGACTACTGCGAAAGCATTTGCCAAGGATGTTT	Eukaryota	Alveolata	Dinoflagellata	Dinophyceae	Gymnodiniales	Warnowiaceae	Warnowia	Warnowia_sp.		0.00648597	0	0	0	0	0	0		9	0	0	0	0	0	0
ASV_104	AGCTCCAATAGCGTATATTAAAGTTGTTGCGGTTAAAAAGCTCGTAGTTGGATTTCTGCTGAGGACGACCGGTCCGCCCTCTGGGTGAGTATCTGGCTCGGCCTTGGCATCTTCTTGAAGAACGTAACTGCACTTGACTGTGTGGTGCGGTATTCAAGACTTTTACTTTGAGGAAATTAGAGTGTTTGAAGCAGGCGCATGCCTTGAATACATTAGCATGGAATAATGAGATAGGACCTTTGTTCTATTTTGTTGGTTTCTAGAACTGAGGTAATGATTAATAGGGATAGTTGGGGGCATTCGTATTTAACTGTCAGAGGTGAAATTCTTGGATTTGTTAAAGACGGACTACTGCGAAAGCATTTGCCAAGGATGTTT	Eukaryota	Alveolata	Dinoflagellata	Dinophyceae	Gymnodiniales	Warnowiaceae	Warnowia	Warnowia_sp.		0	0.402315	0	0	0	0	0		0	625	0	0	0	0	0
ASV_183	AGCTCCAATAGCGTATATTAAAGTTGTTGCGGTTAAAAAGCTCGTAGTTGGATTTCTGCTGAGGACGACCGGTCCGCCCTCTGGGTGAGTATCTGGCTCGGCCTTGGCATCTTCTTGAAGAACGTAACTGCACTTGACTGTGTGGTGCGGTATTCAAGACTTTTACTTTGAGGAAATTAGAGTGTTTGAAGCAGGCGCATGCCTTGAATACATTAGCATGGAATAATGAGATAGGACCTTGGTTCTATTTTGTTGGTTTCTAGAGCTGAGGTAATGATTAATAGGGATAGTTGGGGGCATTCGTATTTAACTGTCAGAGGTGAAATTCTTGGATTTATGAAAGACGAACTTCTGCGAAAGCATTTGCCAAGGATGTTT	Eukaryota	Alveolata	Dinoflagellata	Dinophyceae	Gymnodiniales	Warnowiaceae	Warnowia	Warnowia_sp.		0	0.0135178	0	0	0	0	0		0	21	0	0	0	0	0
ASV_1018	AGCTCCAATAGCGTATATTAAAGTTGTTGCGGTTAAAAAGCTCGTAGTTGGATTTCTGCTGAGGACGACCGGTCCGCCCTCTGGGTGAGTATCTGGCTCGGCCTTGGCATCTTCTTGTAGAGCGCAACTGCACTTGACTGTGTGGTGCGGTATTCAAGACTTTTACTTTGAGGAAATTAGAGTGTTTCAAGCAGGCGCACGCCTTGAATACATTAGCATGGAATAATGAGATAGGACCTTGGTTCTATTTTATTGGTTTCTAGGGCTGAGGTAATGATTAATAGGGATAATTGGGGGCATTCGTATAAACGCGTCAGAGGTGGAATTCTTGGATTGCGTTTCGACGAACTACTGCGAAAGCATTTGCCAAGGATGTTT	Eukaryota	Alveolata	Dinoflagellata	Dinophyceae	Gymnodiniales	Warnowiaceae	Warnowia	Warnowia_sp.		0	0	0	0.00310063	0	0	0		0	0	0	6	0	0	0
ASV_1740	AGCTCCAATAGCATATATTAAAGTTGTTGCGGTTAAAAAGCTCGTAGTTGGATTTCTGCTGAGGACGATCGGTCCGCCCTCTGGGTGAGTATCTGGCTCGGCCTTTGCATCTTCTTGAAGAACGTAACTGCACTTGACTGTGTGGTGCGGTATGCAAGACTTTTACTTTGAGGAAATTAGAATGTTTGAAGTAGGCACATGCCTTGAATACATTAGCATGGAATAATGAGATAGGACCTTGGTTCTATTTTGTTGGTTTCTAGAATTGAGGTAATGATTAATAGGGATAGTTGGGGGCATTCGTATTTAACTGTCAGAGGTGAAATTCTTGGATTTGTTAAAGACGGACTACTGCGAAAGCATTTGCCAAGGATGTTT	Eukaryota	Alveolata	Dinoflagellata	Dinophyceae	Gymnodiniales	Warnowiaceae	Warnowia	Warnowia_sp.		0	0	0	0	0	0.00189625	0.00347093		0	0	0	0	0	9	12
ASV_1765	AGCTCCAATAGCATATATTAAAGTTGTTGCGGTTAAAAAGCTCGTAGTTGGATTTCTGCTGAGGACGATCGGTCCGCCCTCTGGGTGAGTATCTGGCTCGGCCTTTGCATCTTCTTGAAGAACGTAACTGCACTTGACTGTGTGGTGCGGTATGCAAGACTTTTACTTTGAGGAAATTAGAATGTTTGAAGTAGGCACATGCCTTGAATACATTAGCATGGAATAATGAGATAGGACCTTGGTTCTATTTTGTTGGTTTCTAGAATTGAGGTAATGATTAATAGGGATAGTTGGGGGCATTCGTATTTAACTGTCAGAGGTGAAATTCTTGGATTTGTTAAAGACGGACTACTGCGAAAGCATCTGCCATGGATGTTT	Eukaryota	Alveolata	Dinoflagellata	Dinophyceae	Gymnodiniales	Warnowiaceae	Warnowia	Warnowia_sp.		0	0	0	0	0	0	0.00202471		0	0	0	0	0	0	7
ASV_44	AGCTCCAATAGCGTATATTAAAGTTGTTGCGGTTAAAAAGCTCGTAGTTGGATTTCTGCTGAGGACGACTGGTCCGCCCCCTGGGTGAGCATCGGGTTGGCCTTGGCATCTTCTTGGAGAACGTGCCTGCACTTGACTGTGTGGAACGAGATCCAGGACCTTTACTTTGAGAAAATTAGAGTGTTTCAAGCAGGCACACGCCTTGAATACATTAGCATGGAATAATAAGATAGGACCTCGGTTCTATTTTGTTGGTTTCTAGAGCTGAGGTAATGATTGATAGGGATAGTTGGGGGCATTCGTATTTAACTGTCAGAGGTGAAATTCTTGGATTTGTTAAAGACGGACTACTGCGAAAGCATTTGCCAAGGATGTTT	Eukaryota	Alveolata	Dinoflagellata	Dinophyceae	NA	NA	NA	NA		0.0158546	0.0856126	0	0.0697642	0	0	0.0728895		22	133	0	135	0	0	252
ASV_75	AGCTCCAATAGCGTATATTAAAGTTGTTGCGGTTAAAAAGCTCGTAGTTGGATTTCTGCCGAGGACGACTGGTCCGCCCTCTGGGTGAGTATCTAGCTCGGCCTGGGCATCTTCGTGGAGAACGTAGCTGCACTTGACTGTGTGGTGCGGTATCCAGGACTTTTACCTTGAGGAAATTAGAGTGTTTCAAGCAGGCACACGCCTTGAATACATTAGCATGGAATAATAAGATAGGACCTCGGTTCTATTTTGTTGGTTTCTAGAGCTGAGGTAATGATTGATAGGGATAGTTGGGGGCATTCGTATTTAACTGTCAGAGGTGAAATTCTTGGATTTGTTAAAGACGGACTACTGCGAAAGCATTTGCCAAGGATGTTT	Eukaryota	Alveolata	Dinoflagellata	Dinophyceae	NA	NA	NA	NA		0.00576531	0	0	0	0	0	0		8	0	0	0	0	0	0
ASV_110	AGCTCCAATAGCGTATATTAAAGTTGTTGCGGTTAAAAAGCTCGTAGTTGGATTTCTGCCGAGGACGACCGGTCCGCCCATTGGGTGAGTATCTGGTTCGGCCTGGGCATCTTCTTGGAGAACGTAGCTGCACTTGACTGTGTGGTGCGGTATCCAGGACTTTTACTTTGAGGAAATTAGAGTGTTTCAAGCAGGCTTACGCCTTGAATACATTAGCATGGAATAATAATATAGGACCTCGGTTCTATTTTGTTGGTTTCTAGAGCTGAGGTAATGATTAATAGGGATAGTTGGGGGCATTCGTATTTAACTGTCAGAGGTGAAATTCTTGGATTTGTTAAAGACGGACTACTGCGAAAGCATTTGCCAAGGATGTTT	Eukaryota	Alveolata	Dinoflagellata	Dinophyceae	NA	NA	NA	NA		0	0.149339	0	0	0.0135366	0.0128524	0		0	232	0	0	67	61	0
ASV_113	AGCTCCAATAGCGTATATTAAAGTTGTTGCGGTTAAAAAGCTCGTAGTTGGATTTCTGCCGAGGACGACTGGTCCGCCCTCTGGGTGAGCATCTAGTTCGGCCTGGGCATCTTCTTGGAGAACGTAGCTGCACTTGACTGTGTGGTGCGGTATCCAGGACTTTTACCTTGAGGAAATTAGAGTGTTTCAAGCAGGCACACGCCTTGAATACATTAGCATGGAATAATAAGATAGGACCTCGGTTCTATTTTGTTGGTTTCTAGAGCTGAGGTAATGATTAATAGGGATAGTTGGGGGCATTCGTATTTAACTGTCAGAGGTGAAATTCTTGGATTTGTTAAAGACGGACTACTGCGAAAGCATTTGCCAAGGATGTTT	Eukaryota	Alveolata	Dinoflagellata	Dinophyceae	NA	NA	NA	NA		0	0.12681	0	0.0129193	0	0	0		0	197	0	25	0	0	0
ASV_121	AGCTCCAATAGCGTATATTAAAGTTGTTGCGGTTAAAAAGCTCGTAGTTGGATTTCTGTTGAGGACGACCGGTCCGCCCATTGGGTGAGCATCTGGCTCGGCCTCGGCATCTTCTTGGTGAACGTAGCTGCACTTGACTGTGTGGTGCGGTACCCAGGACTTTTACTTTGAGGAAATTAGAGTGTTTCAAGCAGGCACACGCCTTGAATACATTAGCATGGAATAATAAGATAGGACCTCGGTTCTATTTTGTTGGTTTCTAGAGCTGAGGTAATGATTAATAGGGATAGTTGGGGGCATTCGTATTTAACTGTCAGAGGTGAAATTCTTGGATTTGTTAAAGACGGACTACTGCGAAAGCATTTGCCAAGGATGTTT	Eukaryota	Alveolata	Dinoflagellata	Dinophyceae	NA	NA	NA	NA		0	0.0798192	0	0.0335902	0	0	0		0	124	0	65	0	0	0
ASV_133	AGCTCCAATAGCGTATATTAAAGTTGTTGCGGTTAAAAAGCTCGTAGTTGGATTTCTGCTGAGGACGACCGGTCCGCCCACTGGGTGAGTATCTGGCTCGGCCTTGGCATCTTCTTGGAGAACGTATCTGCACTTGACTGTGTGGTGCGGTAACCAGGACCTTTACTTTGAGGAAATTAGAGTGTTTCAAGCAGGCGTGCGCCTTGAATACATTAGCATGGAATAATAAGATAGGACCTTAGTTCTATTTTGTTGGTTTCTAGAGCTGGGGTAAAGATTAATAGGGATAGTTGGGGGCATTCGTATTTAACTGTCAGAGGTGAAATTCTTGGATTTGTTAAAGACGGACTACTGCGAAAGCATTTGCCAAGGATGTTT	Eukaryota	Alveolata	Dinoflagellata	Dinophyceae	NA	NA	NA	NA		0	0.0502089	0.0219189	0	0	0	0		0	78	49	0	0	0	0
ASV_149	AGCTCCAATAGCGTATATTAAAGTTGTTGCGGTTAAAAAGCTCGTAGTTGGATTTCTGCTGAGGACGACCGGTCCGCCCTCTGGGTGAGTATCTGGCTCGGCCTGGGCATCTTCTTGGAGAACGTAGCTGCACTTCACTGTGTGGTGCGGTATCCAGGACTTTTACTTTGAGGAAATTAGAGTGTTTCAAGCAGGCATACGCCTTGAATACATTAGCATGGAATAATAAGATAGGACCTCGGTTCTATTTTGTTGGTTTCTAGAGCTGAGGTAATGATTAATAGGGATAGTTGGGGGCATTCGTATTTAACTGTCAGAGGTGAAATTCTTGGATTTGTTAAAGACGGACTACTGCGAAAGCATTTGCCAAGGATGTTT	Eukaryota	Alveolata	Dinoflagellata	Dinophyceae	NA	NA	NA	NA		0	0.0276793	0.0174457	0.120925	0	0	0		0	43	39	234	0	0	0
ASV_154	AGCTCCAATAGCGTATATTAAAGTTGTTGCGGTTAAAAAGCTCGTAGTTGGATTTCTGCTGAGGACGACCGGTCCGCCCTCTGGGTGAGTATTTGGCTTTGCCTCGGCATCCTCTTGGAGAACGTAACTGCACTTGACTGTGTGGTACGGTATCCAGGACTTTTACTTTGAGGAAATTAGAGTGTTTCAAGCAGGCACACGCCTTGAATACATTAGCATGGAATAATAAGATAGGACCTTGGTTCTATTTTGTTGGTTTCTAGAGCTGAGGTAATGATTAATAGGGATAGTTGGGGGCATTCGTATTTAACTGTCAGAGGTGAAATTCTTGGATTTGTTAAAGACGGACTACTGCGAAAGCATTTGCCAAGGATGTTT	Eukaryota	Alveolata	Dinoflagellata	Dinophyceae	NA	NA	NA	NA		0	0.0257481	0	0	0	0	0		0	40	0	0	0	0	0
ASV_161	AGCTCCAATAGCGTATATTAAAGTTGTTGCGGTTAAAAAGCTCGTAGTTGGATTTCTGCTGAGGACGACCGGTCCGCCCTTCGGGTGAGTATCTGGTTTGGCCTTGGCATCTTCTTGGTGAACGTATCTGCACTTGACTGTGTGGTGCGGTACCCAGGACTTTTACTTTGAGGAAATTAGAGTGTTTCAAGCAGGCATACGCCTTGAATACATTAGCATGGAATAATAAGATAGGACCTCGGTTCTATTTTGTTGGTTTCTAGAGCTGAGGTAATGATTAATAGGGATAGTTGGGGGCATTCGTATTTAACTGTCAGAGGTGAAATTCTTGGATTTGTTAAAGACGGACTACTGCGAAAGCATTTGCCAAGGATGTTT	Eukaryota	Alveolata	Dinoflagellata	Dinophyceae	NA	NA	NA	NA		0	0.0218859	0	0	0.00161631	0	0		0	34	0	0	8	0	0
ASV_180	AGCTCCAATAGCGTATATTAAAGTTGTTGCGGTTAAAAAGCTCGTAGTTGGATTTCTGCCGAGGACGACCGGTCCGCCCTCTGGGTGAGCATCTGGATTGGCCTGGGCATCTTCTTGGGGAACGTAGCTGCACTTGACTGTGTGGTGCGGTATCCAGGACTTTTACCTTGAGGAAATTAGAGTGCTTCAAGCAGGCGCACGCCTTGAATACATTAGCATGGAATAATGAAATAAGACCTCGGTTCTATTTTGTTGGTTTTTAGAGCTGAAGTAATGATTAATAGGGATAGTTGGGGGCATTCGTATTTAACTGTCAGAGGTGAAATTCTTGGATTTGTTAAAGACGGACTACTGCGAAAGCATTTGCCAAGGATGTTT	Eukaryota	Alveolata	Dinoflagellata	Dinophyceae	NA	NA	NA	NA		0	0.0160926	0	0	0	0	0		0	25	0	0	0	0	0
ASV_184	AGCTCCAATGGCATATATTAAAGTTGTTGCGGTTAAAAAGCTCGTAGTTGAATGTCTGCTGAGGTAGGTAGGTCCGCCCCCTGGGTGTGCATCTTACTATATCTTGGCATCTTCGTGGGGAACGCCACTGCACTTGATTGTGTGGTGCGGTAATCATGACAGTTACTTTGAGGAAATTAGAGTGTTTCAAGCAGGCGTTTAGCCTTGAATACGTTAGCATGGGATAACATCATAGGATATCGGGTTCATCTGTTGGCTCCTGAGGTCGGTATAATAGCTGAGAGGAATAGTTGGGGACTCTGGTATCTGCACGCCAGAGGTGAAATTCTTGGATTTTCCAGCGACTCACGACTGCGAACGCACTAGCCAAGGATGTTT	Eukaryota	Alveolata	Dinoflagellata	Dinophyceae	NA	NA	NA	NA		0	0.0135178	0	0	0	0	0		0	21	0	0	0	0	0
ASV_187	AGCTCCAATAGCGTATATTAAAGTTGTTGCGGTTAAAAAGCTCGTAGTTGGATTTCTGCTGAGGACGACTGGTCCGCCCCCTGGGTGAGCATCGGGTTGGCCTTGGCATCTTCTTGGAGAACGTGCCTGCACTTGACTGTGTGGAACGAGATCCAGGACCTTTACTTTGAGAAAATTAGAGTGTTTCAAGCAGGCACACGCCTTGAATACATTAGCATGGAATAATAAGATAGGACCTCGGTTCTATTTTGTTGGTTTCTAGAGCTGAGGTAATGATTAATAGGGATAGTTGGGGGCATTCGTATTTAACTGTCAGAGGTGAAATTCTTGGATTTGTTAAAGACGGACTACTGCGAAAGCATTTGCCAAGGATGTTT	Eukaryota	Alveolata	Dinoflagellata	Dinophyceae	NA	NA	NA	NA		0	0.0128741	0.00402593	0.00568449	0	0.00505667	0		0	20	9	11	0	24	0
ASV_193	AGCTCCAATAGCGTATATTAAAGTTGTTGCGGTTAAAAAGCTCGTAGTTGGATTTCTGCTGAGGACGACCGGTCCGCCCTCTGGGTGTGTATCTGGCTCAGCCTTGGCATCTTCTTGGAGAACGTAACTGCACTTGACTGTGTGGTACGGTATCCAAGACTTTTACTTTGAGGAAATTAGAGTGTTTCAAGCAGGCGCACGCCTTGAATACATTAGCATGGAATAATAAGATAGGACCTTGGTTCTATTTTGTTGGTTTCTAGAGCTGAGGTAATGATTAATAGGGATAGTTGGGGGCATTCGTATTTAACTGTCAGAGGTGAAATTCTTGGATTTGTTAAAGACGGACTACTGCGAAAGCATTTGCCAAGGATGTTT	Eukaryota	Alveolata	Dinoflagellata	Dinophyceae	NA	NA	NA	NA		0	0.0122304	0	0	0	0	0		0	19	0	0	0	0	0
ASV_198	AGCTCCAATAGCGTATATCAAAGTTGTTGCGGTTAAAACGTTTGCAGTTGGTTCAAGCAGGCGCACGCCGTGAATACGTTAGCATGGAATAATAGCATCGGACGCGTGCTGGACTCGTGAATACGTTAGCATTAGGTGAATAGGGATTGCTGGGGGCATTAGTATTCAACGGTTAGAGCTGACATTCTTGAAGTTGTTAAAGACGGACTACTGCAAAAGTACCTGCCAAAGATGTTC	Eukaryota	Alveolata	Dinoflagellata	Dinophyceae	NA	NA	NA	NA		0	0.0115867	0	0	0	0	0		0	18	0	0	0	0	0
ASV_209	AGCTCCAATAGCGTATATTTAAGTTGTTGCAGTTAAAAAGCTCGTAGTTGGATTTCTGCCGAGGACGACCGGTCCGCCCTCTGGGTGAGCATCTGGCTCGGCCTGGGCATCTTCTTGGAGAACGTATCTGCACTTGACTGTGTGGTGCGGTATCCAGGACTTTTACTTTGAGGAAATTAGAGTGTTTCAAGCAGGCATATGCCTTGAATACATTAGCATGGAATAATAAGATAGGACCTCGGTTCTATTTTGTTGGTTTCTAGAGCTGAGGTAATGATTAATAGGGATAGTTGGGGGCATTCGTATTTAACTGTCAGAGGTGAAATTCTTGGATTTGTTAAAGACGGACTACTGCGAAAGCATTTGCCAAGGATGTTT	Eukaryota	Alveolata	Dinoflagellata	Dinophyceae	NA	NA	NA	NA		0	0.0102993	0	0	0	0	0		0	16	0	0	0	0	0
ASV_211	AGCTCCAATAGCGTATATTAAAGTTGTTGCGGTTAAAAAGCTCGTAGTTGGATTTCTGCTGAGGACAACCGGTCCGCCTTCTGGGTGAGCATCTGGGATGGCCTGGGCATTTTTTTGGAGAGCGTGGCTGCACTTGACTGTGTGGCGCGGTATGCAAAACTTTTACTTTGAGGAAATCAGAGTGTTCTGAGCAAGCACACGCTGTGAATACATTAGCATGGAATAATACAACAGGGCCTTGGCTCTATTTTGTTGGTTTCTAGAATCAAGGCAATGATTAATAGGGATAATTGGGGGCATTTGTACTTAATTGTCAGAGGTGAAATTCTTGGATTTAATAAAGACAGACCAATGCGAAAGCACTTGCCAAGGATGTTT	Eukaryota	Alveolata	Dinoflagellata	Dinophyceae	NA	NA	NA	NA		0	0.00965555	0	0	0	0	0		0	15	0	0	0	0	0
ASV_243	AGCTCCAATAGCGTATATTAAAGTTGTTGCGGTTAAAAAGCTCGTAGTTGGATTTCTGCCGAGGACGACCAGTCCGCCCACTGGGTGAGCATCTGGCTCAGCCTCAGCATCTTCTTGGAGAACGTATCTGCACTTCATTGTGTGGTGCGGTAACCAGGACTTTTACTTTGAGGAAATTAGAGTGTTTCAAGCAGGCGTGCGCCTTGAATACATTAGCATGGAATAATAAGATAGGACCTTAGTTCTATTTTGTTGGTTTCTAGAGCTGGGGTAAAGATTAATAGGGATAGTTGGGGGCATTCGTATTTAACTGTCAGAGGTGAAATTCTTGGATTTGTTAAAGACGGACTACTGCGAAAGCATTTGCCAAGGATGTTT	Eukaryota	Alveolata	Dinoflagellata	Dinophyceae	NA	NA	NA	NA		0	0.00579333	0	0	0.000808158	0.00294972	0		0	9	0	0	4	14	0
ASV_245	AGCTCCAATAGCGTATATTAAAGTTGTTGCGGTTAAAAAGCTCGTAGTTGGATTTCTGCCGAGGACGACCGGTCCGCCCTCTGGGTGAGCATCTGGCTTGGCCTGGGCATCTTCTTCGAGAACGTAGCTGCACTTGACTGTGTGGTGCGGTATCGAGGACTTTTACTTTGAGGAAATTAGAGTGTTTCAAGCAGGCATACGCCTTGAATACATTAGCATGGAATAATAAGATAGGACCTCGGTTCTATTTTGTTGGTTTCTAGAGCTGAGGTAATGATTAATAGGGATAGTTGGGGGCATTCGTATTTAACTGTCAGAGGTGAAATTCTTGGATTTGTTAAAGACGGACTACTGCGAAAGCATTTGCCAAGGATGTTT	Eukaryota	Alveolata	Dinoflagellata	Dinophyceae	NA	NA	NA	NA		0	0.00579333	0	0	0	0	0		0	9	0	0	0	0	0
ASV_271	AGCTCCAATAGCGTATATTAAAGTTGTTGCGGTTAAAAAGCTCGTAGTTGGATTTCTGCCGAGGACGTCCGGTCCGCCCTCTGGGTGAGTACATGGCACGGCCTGGGCATCTTCTTGGGGAACGTATCTGCACTTGACTGTGTGGTGCGGTATCCAGGACTTTTACTTTGAGGAAATTAGAGTGTTTCAAGCAGGCACACGCCTTGAATACATTAGCATGGAATAATAAGATAGGACCTCGGTTCTATTTTGTTGGTTTCTAGAGCTGAGGTAATGATTAATAGGGATAGTTGGGGGCATTCGTATTTAACTGTCAGAGGTGAAATTCTTGGATTTGTTAAAGACGGACTACTGCGAAAGCATTTGCCAAGGATGTTT	Eukaryota	Alveolata	Dinoflagellata	Dinophyceae	NA	NA	NA	NA		0	0.00386222	0	0.0144696	0	0	0		0	6	0	28	0	0	0
ASV_272	AGCTCCAATAGCGTATATTAAAGTTGTTGCGGTTAAAAAGCTCGTAGTTGGATTTCTGCCGAGGACGACCGGTCCGCCCTCTGGGTGAGCATCTGGCTCGGCCTGGGCATCTTCTTGGAGAACGTATCTGTACTTGACTGTATGGTGCGGTATCCAGGACTTTTACTTTGAGGAAATTAGAGTGTTTCAAGCAGGCATACGCCTTGAATACATTAGCATGGAATAATAAGATAGGACCTCGGTTCTATTTTGTTGGTTTCTAGAGCTGAGGTAATGATTAATAGGGATAGTTGGGGGCATTCGTATTTAACTGTCAGAGGTGAAATTCTTGGATTTGTTAAAGACGGACTACTGCGAAAGCATTTGCCAAGGATGTTT	Eukaryota	Alveolata	Dinoflagellata	Dinophyceae	NA	NA	NA	NA		0	0.00386222	0	0.00413418	0	0	0		0	6	0	8	0	0	0
ASV_275	GCTCCAATAGCGTATATTAAAGTTGTTGCGGTTAAAAAGCTCGTAGTTGGATTTCTGCCGAGGACGACCAGTCCGCCCACTGGGTGAGCATCTGGCTCAGCCTCAGCATCTTCTTGGAGAACTTATCTGCACTTCATTGTGTGGTGCGGTAACCAGGACTTTTACTTTGAGGAAATTAGAGTGTTTCAAGCAGGCGTGCGCCTTGAATACATTAGCATGGAATAATAAGATAGGACCTTAGTTCTATTTTGTTGGTTTCTAGAGCTGGGGTAAAGATTAATAGGGATAGTTGGGGGCATTCGTATTTAACTGTCAGAGGTGAAATTCTTGGATTTGTTAAAGACGGACTACTGCGAAAGCATTTGCCAAGGATGTTT	Eukaryota	Alveolata	Dinoflagellata	Dinophyceae	NA	NA	NA	NA		0	0.00386222	0	0	0	0	0		0	6	0	0	0	0	0
ASV_276	AGCTCCAATGGCATATATTAAAGTTGTTGCGGTTAAAAAGCTCGTAGTTGAATGTCTGCTGAGGTAGGTAGGTCCGCCCCCTGGGTGTGCATCTTACTATATCTTGGCATCTTCGTGGGGAACGCCACTGCACTTGATTGTGTGGTGCGGTAATCATGACAGTTACTTTGAGGAAATTAGAGTGTTTCAAGCAGGCGTTTAGCCTTGAATACGTTAGCATGGGATAACATCATAGGATATCGAGAGGTGAAATTCTTGGATTTTCCAGCGACTCACGACTGCGAACGCACTAGCCAAGGATGTTT	Eukaryota	Alveolata	Dinoflagellata	Dinophyceae	NA	NA	NA	NA		0	0.00386222	0	0	0	0	0		0	6	0	0	0	0	0
ASV_277	AGCTCCAAGAGCGTATATGGAAGGTTAACTCGCCGAAAGGTTGTACGTTGATTTTCCTCAGACTTCGTCAGAAACTCGTGCTGCACTTAACTGTGTGGTACGATGTTCTGACCTTTGCCTGGAGGAAAGTAGAGTGTTTCAAGCAGGCTTACGCCTTGAATACATTAGCATGGAATAATAATATAGGACCTCGGTTCTATTTTGTTGGTTTCTAGAGCTGAGGTAATGATTAATAGGGATAGTTGGGGGCATTCGTATTTAACTGTCAGAGGTGAAATTCTTGGATTTGTTAAAGACGGACTACTGCGAAAGCATTTGCCAAGGATGTTT	Eukaryota	Alveolata	Dinoflagellata	Dinophyceae	NA	NA	NA	NA		0	0.00386222	0	0	0	0	0		0	6	0	0	0	0	0
ASV_290	GAGACAGCCAGCAGCTGCGGTAATTCCAGCTCCAATAGCGTATATTTAAGTTGTTGCGGTTAAAAAGCTCGTAGTTGGATTTCTGCCGAGGACGACTGGTCCGCCCTCTGGTCGTATTTAATTGTCAGAGGTGAAATTCTTGGATTTGTTAAAGACGGACTACTGCGAAAGCATTTGCCAAGGATGTTTTCATTAATCAAGAACGAAAGTCTGTCTCTTATACACATCTCCGAGCCCACGAGACAGG	Eukaryota	Alveolata	Dinoflagellata	Dinophyceae	NA	NA	NA	NA		0	0.00257481	0	0	0	0	0		0	4	0	0	0	0	0
ASV_291	AGCTCCAATAGCGTATATTAAAGTTGTTGCGGTTAAAAAGCTCGTAGTTGGATTTCTGCCGAGGACGACCGGTCCGCCCTCTGGGTGAGCATCTGGATCGGCCTGGGCATCTTCTTGGGGAACGTAGCTGCACTTGACTGTGTGGTGCGGTATCCAGGACTTTTACCTTGAGGAAATTAGAGTGTTTCAAGCAGGCGCACGCCTTGAATACATTAGCATGGAATAATAGCATTGGACCTCGATTCTAAGCTGTTGGTTGCCAGAAGCGAGGTAATGATGAAGAGGGATAGTTGGGGGCATTCGTATTAACGCGTCAGAGGTGGAATTCTTAGATTGCGTTACGACGAACTACTGCGAAAGCATTTGCCAAGGATGTTT	Eukaryota	Alveolata	Dinoflagellata	Dinophyceae	NA	NA	NA	NA		0	0.00257481	0	0	0	0	0		0	4	0	0	0	0	0
ASV_292	AGCTCCAATAGCGTATATTTAAGTTGTTGCAGTTAAAAAGCTCGTAGTTGGATTTCTGCCGAAGACGGCCGGTCCGCCCTCCGGGTGAGCATCAGGCTTCGCTTGGGCATCTTCTTGGGGAACGCATTTGGCCTTGATTGACCGGTGCGGAATCCAGGACTTTTACTTTGAGGAAATTAGAGTGTTTCAAGCAGGCATACGCCTTGAATACATTAGCATGGAATAATAAGATAGGACCTCGGTTCTATTTTGTTGGTTTCTAGAGCTGAGGTAATGATTAATAGGGATAGTTGGGGGCATTCGTATTTAACTGTCAGAGGTGAAATTCTTGGATTTGTTAAAGACGGACTACTGCGAAAGCATTTGCCAAGGATGTTT	Eukaryota	Alveolata	Dinoflagellata	Dinophyceae	NA	NA	NA	NA		0	0.00257481	0	0	0	0	0		0	4	0	0	0	0	0
ASV_316	AGCTCCAATAGCGTATATTAAAGTTGTTGCGGTTAAAAAGCTCGTAGTTGGATTTCTGCCGAAGACGGCCGGTCCGCCCTCCGGGTGAGCATCAGGCTTCGCTTGGGCATCTTCTTGGGGAACGCATTTGTTCTTGATTGAACGGTGCGGAATCCAGGACTTTTACTTTGAGGAAATTAGAGTGTTTCAAGCAGGCATACGCCTTGAATACATTAGCATGGAATAATAAGATAGGACCTCGGTTCTATTTTGTTGGTTTCTAGAGCTGAGGTAATGATTAATAGGGATAGTTGGGGGCATTCGTATTTAACTGTCAGAGGTGAAATTCTTGGATTTGTTAAAGACGGACTACTGCGAAAGCATTTGCCAAGGATGTTT	Eukaryota	Alveolata	Dinoflagellata	Dinophyceae	NA	NA	NA	NA		0	0.00128741	0	0	0	0	0		0	2	0	0	0	0	0
ASV_317	AGCTCCAATAGCGTATATTAAAGTTGTTGCGGTTAAAAAGCTCGTAGTTGGATTTCTGCCCAGGACGACCAGACTGCTCACTGAGTTAGTTCTCGGTCAGTTCTGGGCATCTTTTGGGGATCTTGCGCTGCACTTCATTGTGTGGGCACGAATCTCAAACTTTTACTTTGAGGAAATTAGAGTGTTTCAAGCAGGCGTCTGCCTTGAATACATTAGCATGGAATGATGATATAGGGCCTCGGTCCATTTTTGTCGGTTCCTTGGACTGATGCAATGACAAACAGGGACAGTTGGGGGCATTCGTATTTAACTGTCAGAGGTGAAATTCGCCAAGGATGAGGCGAAAGCATTTGCCAAGGATGTTT	Eukaryota	Alveolata	Dinoflagellata	Dinophyceae	NA	NA	NA	NA		0	0.00128741	0	0	0	0	0		0	2	0	0	0	0	0
ASV_362	AGCTCCAATAGCGTATATTAAAGTTGTTGCGGTTAAAAAGCTCGTAGTTGGATTTCTGCCGAGGACGACTGGTCCGCCCTCTGGGTGAGTATCTGGCTCGGCCTGGGCATCTTCTTGGAGAACGTATCTGCACTTGACTGTGTGGTGCGGTATCCAAGACTTTTACTTTGAGGAAATTAGAGTGTTTCAAGCAGGCATACGCCTTGAATACATTAGCATGGAATAATAAGATAGGACCTCGGTTCTATTTTGTTGGTTTCTAGAGCTGAGGTAATGATTAATAGGGATAGTTGGGGGCATTCGTATTTAACTGTCAGAGGTGAAATTCTTGGATTTGTTAAAGACGGACTACTGCGAAAGCATTTGCCAAGGATGTTT	Eukaryota	Alveolata	Dinoflagellata	Dinophyceae	NA	NA	NA	NA		0	0	0.0111831	0	0	0	0		0	0	25	0	0	0	0
ASV_374	AGCTCCAATAGCGTATATTAAAGTTGTTGCGGTTAAAAAGCTCGTAGTCGAATTTCTGTTGAGGACAGCCGGTCCGCTTCACGGCTGGTATCTGGTTTGGCCTTGGCATCATCTTGGGGAAAGTTCTGCACTTCACTGTGTGGGGCGGGACCTGGGACGTTTACTTTGAGGAAATTAGAGTGTTTCAAGCAGGCTTCAGCCTTGAATACATTAGCATGGGATAATAAGATAGGACTTTCAATGCCTATTTTGTTGGTTTCTGGCAATGAAGTAATGATTAATAGGGATAGTCGAGAGGATTAATATTCCCAAGTCAGAGGTGAAATTCTTGGATTTTGGGGAGATTAACTAAGGCGAAGGCACTTCCTATGTCTTAAC	Eukaryota	Alveolata	Dinoflagellata	Dinophyceae	NA	NA	NA	NA		0	0	0.0071572	0	0	0	0		0	0	16	0	0	0	0
ASV_432	AGCTCCAATAGCGTATATTAAAGTTGTTGCGGTTAAAAAGCTCGTAGTTGGATTTCTGTCAAAAACGATCGGTCCGCCCATTGGGTGTGTATCTGGCTCAGTTTTGGCATCTTTCAGGCCAGCGCTGCTGCACTTGACTGTGTGTCACGATGGCCCGATCTTTTACTTTGAGGAAATTAGAGTGTTTCAAGCAGGCACACGCCTTGAATATAGTAGCATGGAATAATGATTTAGGACCTCAGTTCTAACTTGTTGGTTTCTAGGACAGAGGTAATGATTAATAGGGATAGTTGGGGGCATTCGTATTTAACTGTCAGAGGTGAAATTCTTGGATTTGTTAAAGACGGACTACTGCGAAAGCATTTGCCAAGGATGTTT	Eukaryota	Alveolata	Dinoflagellata	Dinophyceae	NA	NA	NA	NA		0	0	0.00223663	0	0	0	0		0	0	5	0	0	0	0
ASV_433	AGCTCCAATAGCGTATATTAAAGTTGTTGCGGTTAAAAAGCTCGTAGTTGGATTTCTGCTGAGGACGACTGGTCCGCCCCCTGGGTGAGCATCGGGTTGGCCTTGGCATCTTCTTGGAGAACGTGCCTGCACTTGACTGTGTGGAACGAGATCCAGGACCTTTACTTTGAGAAAATTAGAGTGTTTCAAGCAGGCACACGCCTTGAATACATTAGCATGGAATAATAAGATAGGACCTCGGTTCTATTTTGTTGGTTTCTAGAGCTGAGGTAATGATTGATAGGGATAGTTGGGGGCATTCGTATTTCATTGTCAGAGGTGAAATTCTTGGATTTATGAAAGACGAACTTCTGCGAAAGCATTTGCCAAGGATGTTT	Eukaryota	Alveolata	Dinoflagellata	Dinophyceae	NA	NA	NA	NA		0	0	0.00223663	0	0	0	0		0	0	5	0	0	0	0
ASV_454	AGCTCCAATAGCATATATTAAACTTGTTGATGTTAAAAAGCTCGTAGTTGGATTTCTGCTGAGGACGACCGGTCCGCCCTCTGGGTGAGTATTTGGCTTTGCCTCGGCATCCTCTTGGAGAACGTAACTGCACTTGACTGTGTGGTACGGTATCCAGGACTTTTACTTTGAGGAAATTAGAATGTTTCAAGCAGGCACACGCCTTGAATACATTAGCATGGAATAATAAGATAGGACCTCGGTTCTATTTTGTTGGTTTCTAGAGCTGAGGTAATGATTGATAGGGATAGTTGGGGGCATTCGTATTTCATTGTCAGAGGTGAAATTCTTGGATTTATGAAAGACGAACTTCTGCGAAAGCATTTGCCAAGGATGTTT	Eukaryota	Alveolata	Dinoflagellata	Dinophyceae	NA	NA	NA	NA		0	0	0.00134198	0	0	0	0		0	0	3	0	0	0	0
ASV_455	AGCTCCAATAGCGTATATTAAAGTTGTTGCGGTTAAAAAGCTCGTAGTTGGATTTCTGCCAAGGACGGCCGGTCGGCCCTGTGGGTGAGCATCTGGTACGGCCTGGGCATCTTCTTGGGGAACGTAGCTGCACTTGACTGTGTGGTGCGGTATCCAGGACTTTTACCTTGAGGAAATTAGAGTGTTTCAAGCAGGCGCACGCCTTGAATACATTAGCATGGAATAATAAGATAGGACCTTGGTTCTATTTTGTTGGTTTCTAGAGCTGAGGTAATGATTAATAGGGATAGTTGGGGGCATTCGTATTTAACTGTCAGAGGTGAAATTCTTGGATTTGTTAAAGACGGACTACTGCGAAAGCATTTGCCAAGGATGTTT	Eukaryota	Alveolata	Dinoflagellata	Dinophyceae	NA	NA	NA	NA		0	0	0.00134198	0	0	0	0		0	0	3	0	0	0	0
ASV_505	AGCTCCAATAGCGTATATTAAAGTTGTTGCGGTTAAAAAGCTCGTAGTTGGATTTCTGCCGAGGACGACCGGTCCGCCCTCTGGGTGAGTATCTGGCTCGGCCTGGGCATCTTCTTGGAGAACGTAGCTGCACTTGACTGTGTGGTGCGGTATCCAGGACTTTTACTTTGAGGAAATTAGAGTGTTTCAAGCAGGCATACGCCTTGAATACATTAGCATGGAATAATAAGATAGGACCTCGGTTCTATTTTGTTGGTTTCTAGAGCTGAGGTAATGATTAATAGGGATAGTTGGGGGCATTCGTATTTAACTGTCAGAGGTGAAATTCTTGGATTTGTTAAAGACGGACTACTGCGAAAGCATTTGCCAAGGATGTTT	Eukaryota	Alveolata	Dinoflagellata	Dinophyceae	NA	NA	NA	NA		0	0	0	0.135394	0	0	0		0	0	0	262	0	0	0
ASV_553	AGCTCCAATAGCGTATATTAAAGTTGTTGCGGTTAAAAAGCTCGTAGTTGGATTTCTGCCGAGGACGACTGGTCCGCCCTCTGGGTGAGTATCTAGCTCGGCCTGGGCATCTTCTTGGAGAACGTAGCTGCACTTGACTGTGTGGTGCGGTATCCAGGACTTTTACCTTGAGGAAATTAGAGTGTTTCAAGCAGGCACACGCCTTGAATACATTAGCATGGAATAATAAGATAGGACCTCGGTTCTATTTTGTTGGTTTCTAGAGCTGAGGTAATGATTAATAGGGATAGTTGGGGGCATTCGTATTTAACTGTCAGAGGTGAAATTCTTGGATTTGTTAAAGACGGACTACTGCGAAAGCATTTGCCAAGGATGTTT	Eukaryota	Alveolata	Dinoflagellata	Dinophyceae	NA	NA	NA	NA		0	0	0	0.0537443	0	0	0		0	0	0	104	0	0	0
ASV_580	AGCTCCAATAGCGTATATTAAAGTTGTTGCGGTTAAAAAGCTCGTAGTTGGATTTCTGCCTAGGACGACCGGTCCGCCCTCTGGGTGAGTATCTGGTTTGGCCTGGGCATCTTCTTGGAGAACGTAGCTGCACTTGACTGTGTGGTGCGGTATCCAGGACCTTTACTTTGAGGAAATTAGAGTGTTTCAAGCAGGCACACGCCTTGAATACATTAGCATGGAATAATAAGATAGGACCTCGGTTCTATTTTGTTGGTTTCTAGAATTGAGGTAATGATTAATAGGGATAGTTGGGGGCATTCGTATTTAACTGTCAGAGGTGAAATTCTTGGATTTGTTAAAGACGGACTACTGCGAAAGCATTTGCCAAGGATGTTT	Eukaryota	Alveolata	Dinoflagellata	Dinophyceae	NA	NA	NA	NA		0	0	0	0.0387579	0	0	0		0	0	0	75	0	0	0
ASV_622	AGCTCCAATAGCGTATATTAAAGTTGTTGCGGTTAAAAAGCTCGTAGTTGGATTTCTGCCGAGGACGACCGGTCCGCCCACTGGGTGAGTATCTGGCTCGGCCTGGGCATCTTCTTGGAGAACGTAGCTGCACTTGACTGTGTGGTGCGGTATCCAGGACTTTTACTTTGAGGAAATTAGAGTGTTTCAAGCAGGCACACGCCTTGAATACATTAGCATGGAATAATAAGATAGGACCTCGTTTCTATTTTGTTGGTTTCTAGAGATGAGGTAATGATTAATAGGGATAGTTGGGGGCATTCGTATTTAACTGTCAGAGGTGAAATTCTTGGATTTGTTAAAGACGGACTACTGCGAAAGCATTTGCCAAGGATGTTT	Eukaryota	Alveolata	Dinoflagellata	Dinophyceae	NA	NA	NA	NA		0	0	0	0.0279057	0	0	0		0	0	0	54	0	0	0
ASV_642	AGCTCCAATAGCGTATATTAAAGTTGTTGCGGTTAAAAAGCTCGTAGTTGGATTTCTGCAGGGGACGACCGGTCCGCCCTCTGGGTGAGTATCTGGCTTGGCCTTTGCATCTTCTTGGAGAACGTAGCTGCACTTGACTGTGTGGTGCGGTATCCTTGACTTTTACTTTGAGGAAATTAGAGTGTTTCAAGCAGGCACACGCCTTGAATACATTAGCATGGAATAATAAGATAGGACCTTGGTTCTATTTTGTTGGTTTCTAGAGCTGAGGTAATGATTAATAGGGATAGTTGGGGGCATTCGTATTTAACTGTCAGAGGTGAAATTCTTGGATTTGTTAAAGACGGACTACTGCGAAAGCATTTGCCAAGGATGTTT	Eukaryota	Alveolata	Dinoflagellata	Dinophyceae	NA	NA	NA	NA		0	0	0	0.0253218	0	0	0		0	0	0	49	0	0	0
ASV_646	AGCTCCAATAGCGTATATTAAAGTTGTTGCGGTTAAAAAGCTCGTAGTTGGATTTCTGCCGAGGACGACCGGTCCGCCCACTGGGTGAGTATCTGGTTTGGCCTGGGCATCTTCTTGGAGAACGTAGCTGCACTTGACTGTGTGGTGCGGTATCCAGGACTTTTACTTTGAGGAAATTAGAGTGTTTCAAGCAGGCACACGCCTTGAATACATTAGCATGGAATAATAAGATAGGACCTCGGTTCTATTTTGTTGGTTTCTAGAGCTGAGGTAATGATTAATAGGGATAGTTGGGGGCATTCGTATTTAACTGTCAGAGGTGAAATTCTTGGATTTGTTAAAGACGGACTACTGCGAAAGCATTTGCCAAGGATGTTT	Eukaryota	Alveolata	Dinoflagellata	Dinophyceae	NA	NA	NA	NA		0	0	0	0.024805	0	0	0		0	0	0	48	0	0	0
ASV_689	AGCTCCAGTAGCGTATATTAAAGTTGTTGCGGTTAAAAAGCTCGTAGTTGGGTTTCTGCCGAGGGCAATCGGTCCGCCCCCTGGGCTGGTTTCTGATTTGGCCTTGGCATCTTCTTGGGGGCAGTGTCTGTACTTGACTGTGTGGCGCGGAATCCAGGACTTTTACTTTGAGGAAATTAGAGTGTTTCAAGCAGGCTGCTGCCTTGAATACGTTAGCATGGAATAATGCCATAGGACCTCGGTTCATTTTTGTTGGTTTCTTGAGCTGAGGTAATGATTAACAGGAACAGTTGGGGGCATTCGTATTTAACTGTCAGAGGTGAAATTCTTGGATTTGTTAAAGACGGACTACTGCGAAAGCATTTGCCAAGGATGTTT	Eukaryota	Alveolata	Dinoflagellata	Dinophyceae	NA	NA	NA	NA		0	0	0	0.0186038	0	0	0		0	0	0	36	0	0	0
ASV_693	AGCTCCAATAGCGTATATTAAAGTTGTTGCGGTTAAAAAGCTCGTAGTTGGATTTCTGCCGAGGACGACCGGTCCGCCCTCTGGGTGAGCATCTGGTTCGGCCTGGGCATCTTCTTGGAGAACGTTGCTGCACTTGACTGTGTGGAGCGGTATCCAGGACTTTTACTTTGAGGAAATTAGAGTGTTTCAAGCAGGCACACGCCTTGAATACATTAGCATGGAATAATAAGATAGGACCTCGGTTCTATTTTGTTGGTTTCTAGAGCTGAGGTAATGATTAATAGGGATAGTTGGGGGCATTCGTATTTAACTGTCAGAGGTGAAATTCTTGGATTTGTTAAAGACGGACTACTGCGAAAGCATTTGCCAAGGATGTTT	Eukaryota	Alveolata	Dinoflagellata	Dinophyceae	NA	NA	NA	NA		0	0	0	0.018087	0	0	0		0	0	0	35	0	0	0
ASV_694	AGCTCCAATAGCGTATATTAAAGCTGTTGCGGTTAAAAAGCTCGTAGTTGGACTTCTGCTGAGGACGACTGGTCTGCCCTCTGGGTGAGTATCTGGCTCGGCCAAAGCATCTTCTTGGAGGTTGCAAGCGCACTTCATTGTGTGGTGCAACCGACTGGAAATTTACTTTGAGGAAATTAGAGTGTTCAAGGGAGGCATCCGCCTCGCATAGGTTAGCATGGAATAATGCTGCAAGACCTTGGTATTGCTGTGTTGGTTTCTATCACCTAGGTAATGATAAACAGGGATAGTTGGGGGCATTCGTATTTAACTGTCAGAGGTGAAATTCTTGGATTTGTTAAAGACGAACGACTGCGAAAGCATTTGCCAAGGATGTTT	Eukaryota	Alveolata	Dinoflagellata	Dinophyceae	NA	NA	NA	NA		0	0	0	0.018087	0	0	0		0	0	0	35	0	0	0
ASV_824	AGCTCCAATAGCATATATTAAAGTTGTTGCGGTTAAAAAGCTCGTAGTTGGATTTCTGTTGAGGACGACCGGTCCGCCCTTTGGGTGAGCACCAGGCTCGGCCTTGGCATATTTTTGGAAAACGTAGCTGCACTTGACTGTGTGGTGCGGCATCCAGGACTTTTACTTTGAGGAAATTAGAGTGTTTCAAGCAGGCGCACGCCTTGAATACATTAGCATGGAATAATAAGATAGGACCTTGGTTCTATTTTGTTGGTTTCTAGAGCTGAGGTAATGATTAATAGGGATAGTTGGGGGCATTCGTATTTAACTGTCAGAGGTGAAATTCTTGGATTTGTTAAAGACGGACTACTGCGAAAGCATTTGCCAAGGATGTTT	Eukaryota	Alveolata	Dinoflagellata	Dinophyceae	NA	NA	NA	NA		0	0	0	0.0103354	0	0	0		0	0	0	20	0	0	0
ASV_838	AGCTCCAATAGCGTATATTAAAGTTGTTGCGGTTAAAAAGCTCGTAGTTGGATTTCTGTCTAGGACAGCCGGTCCACCTTCTGGGTTGGCAACTGGTTTGGCCTGGGCATCTTCTTGGGGAACGTGGCTGCACTTCACTGTGTGGTTCGGAATCCAGGACTTTTACTTTGAGGAAATTAGAGTGTTCGAAGCAGGCACCCGCCTTGAATATGTTAGCATGGAATAATAAGATAGGACCTCGGTCCAATTTTGTTGGTTTCTTGGATTGAGGTAATGGTTAATAGGGATAGTTGGGGGCATTCGTATTTAACTGTCAGAGGTGAAATTCTTGGATTTGTTAAAGACGGACTACTGCGAAAGCATTTGCCAAGGATGTTT	Eukaryota	Alveolata	Dinoflagellata	Dinophyceae	NA	NA	NA	NA		0	0	0	0.00981867	0	0	0		0	0	0	19	0	0	0
ASV_850	AGCTCCAATAGCGTATATTAAAGTTGTTGCGGTTAAAAAGCTCGTAGTTGGATTTCTGTTGGGGACCACTGGTCCGCCCTCTGGGTGAGCATCCGGTGTGCCCTCGGCATCTTCTTGGGGATCGTCTCTGCACTTGACTGTGCGGTGCGCAATCCAAGACTTTTACTTTGAGGAAATTAGAGTGTTTCACGCAGGCCTCCGCCTTGAATGCATTAGCATGGAATAATATGACAGGACCCTGGTCCCGCGTTGTTGGTTCTTGGATCGGGGTAATGATTAATAGGGATAGTTGGGGGCATTCGTATTTAACTGTCAGAGGTGAAATTCTTGGATTTGTTAAAGACGGACTAGTGCGAAAGCATTTGCCAAGGATGTTT	Eukaryota	Alveolata	Dinoflagellata	Dinophyceae	NA	NA	NA	NA		0	0	0	0.00930189	0	0	0		0	0	0	18	0	0	0
ASV_851	AGCTCCAATAGCATATATTAAAGTTGTTGCGCTTAAAAAGCTCGTAGTTGGACTTCTGCCAAGGACGACAGGTCCGCCCTCTGGGTGTGCATTTGCTTCGTCCCGGGTATCTTCTTGAAGGATGTGGCTGCCCTTCGCTGGGTGGTTCATTCTTCTGGACTTTTACTTTGAGGAAATTAGAGTGCTTCAAGCAGGCATATGCTTTGAATACTTTGGCATGGAATAATGCATAAGGATTTCGGTTCGAGTTTGTTGGCTTCAAGAGCTGAAATAATGATTAATAGGGATGGTTGGGGGCATTCGTATTTAACTGTCAGAGGTGAAATTCTTGGATTTGTTAAAGACGGACTACTGCGAAAGCATTTGCCAAGGATGTTT	Eukaryota	Alveolata	Dinoflagellata	Dinophyceae	NA	NA	NA	NA		0	0	0	0.00930189	0	0	0		0	0	0	18	0	0	0
ASV_939	AGCTCCAATAGCGTATATTAAAGTTGTTGCGGTTAAAAAGCTCGTAGTCGAACTTCTGTTGAGGACAGCCGGTCCGCTTCACGGCTGGTATCTGGTTTGGCCTTGGCATCATCTTGGGGAAAGTTCTGCACTTCACTGTGTGGGGCGGGACCTGGGACGTTTACTTTGAGGAAATTAGAGTGTTTCAAGCAGGCTTCAGCCTTGAATACATTAGCATGGGATAATAAGATAGGACTTTCAATGCCTATTTTGTTGGTTTCTGGCAATGAAGTAATGATTAATAGGGATAGTCGAGAGGATTAATATTCCCAAGTCAGAGGTGAAATTCTTGGATTTTGGGGAGATTAACTAAGGCGAAGGCACTTCCTATGTCTTAAC	Eukaryota	Alveolata	Dinoflagellata	Dinophyceae	NA	NA	NA	NA		0	0	0	0.00516772	0	0	0		0	0	0	10	0	0	0
ASV_964	AGCTCCAATAGCGTATATTAAAGTTGTTGCGGTTAAAAAGCTCGTAGTTGGATTTCTGCCGAGGACGACCGGTCCGCCCTCTGGGTGAGTATCTGGCTCGGCCTGGGCATCTTCTCGGAGAACGTAGCTGCACTTGACTGTGTGGCGCGGTATCCGGGACCTTTACTTTGAGGAAATTAGAGTGTTTCAAGCAGGCACACGCCTTGAATACATTAGCATGGAATAATAAGATAGGACCTCGGTTCTATTTTGTTGGTTTCTAGAGCTGAGGTAATGATTAATAGGGATAGTTGGGGGCATTCGTATTTAACTGTCAGAGGTGAAATTCTTGGATTTGTTAAAGACGGACTACTGCGAAAGCATTTGCCAAGGATGTTT	Eukaryota	Alveolata	Dinoflagellata	Dinophyceae	NA	NA	NA	NA		0	0	0	0.00465095	0	0	0		0	0	0	9	0	0	0
ASV_978	AGCTCCAATAGCGTATATTAAAGTTGTTGCGGTTAAAACGCTCGTAGTTGTACTTCTGTTGAGAATAACCCGTCTGCCTTCTGGGTATGTATGTGGTCTATTCTTGGCATACTCTTGGAATCTTGTCTGCACTTGACTGTGTGGGTAATACTCCAGGACTTTTACTTTGAGGAAATTAGAGTGTTTCACGCAGGCTATGCTTGAATACATTAGCATGGAATAATGATAAAGAACCTATGTGCAACTTGTTGGTTTGTGCGTGTGGGTGTTGTTCAATAGGAACAGTTGGGGGCATTTGTATTTAACTGTCAGAGGTGAAATTCTTAGATTTGTTAAAGACAAACTTATGCGAAAGCATTTGCCAAGGATGTTT	Eukaryota	Alveolata	Dinoflagellata	Dinophyceae	NA	NA	NA	NA		0	0	0	0.00413418	0	0	0		0	0	0	8	0	0	0
ASV_979	AGTTCCAATCGCGTATATTACAGTTGTTGCTGTTAAAAAGCTCACAGTTGGATTTCTGTCGAGGACGACCGGTCCGCCCATTGGGTGAGCATCTGGCTCGGCCTCGGCGTCTTCTTGGTGAACGTAGCTGCACTTGACTGTGTGGTGCGGTACATGGGACCTATGTTCTATGTTGTTGGTTTCTGGAGCTGAGGTAGTGGTTAATAGGGACAGTTGGGGGCATTCGTATTTAACTGTCAGAGGTGTAGTTCTTGGATTTGCTAAAGACGGACTACTGCGAAAGCATTTGCCAAGGATGTTC	Eukaryota	Alveolata	Dinoflagellata	Dinophyceae	NA	NA	NA	NA		0	0	0	0.00413418	0	0	0		0	0	0	8	0	0	0
ASV_980	AGCTCCAATAGCGTATATTAAAGTTGTTGCGGTTAAAAAGCTCGTAGTTGGATTTCTGTCTGGGAAGACCGGTCCGCCCTCTGGGTGAGCATCTGGCGCTGCCCGGGCATCCTCTTGGGGAACGTGCGGCACTTGACTGTGTTGTGCGGTATCCAGGACCTTTACTTTGAGGAAATTAGAGTGTTTCAAGCAGGCTTCTGCCTTGAATACATTAGCATGGAATAATAAGATAGGACCTCGTCGCTACCTTGTTGGTTCGTAGAGGCGAGGTAATGATTAATAGGGATAGTCGGGGGCATTCGTACTTAACTGTCAGAGGTGAAATTCTTGGATTTGTTAAAGACGAACTACTGCGAAAGCATTTGCCAAGGATGTTT	Eukaryota	Alveolata	Dinoflagellata	Dinophyceae	NA	NA	NA	NA		0	0	0	0.00413418	0	0	0		0	0	0	8	0	0	0
ASV_1019	AGCTCCAATCGCGTATATTAAAGTTGTTGCGATTAAAAAGCTCGTAATTGGATTTCTGTTGAGGACGACCGGTCCGCCCATTGGGTGAGCATCTGGCTCGGCCTCGGCATCTTCTTGGTGAACGTAGCTGCACTTGACTGTGTGGTGCGGTACCCCAGGACTTTCACTTTGAGGATGGATTTGTTAAAGACGGACTACTGCGAAAGCATTTGCCAAGGATGCTT	Eukaryota	Alveolata	Dinoflagellata	Dinophyceae	NA	NA	NA	NA		0	0	0	0.00310063	0	0	0		0	0	0	6	0	0	0
ASV_1072	AGCTCCAATAGCGTATATTAAAGTTGTTGCGGTTAAAAAGCTCGTAGTTGGATTTCTGCTTGGGAAGACCGGTCCGCCCTCTGGGTGAGCATCTGGAGCTGCCCGGGCATCCTCTTGGGGAACTCAGTGCACTTGATTGTGTGGTGTGGGACCCAGGACTTTTACTTTGAGGAAATTAGAGTGTTTCAAGCAGGCTGTTGCCTTGAATACATTAGCATGGAATAATAAGATAGGACCTTGGCGCTACCTTGTTGGTTTGTAGAGTCGAGGTAATGATTAATAGGGATAGTCGGGGGCATTCGTACTTAACTGTCAGAGGTGAAATTCTTGGATTTGTTAAAGACGAACTACTGCGAAAGCATTTGCCAAGGATGTTT	Eukaryota	Alveolata	Dinoflagellata	Dinophyceae	NA	NA	NA	NA		0	0	0	0.00206709	0	0	0		0	0	0	4	0	0	0
ASV_1073	AGCTCCAATAGCGTATATTAAAATTGTTGCGGTTAGAACGCTCGTAGTCGAATATTTGTTCAGGTCGAACGGTCCTCCCTAGTGGTGTGCACTCGGTATGACCTGGGCACTTCTCTGGTACAAGCGTTTGCAGTTAATTCTGTGGCGCGTTGTCCAGAACTTTTACTTTGAGGAAATGAGGGTGCTTCAAGCAGGTGTATGTTATGAATACGTTAGCATGGAATAATCGCATGGGACCTCGTCCTGAAGCTGTTGGTTTTTGGGGCGAGGTAATGAAGATGGGGATAGTTGGGGGCATTCGTATTTAACTGTTAGAGGTGAAATTCTTGGATTTGTTAAAGACGGACTACTGCGAAAGCATTTGCCAAGGATGTTT	Eukaryota	Alveolata	Dinoflagellata	Dinophyceae	NA	NA	NA	NA		0	0	0	0.00206709	0	0	0		0	0	0	4	0	0	0
ASV_1119	AGCTCCAATAGCGTATATTAAAGTTGTTGCGGTTAAAAAGCTCGTAGTCGAAGTTCTGCGGAGGACGTCTGGTCCGCCCTCGTGGTGTGTACTCAGTGTGTCCTCAGCATCTTCCTAGGGAATGCGCGCGTACTTGACTGTGCGGCGTCGGATCTGGGACCTTTACTTTGAGGAAATGAGAGTGTTTCAAGCAGGTCATCGCCATGGATACGTTAGCATGGAATAATATTATCGAACCTCGTTCCAAAGTAGTTGGTTCCTTGGAGTGTGGTCACGATGAATAGGGATAGTTGGGGGCATTCGTATTTAACTGTCAGAGGTGAAATTCTTGGATTTGTTAAAGACGGACTACTGCGAAAGCATCTGCCAAGGATGTTC	Eukaryota	Alveolata	Dinoflagellata	Dinophyceae	NA	NA	NA	NA		0	0	0	0.00155032	0	0	0		0	0	0	3	0	0	0
ASV_1120	AGCTCCAATAGCGTATATTAAAGTTGTTGCGGTTAAAAAGCTCGTAGTTGGATTTCTGCTGAGGACGACCGGTCCGCCCTCTGGGTGAGTATCTGGCTTGGCCTTGGCATCTTCTTGGAGAACGTAGCTGCACTTGACTGTGTGGTGCGGTATCCAGGACTTTTACTTTGAGGAAATTAGAGTGTTTCAAGCAGGCACACGCCTTGAATACATTAGCATGGAATTATAGCATCGGACCTCGCTCCAAAGCTGTTGGTTTCTTGGACCGAGGTAAAGGTGAATAGGGATTGTTGGGGGCATTCGTATTAAACTGTCAGAGGTGAAATTCTTGGATTTGTTAAAGACGGACTACTGCGAAAGCATGTGCCAAGGATGGTT	Eukaryota	Alveolata	Dinoflagellata	Dinophyceae	NA	NA	NA	NA		0	0	0	0.00155032	0	0	0		0	0	0	3	0	0	0
ASV_1121	AGCTCCAATAGCGTATATTAAAATTGTTGCGGTTAAAACGCTCGTAGTTGGATATTTGTTGAGGATTGCCGGTCCACCCTTAGTGGTGCGTACTCGGTGCGTCCTCGGCATTTTCCTGGGGAACGTGTTTGCACTTGACTGTGTGGTGCGGTATCCAGGACTTTTACTTTGAGGAAATTAGAGTGTTTCAAGCAGGCATACGCCTTGAATACATTAGCATGGAATAATAAGATAGGACCTCGGTTCTATTTTGTTGGTTTCTAGAGCTGAGGTAATGATTAATAGGGATAGTTGGGGGCATTCGTATTTAACTGTCAGAGGTGAAATTCTTGGATTTGTTAAAGACGGACTACTGCGAAAGCATTTGCCAAGGATGTTT	Eukaryota	Alveolata	Dinoflagellata	Dinophyceae	NA	NA	NA	NA		0	0	0	0.00155032	0	0	0		0	0	0	3	0	0	0
ASV_1122	AGCTCCAATAGCGTATATTAAAGTTGTTGCGGTTAAAAAGCTCGTAGTTGGATTTCTGTCTGGGAAGACCGGTCCGCCCTCTGGGTGAGCATCTGGCGCTGCCCGGGCATCCTCTTGGGGAACGTGCGGCACTTGACTGTGTTGTGCGGTATCCAGGACCTTTACTTTGAGGAAATTAGAGTGTTTCAAGCAGGCTTCTGCCTTGAATACATTAGCATGGAATAATAAGATAGGACCTCGTCGCTACCTTGTTGGTTCGTAGTGTCGGGGTAATGATTAATAGGGATAGTCGGGGGCATTCGTACTTAACTGTCAGAGGTGAAATTCTTGGATTTGTTAAAGACGAACTACTGCGAAAGCATTTGCCAAGGATGTTT	Eukaryota	Alveolata	Dinoflagellata	Dinophyceae	NA	NA	NA	NA		0	0	0	0.00155032	0	0	0		0	0	0	3	0	0	0
ASV_1139	AGCTCCAATAGCGTATATTAAAATTGTTGCGGTTAAAACGCTCGTAGTTGGATATTTGTTGAGGATTGCCGGTCCACCCTTAGTGGTGCGTACTCGGTGCGTCCTCGGCATTTTCCTGGGGAACGTGTTTGCACTTTATTGTGTGGCACATGATCCAGAACTTTTACTTTGAGGAAATTAGAGTGTTTCAAGCAGGCATACGCCTTGAATACATTAGCATGGAATAATAAGATAGGACCTCGGTTCTATTTTGTTGGTTTCTAGAGCTGAGGTAATGATTAATAGGGATAGTTGGGGGCATTCGTATTTAACTGTCAGAGGTGAAATTCTTGGATTTGTTAAAGACGGACTACTGCGAAAGCATTTGCCAAGGATGTTT	Eukaryota	Alveolata	Dinoflagellata	Dinophyceae	NA	NA	NA	NA		0	0	0	0.00103354	0	0	0		0	0	0	2	0	0	0
ASV_1140	AGCTCCAATAGCGTATATTAAAGTTGTTGCGGTTAAAAAGCTCGTAGTTGGATTTCTGTGGCAATCGTCCGGTCCGCCCACTGGGTGAGCATCTGGTTCGCTAGCCACATCCTCTTGGATATCGCGCTGCACTTCACTGTGTGGCGCGTGACGCCAAGTCTTTTACTGTGAGGAAATTAGAGTGTTCAAGGCAGGCCTTTGTCTGAATACATTAGCATGGAATAATAAGATAGGACTTTGGCTCTATTTTGTTGGTTTTGAGATCCGAAGTAATGATTAATAGGGATGGCCGGGGGCATTCGTATTCGGTTGTCAGAGGTGAAATTCTTGGATTTACCGAAGACGGACTACTGCGAAAGCATTTGCCAAGGATGTTT	Eukaryota	Alveolata	Dinoflagellata	Dinophyceae	NA	NA	NA	NA		0	0	0	0.00103354	0	0	0		0	0	0	2	0	0	0
ASV_1295	AGCTCCAATAGCGTATATTAAAGTTGTTGCGGTTAAAAAGCTCGTAGTTGGATTTCTGCCGAGGACGACCGGTCCGCCCTCTGGGTGAGTATCTGGCTCGGCCTGGGCATCTTCTTGGAGAACGTAGCTGCACTTGACTGTGTGGTGCGGTATCCAGGACTTTTACTTTGAGGAAATCAGAGTGTTTCAAGCAGGCATACGCCTTGAATACATTAGCATGGAATAATAAGATAGGACCTCGGTTCTATTTTGTTGGTTTCTAGAGCTGAGGTAATGATTAATAGGGATAGTTGGGGGCATTCGTATTTAACTGTCAGAGGTGAAATTCTTGGATTTGTTAAAGACGGACTACTGCGAAAGCATTTGCCAAGGATGTTT	Eukaryota	Alveolata	Dinoflagellata	Dinophyceae	NA	NA	NA	NA		0	0	0	0	0	0	0.0885086		0	0	0	0	0	0	306
ASV_1523	AGCTCCAATAGCGTATATTAAAGCTGTTGCGGTTAAAAAGCTCGTAGTTGGACTTCTGCTGAGGACGACTGGTCTGCCCTCTGGGTGAGTATCTGGTTCGGCCGAAGCATCTTCTTGGAGGTTGCAAGCGCACTTCACTGTGTGGTGCAACCGACTGGAATTTTACTTTGAGGAAATTAGAGTGTTCAAGGGAGGCGTACGCCTCGCATAGGTTAGCATGGAATAATGCTGTAAGACCATGGTATTGCTGTGTTGGTTTCTATCACCTAAGGTAATGATAAACAGGGATAGTTGGGGGCATTCGTATTTAACTGTCAGAGGTGAAATTCTTGGATTTGTTAAAGACGAACGACTGCGAAAGCATTTGCCAAGGATGTTT	Eukaryota	Alveolata	Dinoflagellata	Dinophyceae	NA	NA	NA	NA		0	0	0	0	0	0	0.0182224		0	0	0	0	0	0	63
ASV_1770	AGCTCCAATAGCGTATATTAAAGTTGTTGCGGTTAAAAAGCTCGTAGTTGGATTTCTGCCGAGGACGACCGGTCCGCCCTCTGGGTGAGTATCTGGCTCGGCCTGGGCATCTTCTTGGAGAACGTAGCTGCACTTGACTGTGTGGTGCGGTATCCAGGACTTTTACTTTGAGGAAATCAGAGTGTTTCAAGCAGGCATACGCCTTGAATACATTAGCATGGAATAATAAGATAGGACCTCGGTTCTATTTTGTTGGTTTTTAGAGCTGAGGTAATGATTAATAGGGATAGTTGGGGGCATTCGTATGAAGATGTCAGAGGTGGAATTCTTGGATTATCTTCCGACGAACTACTGCGAAAGCATTTGCCAAGGATGTTT	Eukaryota	Alveolata	Dinoflagellata	Dinophyceae	NA	NA	NA	NA		0	0	0	0	0	0	0.00173546		0	0	0	0	0	0	6
ASV_1828	AGCTCCAATAGCGTATATTAAAGTTGTTGCGGTTAAAAAGCTCGTAGTTGGATTTCTGCTGAGGACGACCGGTCCGCCCACTGGGTGAGTATCTGGCTCGGCCTTGGCATCTTCTTGGAGAACGTATCTGCACTTCATTGTGTGGTGCGGTAACCAGGACCTTTACTTTGAGGAAATTAGAGTGTTTCAAGCAGGCGTGCGCCTTGAATACATTAGCATGGAATAATAAGATAGGACCTTAGTTCTATTTTGTTGGTTTCTAGAGCTGGGGTAAAGATTAATAGGGATAGTTGGGGGCATTCGTATTTAACTGTCAGAGGTGAAATTCTTGGATTTGTTAAAGACGGACTACTGCGAAAGCATTTGCCAAGGATGTTT	Eukaryota	Alveolata	Dinoflagellata	Dinophyceae	NA	NA	NA	NA		0	0	0	0	0.00303059	0.00695292	0		0	0	0	0	15	33	0
ASV_1879	AGCTCCAATAGCGTATATTAAAGTTGTTGCGGTTAAAAAGCTCGTAGTTGGATTTCTGCTGAGGACGACTGGTCCGCCCCCTGGGTGAGCATCGGGTTGGCCTTGGCATCTTCTTGGAGAACGTGCCTGCACTTGACTGTGTGGAACGAGATCCAGGACCTTTACTTTGAGAAAATTAGAGTGTTTCAAGCAGGCACACGCCTTGAATACATTAGCATGGAATAATAAGATAGGACCTCGGTTCTATTTTGTTGGTTTCTAGAGCTGAGGTAATGATTGGTAGGGATAGTTGGGGGCATTCGTATTTAACTGTCACGGACTACTGCGAAAGCATTTGCCAAGGATGTTT	Eukaryota	Alveolata	Dinoflagellata	Dinophyceae	NA	NA	NA	NA		0	0	0	0	0	0.00126417	0		0	0	0	0	0	6	0
ASV_1975	AGCTCCAATAGCGTATATTAAAGTTGTTGCGGTTAAAAAGCTCGTAGTTGGATTTCTGCCGAGGACGACCGGTCCGCCCTCTGGGTGAGTATCTGGCTTGGCCTGGGCATCTTCTTGGAGAACGTTACTGCACTTGACTGTGTGGTGCGGTATCCAGGACTTTTACTTTGAGGAAATTAGAGTGTTTCAAGCAGGCATACGCCTTGAATACATTAGCATGGAATAATAAGATAGGACCTCGGTTCTATTTTGTTGGTTTCTAGAGCTGAGGTAATGATTAATAGGGATAGTTGGGGGCATTCGTATTTAACTGTCAGAGGTGAAATTCTTGGATTTGTTAAAGACGGACTACTGCGAAAGCATTTGCCAAGGATGTTT	Eukaryota	Alveolata	Dinoflagellata	Dinophyceae	NA	NA	NA	NA		0	0	0	0	0.0066673	0	0		0	0	0	0	33	0	0
ASV_2061	AGCCCCAATAGCGTATATCAAAGTTGTTGCGGTTAAAAAGTTCGTAGTTGGACTTCTGCCGAGGACGACAGGTCTGCCTTGCGGGTGAATATCTGGGACGGCCTGGGCATCTTCTAGGAGAACGTGTCTGCACTTGACAGTGTGGTGCGGCATCCAGGATTTTTACTTTGAGGAAATTAGAGTGTTTCAAGCAGGCCCACGCCTTGAATACATTAGCATGGAATAATAAGAGAGGACCACGGTTCTATTTTGTTGTTTTCTAGAGCTGAGGTAATGATTAATAAGGATCGTCGGGGGCATTCGTATTTAATTGTCCAAGGATGTTT	Eukaryota	Alveolata	Dinoflagellata	Dinophyceae	NA	NA	NA	NA		0	0	0	0	0.00121224	0	0		0	0	0	0	6	0	0
ASV_76	AGCTCCAATAGCGTATATTAAAGTTGTTGCAGTTAAAAAGCTCGTAGTTGGATTTCTGCCGAGGACGACCGGTCCGCCCTCTGGGTGAGTATCTGGCTCGGCCTGGGCATCTTCTTGAAGAACGTAGCTGTGCTTGACTGTATGGTGCGGTATTCAGGACATTTACTTTGAGGAAATTAGAGTGTTTCAAGCAGGCACACGCCTTGAATACATTAGCATGGAATAATAAGATAGGACCTTAGTTCTATTTTGTTGGTTTCTAGAGCTTAGGTAATGATTAATAGGGATAGTTGGGGGCATTCGTATTTAACTGTCAGAGGTGAAATTCTTGGATTTGTTAAAGATGGACTACTGCGAAAGCATTTGCCAAGGATGTTT	Eukaryota	Alveolata	Dinoflagellata	Dinophyceae	Peridiniales	Blastodiniaceae	Blastodinium	Blastodinium_contortum		0.00576531	0	0	0	0	0	0		8	0	0	0	0	0	0
ASV_695	AGCTCCAATAGCGTATATTAAAGTTGTTGCAGTTAAAAAGCTCGTAGTTGGATTTCTGCTGAGGACGACCGGTCCGCCCTCTGGGTGAGTATCTGGCTCGGCCTGGGCATCTTCTTGGAGAACGTAGCTGTGCTTGACTGTATGGTGCGGTATTCAGGACTTTTACTTTGAGGAAATTAGAGTGTTTCAAGCAGGCACACGCCTTGAATACATTAGCATGGAATAATAAGATAGGACCTTAGTTCTATTTTGTTGGTTTCTAGAGCTTAGGTAATGATTAATAGGGATAGTTGGGGGCATTCGTATTTAACTGTCAGAGGTGAAATTCTTGGATTTGTTAAAGATGGACTACTGCGAAAGCATTTGCCAAGGATGTTT	Eukaryota	Alveolata	Dinoflagellata	Dinophyceae	Peridiniales	Blastodiniaceae	Blastodinium	Blastodinium_contortum		0	0	0	0.018087	0	0	0		0	0	0	35	0	0	0
ASV_774	AGCTCCAAGAGCGTGTATTAAAGTTGTTGCAGTTAAAAAGCTCGTAGTTGGATTTCTGCCGAGGACGACCGGTCCGCCCTCTGGGTGAGTATATGGCTCGGCCTGGGCATCTTCTTGGAGAACGTAGCTGTGCTTGACTGTATGGTGCGGTATTCAGGACTTTTACTTTGAGGAAATTAGAGTGTTTCAAGCAGGCACACGCCTTGAATACATTAGCATGGAATAATAAGATAGGACCTTAGTTCTATTTTGTTGGTTTCTAGAGCTTAGGTAATGATTAATAGGGATAGTTGGGGGCATTCGTATTTAACTGTCAGAGGTGAAATTCTTGGATTTGTTAAAGATGGACTACTGCGAAAGCATTTGCCAAGGATGTTT	Eukaryota	Alveolata	Dinoflagellata	Dinophyceae	Peridiniales	Blastodiniaceae	Blastodinium	Blastodinium_contortum		0	0	0	0.0124025	0	0	0		0	0	0	24	0	0	0
ASV_223	AGCTCCAATAGCGTATATTAAAGTTGTTGCGGTTAAAAAGCTCGTAGTTGGATTTCTGCCGAGGGCGACCGGTCCGCCCTCTGGGTGAGTATCTGGCTCGGCCTGGGCATCTTCTTGGAGAGTGTATCTGCACTTGACTGTGTGGTGCAGTATCCAGGACTTTTACTTTGAGGAAATTAGAGTGTTTCAAGCAGGCATACGCCTTGAATACATTAGCATGGAATAATAAGATAGGACCTCGGTTCTATTTTGTTGGTTTCTAGAGCTGAGGTAATGATTAATAGGGATAGTTGGGGGCATTCGTATTTAACTGTCAGAGGTGAAATTCTTGGATTTGTTAAAGACGGACTACTGCGAAAGCATTTGCCAAGGATGTTT	Eukaryota	Alveolata	Dinoflagellata	Dinophyceae	Peridiniales	Blastodiniaceae	Blastodinium	Blastodinium_mangini		0	0.00836815	0	0	0	0	0		0	13	0	0	0	0	0
ASV_743	AGCTCCAATAGCGTATATTAAAGTTGTTGCGGTTAAAAAGCTCGTAGTTGGATTTCTGCCGAGGGCGACCGGTCCGCCCTCTGGGTGAGTATCTGGCTCGGCCTGGGCATCTTCTTGGAGAGTGTAGCTGCACTTGACTGTGTGGTGCAGTATCCAGGACTTTTACTTTGAGGAAATTAGAGTGTTTCAAGCAGGCACACGCCTTGAATACATTAGCATGGAATAATAAGATAGGACCTTGGTTCTATTTTGTTGGTTTCTAGGGCTGAGGTAATGATTAATAGGGATAGTTGGGGGCATTCGTATTTAACTGTCAGAGGTGAAATTCTTGGATTTGTTAAAGACGGACGACTGCGAAAGCATTTGCCAAGGATGTTT	Eukaryota	Alveolata	Dinoflagellata	Dinophyceae	Peridiniales	Blastodiniaceae	Blastodinium	Blastodinium_mangini		0	0	0	0.0144696	0	0	0		0	0	0	28	0	0	0
ASV_160	AGCTCCAATAGCGTATATTAAAGTTGTTGCGGTTAAAAAGCTCGTAGTTGGATTTCTGCCGAGGACGACCGGTCCGCCCTCTGGGTGAGTATCTGGCTCGGCCTGGGCATCTTCTTGGAGAACGTAACTGCACTTGACTGTGTGGTGCGGTATCCAGGACTTTTACTTTGAGGAAATTAGAGTGTTTCAAGCAGGCACACGCCTTGAATACATTAGCATGGAATAATAATATAGGACCTCGGTTCTATTTTGTTGGTTTCTAGAGCTGAGGTAATGATTAATAGGGATAGTTGGGGGCATTCGTATTTAACTGTCAGAGGTGAAATTCTTGGATTTGTTAAAGACGGACTACTGCGAAAGCATTTGCCAAGGATGTTT	Eukaryota	Alveolata	Dinoflagellata	Dinophyceae	Peridiniales	Heterocapsaceae	Heterocapsa	Heterocapsa_nei/rotundata		0	0.0218859	0	0.0485766	0	0	0		0	34	0	94	0	0	0
ASV_228	AGCTCCAATAGCGTATATTAAAGTTGTTGCGGTTAAAAAGCTCGTAGTTGGATTTCTGCCGAGGACGACCGGTCCGCCCTCCGGGTGAGTATCTGGCTCGGCCTGGGCATCTTCTTGGAGAACGTAGCTGCACTTGGCTGTGTGGTGCGGTATTCAGGACTTTTACTTTGAGGAAATTAGAGTGTTTCAAGCAGGCATACGCCTTGAATACATTAGCATGGAATAATAAGATAGGACCTCGGTTCTATTTTGTTGGTTTCTAGAGCTGAGGTAATGATTAATAGGGATAGTTGGGGGCATTCGTATTTAACTGTCAGAGGTGAAATTCTTGGATTTGTTAAAGACGGACTACTGCGAAAGCATTTGCCAAGGATGTTT	Eukaryota	Alveolata	Dinoflagellata	Dinophyceae	Peridiniales	Heterocapsaceae	Heterocapsa	Heterocapsa_sp.		0	0.00772444	0	0	0	0	0		0	12	0	0	0	0	0
ASV_138	AGCTCCAATAGCGTATATTAAAGTTGTTGCGGTTAAAAAGCTCGTAGTTGGATTTCTGCCGAGGACGACCGGTCCGCCCTCTGGGTGAGTATCTGGCTCGGCCTGGGCATCTTCTTGGGGAACGTAGCTGCACTTGACTGTGTGGTGCGGTATCCAGGACTTTTACTTTGAGGAAATTAGAGTGTTTCAAGCAGGCACACGCCTTGAATACATTAGCATGGAATAATAAGATAGGACCTCGGTTCTATTTTGTTGGTTTCTAGAGCTGAGGTAATGATTAATAGGGATAGTTGGGGGCATTCGTATTTAACTGTCAGAGGTGAAATTCTTGGATTTGTTAAAGACGGACTACTGCGAAAGCATTTGCCAAGGATGTTT	Eukaryota	Alveolata	Dinoflagellata	Dinophyceae	Peridiniales	NA	NA	NA		0	0.0366911	0	0	0	0	0		0	57	0	0	0	0	0
ASV_150	AGCTCCAATAGCGTATATTAAAGTTGTTGCGGTTAAAAAGCTCGTAGTTGGATTTCTGCCGAGATCGTCTGGTCCGCCCTCTGGGTGAGTATCTAGCTCGGTCTGGGCATCTTCATGGAGAGCGTAGCTGCACTTGACTGTGTGGTGCGCAATCCATGACTTTTACTTTGAGGAAATTAGAGTGTTTCAAGCAGGCACACGCCTTGAATACATTAGCATGGAATAATAAGATAAGACCTCGGTTTTATTTTGTTGGTTTCTAGAGCTGAGGTAATGATTAATAGGGATAGTTGGGGGCATTCGTATTTAACTGTCAGAGGTGAAATTCTTGGATTTGTTAAAGACGGACTACTGCGAAAGCATTTGCCAAGGATGTTT	Eukaryota	Alveolata	Dinoflagellata	Dinophyceae	Peridiniales	NA	NA	NA		0	0.0276793	0	0	0	0	0		0	43	0	0	0	0	0
ASV_499	AGCTCCAATAGCGTATATTAAAGTTGTTGCGGTTAAAAAGCTCGTAGTTGGATTTCTGCCGAGGACGACCGGTCCGCCCTCTGGGTGAGTATCTGGCTCGGCCTGGGCATCTTCTTGGAGAACGTAGCTGCACTTGACTGTGTGGTGCGGTATCCAGGACTTTTACTTTGAGGAAATTAGAGTGTTTCAAGCAGGCACACGCCTTGAATACATTAGCATGGAATAATAAGATAGGACCTCGGTTCTATTTTGTTGGTTTCTAGAGCTGAGGTAATGATTAATAGGGATAGTTGGGGGCATTCGTATTTAACTGTCAGAGGTGAAATTCTTGGATTTGTTAAAGACGGACTACTGCGAAAGCATTTGCCAAGGATGTTT	Eukaryota	Alveolata	Dinoflagellata	Dinophyceae	Peridiniales	NA	NA	NA		0	0	0	0.166917	0	0	0		0	0	0	323	0	0	0
ASV_756	AGCTCCAATAGCGTATATTAAAGTTGTTGCGGTTAAAAAGCTCGTAGTTGGGTTTCTGCCGAGGGCATCTGGTCCGCCCTCTGGGCTGGTTTCTGGTGTGGTCTTGGCATCTTTTTGGGGACGGCTTCTGTACTTGACTGTATGGAGCGGGATCCAGGGCATTTACTTTGAGGAAATTAGAGTGTTTCAAGCAGGCTGCTGCCTTGAATGCATTAGCATGGAATAATGAGATAGGACCTCGGTTCCTTTTTGTTGGTTTCTTGAGCTGAGGTAATGATTAACAGGGGCAGTTGGGGGCATTCGTATTTAACTGTCAGAGGTGAAATTCTTGGATTTGTTAAAGACGCACTACTGCGAAAGCATTTGCCAAGGATGCTT	Eukaryota	Alveolata	Dinoflagellata	Dinophyceae	Peridiniales	NA	NA	NA		0	0	0	0.0139528	0	0	0		0	0	0	27	0	0	0
ASV_1074	AGCTCCAATAGCGTATATTAAAGTTGTTGCAGTTAAAAAGCTCGTAGTTGGATTTCTGGGTCAAGCTCCTGGTCCGCCACAAAGTGGTGCTGACTGTGTGTAGCGTTGACTCATCCTTGTGGGAAAGTTAGTTAGGCCTTCGTTGGTCGGCTATCGGAACCGCATCATTTACTGTGAAAAAATTAGAGTGTTTCAAGCAGGCACACGCCTTGAATACATTAGCATGGAATAATAAGATAGGACCTCGGTTCTATTTTGTTGGTTTCTAGAGCTGAGGTAATGATTAATAGGGATAGTTGGGGGCATTCGTATTTAACTGTCAGAGGTGAAATTCTTGGATTTGTTAAAGACGGACTACTGCGAAAGCATTTGCCAAGGATGTTT	Eukaryota	Alveolata	Dinoflagellata	Dinophyceae	Peridiniales	NA	NA	NA		0	0	0	0.00206709	0	0	0		0	0	0	4	0	0	0
ASV_1123	AGCTCCCATACGTAGCTGCACTTCACTGTGTGGTGCGGTATCCAGGACTTTTACTTTGAGGAAATTAGAGTGTTTCAAGCAGGCATACGCCTTGAATACATTAGCATGGAATAATAAGATAGGACCTCGGTTCTATTTTGTTGGTTTCTAGAGCTGAGGTAATGATTAATAGGGATAGTTGGGGGCATTCGTATTTAACTGTCAGAGGTGAAATTCTTGGATTTGTTAAAGACGGACTACTGCGAAAGCATTTGCCAAGGATGTTT	Eukaryota	Alveolata	Dinoflagellata	Dinophyceae	Peridiniales	NA	NA	NA		0	0	0	0.00155032	0	0	0		0	0	0	3	0	0	0
ASV_1673	AGCTCCAATAGCGTATATTAAAGTTGTTGCGGTTAAAAAGCTCGTAGTTGGATTTCTGCCGAGGACGACCGGTCCGCCCTCTGGGCGTGCATCTGGCTTGGCCTGGGCATCTTCTTGGAGAACGTAGCTGCACTTGACTGTGTGGTGCGGTATCCAAGACTTTTACTTTGAGGAAATTAGAGTGTTTCAAGCAGGCGCACGCCTTGAATACATTAGCATGGAATAATAAGATAGGACCTCGGTTCTATTTTGTTGGTTTCTAGAGCTGAGGTAATGATTAATAGGGATAGTTGGGGGCATTCGTATTTAACTGTCAGAGGTGAAATTCTTGGATTTGTTAAAGACGGACTACTGCGAAAGCATTTGCCAAGGATGTTT	Eukaryota	Alveolata	Dinoflagellata	Dinophyceae	Peridiniales	NA	NA	NA		0	0	0	0	0	0	0.00752034		0	0	0	0	0	0	26
ASV_1732	AGCTCCAATAGCGTATATTAAAGTTGTTGCGGTTAAAAAGCTCGTAGTTGGATTTCTGCTGAGGACGACCGGTCCGCCCTCTGGGTGAGTATCTGGCTCGGCCTGGGCATCTTCTTGGAGAACGTAGCTGCACTTGACTGTGTGGTGCGGTATCCAGGACTTTTACTTTGAGGAAATTAGAGTGTTTCAAGCAGGCACACGCCTTGAATACATTAGCATGGAATAATAAGATAGGACCTCGGTTCTATTTTGTTGGTTTCTAGAGCTGAGGTAATGATTGATAGGGATAGTTGGGGGCATTCGTATTTAACTGTCAGAGGTGAAATTCTTGGATTTGTTAAAGACGGACTACTGCGAAAGCATTTGCCAAGGATGTTT	Eukaryota	Alveolata	Dinoflagellata	Dinophyceae	Peridiniales	NA	NA	NA		0	0	0	0	0	0	0.00404941		0	0	0	0	0	0	14
ASV_2026	AGCTCCAATAGCGTATATTTAAGTTGTTGCAGTTAAAAAGCTCGTAGTTGGATTTCTGCTGAGGCTAGCCAGTCCACCCTCTGGGTGAGCACATGGTTTGGCCTTGGCATCATCTTGGAGAGTGCTGCTGCGCTTGATTGCGTGGGGTAGTATCCAAGACTTTTACTTTGAGGAAATTAGAGTGTTTCAAGCAGGCACACGCCTTGAATATATTAGCATGGAATAATAAGATAAGACCTTGGCTTTATTTTGTTGGTTTCTAAAGCTGAGGTAATGATTAATAGGGATAGTCGGGGGCATTCGTATTTAACTGTCAGAGGTGAAATTCTTGGATTTGTTAAAGACGAACAACTGCGAAAGCATTTGCCAAGGATGTTT	Eukaryota	Alveolata	Dinoflagellata	Dinophyceae	Peridiniales	NA	NA	NA		0	0	0	0	0.00242447	0	0		0	0	0	0	12	0	0
ASV_1141	AGCTCCAATCGCGTATATTAAAGTTGTTGCGGTTAAGCAGCTCGTCGTTGGATTTCTGTTGAGGACGACCGGTCCGCCCCTTGGGTGAGCATCTGGCTCGGCCTCGCCATCTTCTTGGTGAACGTAGCTGCACTTGACTGTGTGGTGCGGTACCCAGGACTTTTACTTTGAGGAAATTCGAGTGTTTCAAGCAGGCACACGCCTTGAATACATTAGCATGGAATAATAAGATAGGACCTCGGTTCTATTTTGTTGGTTTCTAGAGCTGAGGTAATGATTAATAGGGATAGTTGGGGCGGTCCGTATTCCAAAGCGAGAGGTGAAATTCTTAGACCTTCGGAAGACGAACAGCTGCGAAAGCGTTCCGCAAGGATGTTC	Eukaryota	Alveolata	Dinoflagellata	Dinophyceae	Peridiniales	Podolampadaceae	Podolampas	NA		0	0	0	0.00103354	0	0	0		0	0	0	2	0	0	0
ASV_839	AGCTCCAATAGCGTATATTAAAGTTGTTGCGGTTAAAAAGCTCGTAGTTGGATTTCTGCTGAGGACGACCGGTCCGCCCTCTGGGTGAGTATCTGGCTCGGCCTGGGCATCTTCTTGGAGAACGTAGCTGCACTTGACTGTGTGGTGCGGTATCCAAGACCTTTACTTTGAGGAAATTAGAGTGTTTCAAGCAGGCACACGCCTTGAATACATTAGCATGGAATAATAAGATAGGACCTTGGTTCTATTTTGTTGGTTTCTAGAGCTGAGGTAATGATTAATAGGGATAGTTGGGGGCATTCGTATTTAACTGTCAGAGGTGAAATTCTTGGATTTGTTAAAGACGGACTACTGCGAAAGCATTTGCCAAGGATGTTT	Eukaryota	Alveolata	Dinoflagellata	Dinophyceae	Peridiniales	Thoracosphaeraceae	Pentapharsodinium	NA		0	0	0	0.00981867	0	0	0		0	0	0	19	0	0	0
ASV_390	AGCTCCAATAGCGTATATTTAAGTTGTTGCAGTTAAAAAGCTCGTAGTTGGATTTCTGCCGAGGACGACCGGTCCGCCCATTGGGTGAGTATCTGGTTCGGCCTGGGCATCTTCTTGGAGAACGTAGCTGCACTTGACTGTGTGGTGCGGTATCCAGGACTTTTACTTTGAAAAAATTAGAGTGTTCAAAGCGGGCTTACGCTTGAATATATTAGCATGGAATAACACCATAGGACTCCTGTCCTATTTCGTTGGTCTCGGGACGGGAGTAATGATTAAGAGGAACAGTTGGGGGCATTCGTATTTCATTGTCAGAGGTGAAATTCTTGGATTTATGAAAGACGAACTTCTGCGAAAGCATTTGCCAAGGATGTTT	Eukaryota	Alveolata	Dinoflagellata	Dinophyceae	Peridiniales	Thoracosphaeraceae	Pentapharsodinium	Pentapharsodinium_sp.		0	0	0.00447325	0	0	0	0		0	0	10	0	0	0	0
ASV_1373	AGCTCCAATAGCGTATATTAAAGTTGTTGCGGTTAAAAAGCTCGTAGTTGGATTTCTGCCGAGGACGACCGGTCCGCCCTCTGGGTGAGTATCTGGCTCGGCCTGGGCATCTTCTTGGAGAACGTGTCTGCACTTGACTGTGTGGTGCGGTATCCAGGACTTTTACTTTGAGGAAATTAGAGTGTTTCAAGCAGGCTTACGCCTTGAATACATTAGCATGGAATAATAAGATAGGACCTCGGTTCTATTTTGTTGGTTTCTAGAGCTGAGGTAATGATTAATAGGGATAGTTGGGGGCATTCGTATTTAACTGTCAGAGGTGAAATTCTTGGATTTGTTAAAGACGGACTACTGCGAAAGCATTTGCCAAGGATGTTT	Eukaryota	Alveolata	Dinoflagellata	Dinophyceae	Prorocentrales	Prorocentraceae	Prorocentrum	NA		0	0	0	0	0	0	0.0413619		0	0	0	0	0	0	143
ASV_1866	AGCTCCAATAGCGTATATTAAAGTTGTTGCGGTTAAAAAGCTCGTAGTTGGATTTCTGCCGAGGACGACCGGTCCGCCCTCTGGGTGAGTATCTGGCTCGGCCTGGGCATCTTCTTGGAGAACGTGTCTGCACTTGACTGTGTGGTGCGGTATCCAGGACTTTTACTTTGAGGAAATTAGAGTGTTTCAAGCAGGCTTACGCCTTGAATACATTAGCATGGAATAATAATATAGGACCTCGGTTCTATTTTGTTGGTTTCTAGAGCTGAGGTAATGATTAATAGGGATAGTTGGGGGCATTCGTATTTAACTGTCAGAGGTGAAATTCTTGGATTTGTTAAAGACGGACTACTGCGAAAGCATTTGCCAAGGATGTTT	Eukaryota	Alveolata	Dinoflagellata	Dinophyceae	Prorocentrales	Prorocentraceae	Prorocentrum	NA		0	0	0	0	0	0.00168556	0		0	0	0	0	0	8	0
ASV_1908	AGCTCCAATAGCGTATATTAAAGTTGTTGCGGTTAAAAAGCTCGTAGTTGGATTTCTGCCGAGGACGACCGGTCCGCCCTCTGGGTGAGTATCTGGCTCGGCCTGGGCATCTTCTTGGAGAACGTGTCTGCACTTGACTGTGTGGTGCGGTATCCAGGACTTTTACTTTGAGGAAATTAGAGTGTTTCAAGCAGGCTTACGCCTTGAATACATTAGCATGGAATAATAATATAGGACCTCGGTTCTATTTTGTTGGTTTCTAGAGCTGAGGTAATGATTAATAGGGATAGTTGGGGGCATTCGTATTTAACTGTCAGAGGTGAAATTCTTGGATTTATGAAAGACGAACTTCTGCGAAAGCATTTGCCAAGGATGTTT	Eukaryota	Alveolata	Dinoflagellata	Dinophyceae	Prorocentrales	Prorocentraceae	Prorocentrum	NA		0	0	0	0	0	0.000632083	0		0	0	0	0	0	3	0
ASV_119	AGCTCCAATAGCGTATATTAAAGTTGTTGCGGTTAAAAAGCTCGTAGTTGGATTTCTGCCGAGGACGACCGGTCCGCCCTCTGGGTGAGCATCTGGATCGGCCTGGGCATCTTCTTGGGGAACGTAGCTGCACTTGACTGTGTGGTGCGGTATCCAGGACTTTTACCTTGAGGAAATTAGAGTGTTTCAAGCAGGCGCACGCCTTGAATACATTAGCATGGAATAATAAGATAGGACCTCGGTTCTATTTTGTTGGTTTCTAGAGCTGAGGTAATGATTAATAGGGATAGTTGGGGGCATTCGTATTTAACTGTCAGAGGTGAAATTCTTGGATTTGTTAAAGACGGACTACTGCGAAAGCATTTGCCAAGGATGTTT	Eukaryota	Alveolata	Dinoflagellata	Dinophyceae	Prorocentrales	Prorocentraceae	Prorocentrum	Prorocentrum_sp.		0	0.0901185	0	0.0196373	0	0	0		0	140	0	38	0	0	0
ASV_120	AGCTCCAATAGCGTATATTAAAGTTGTTGCGGTTAAAAAGCTCGTAGTTGGATTTCTGCTGAGGACGACCGGTCCGCCCTCTGGGTGAGCATCTGGATCGGCCTGGGCATCTTCTTGGGGAACGTAGCTGCACTTGACTGTGTGGTGCGGTATCCAGGACTTTTACCTTGAGGAAATTAGAGTGTTTCAAGCAGGCGCACGCCTTGAATACATTAGCATGGAATAATAAGATAGGACCTCGGTTCTATTTTGTTGGTTTCTAGAGCTGAGGTAATGATTAATAGGGATAGTTGGGGGCATTCGTATTTAACTGTCAGAGGTGAAATTCTTGGATTTGTTAAAGACGGACTACTGCGAAAGCATTTGCCAAGGATGTTT	Eukaryota	Alveolata	Dinoflagellata	Dinophyceae	Prorocentrales	Prorocentraceae	Prorocentrum	Prorocentrum_sp.		0	0.0862563	0	0	0	0	0		0	134	0	0	0	0	0
ASV_143	AGCTCCAATAGCGTATATTAAAGTTGTTGCGGTTAAAAAGCTCGTAGTTGGATTTCTGCCGAGGACGACCGGTCCGCCCTGTGGGTGAGCATCTGGCTCGGCCTGGGCATCTTCTTGGGGAACGTAGCTGCACTTGACTGTGTGGTGCGGTATCCAGGACTTTTACCTTGAGGAAATTAGAGTGTTTCAAGCAGGCGCACGCCTTGAATACATTAGCATGGAATAATAAGATAGGACCTCGGTTCTATTTTGTTGGTTTCTAGAGCTGAGGTAATGATTAATAGGGATAGTTGGGGGCATTCGTATTTAACTGTCAGAGGTGAAATTCTTGGATTTGTTAAAGACGGACTACTGCGAAAGCATTTGCCAAGGATGTTT	Eukaryota	Alveolata	Dinoflagellata	Dinophyceae	Prorocentrales	Prorocentraceae	Prorocentrum	Prorocentrum_sp.		0	0.0334726	0	0	0	0	0		0	52	0	0	0	0	0
ASV_167	AGCTCCAATAGCGTATATTAAAGTTGTTGCGGTTAAAAAGCTCGTAGTTGGATTTCTGCCGAGGACGACCGGTCCGCCCTGTGGGTGAGCATCTGGATCGGCCTGGGCATCTTCTTGGGGAACGTAGCTGCACTTGACTGTGTGGTGCGGTATCCAGGACTTTTACCTTGAGGAAATTAGAGTGTTTCAAGCAGGCGCACGCCTTGAATACATTAGCATGGAATAATAAGATAGGACCTCGGTTCTATTTTGTTGGTTTCTAGAGCTGAGGTAATGATTAATAGGGATAGTTGGGGGCATTCGTATTTAACTGTCAGAGGTGAAATTCTTGGATTTGTTAAAGACGGACTACTGCGAAAGCATTTGCCAAGGATGTTT	Eukaryota	Alveolata	Dinoflagellata	Dinophyceae	Prorocentrales	Prorocentraceae	Prorocentrum	Prorocentrum_sp.		0	0.0199548	0	0.0299728	0	0.017909	0		0	31	0	58	0	85	0
ASV_256	AGCTCCAATAGCGTATATTAAAGTTGTTGCGGTTAAAAAGCTCGTAGTTGGACTTCTGCCGAGGACGACCGGTCCGCCCTCTGGGTGAGCATCTGGATCGGCCTGGGCATCTTCTTGGGGAACGTAGCTGCCCTTGACTGAGTGGTGCGGTATCCAGGACTTTTACTTTGAGGAAATTAGAGTGTTTCACGCAGGCGTCTGCCTTGGATATATTAGCATGGAATAATAAGATAGGACCGCGGTTCTATTTTGTTGGTTTCTAGAGCTGAGGTAATGATTAATAGGGATAGTTGGGGGCATTCGTATTTAACTGTCAGAGGTGAAATTCTTGGATTTGTTAAAGACGGACTACTGCGAAAGCATTTGCCAAGGATGTTT	Eukaryota	Alveolata	Dinoflagellata	Dinophyceae	Prorocentrales	Prorocentraceae	Prorocentrum	Prorocentrum_sp.		0	0.00514963	0	0	0	0	0		0	8	0	0	0	0	0
ASV_378	AGCTCCAATAGCGTATATTAAAGTTGTTGCGGTTAAAAAGCTCGTAGTTGGATTTCTGCCGAGGACGACCGGTCCGCCCTGTGGGTGAGCATCTGGATCGGCCTGGGCATCTTCTTGGGGAACGTAGCTGCACTTGACTGTGTGGTGCGGTATCCAGGACTTTTACCTTGAGGAAATTAGAGTGTTTCAAGCAGGCGCACGCCTTGAATACATTAGCATGGAATAATAAGATAGGACCTTGGTTCTATTTTGTTGGTTTCTAGAGCTGAGGTAATGATTAATAGGGATAGTTGGGGGCATTCGTATTTAACTGTCAGAGGTGAAATTCTTGGATTTGTTAAAGACGGACTACTGCGAAAGCATTTGCCAAGGATGTTT	Eukaryota	Alveolata	Dinoflagellata	Dinophyceae	Prorocentrales	Prorocentraceae	Prorocentrum	Prorocentrum_sp.		0	0	0.00626255	0	0.00161631	0	0		0	0	14	0	8	0	0
ASV_444	AGCTCCAATAGCGTATATTTAAGTTGTTGCAGTTAAAAAGCTCGTAGTTGGATTTCTGCTTTGGACGACCGGTCCGCCCTGTGGGTTGGCATCTGGCTCGGCCTGGGCATCTTCTTGGGGAACGTAGCTGCACTTGACTGTGTGGTGCGGTATCCAGGACTTTTACCTTGAGGAAATTAGAGTGTTTCAAGCAGGCGCACGCCTTGAATACATTAGCATGGAATAATAAGATAGGACCTTGGTTCTATTTTGTTGGTTTCTAGAGCTGAGGTAATGATTAATAGGGATAGTTGGGGGCATTCGTATTTAACTGTCAGAGGTGAAATTCTTGGATTTGTTAAAGACGGACTACTGCGAAAGCATTTGCCAAGGATGTTT	Eukaryota	Alveolata	Dinoflagellata	Dinophyceae	Prorocentrales	Prorocentraceae	Prorocentrum	Prorocentrum_sp.		0	0	0.0017893	0	0	0	0		0	0	4	0	0	0	0
ASV_610	AGCTCCAATAGCGTATATTAAAGTTGTTGCGGTTAAAAAGCTCGTAGTTGGACTTCTGCCGAGGACGACCGGTCCGCCCTCTGGGTGAGCATCTGGATCGGCCTGGGCATCTTCTTGGGGAACGTAGCTGCTCTTGACTGAGTGGTGCGGTATCCAGGACTTTTACTTTGAGGAAATTAGAGTGTTTCACGCAGGCGCACGCCCTGGATATATTAGCATGGAATAATAAGATAGGACCGCGGTTCTATTTTGTTGGTTTCTAGAGCTGAGGTAATGATTAATAGGGATAGTTGGGGGCATTCGTATTTAACTGTCAGAGGTGAAATTCTTGGATTTGTTAAAGACGGACTACTGCGAAAGCATTTGCCAAGGATGTTT	Eukaryota	Alveolata	Dinoflagellata	Dinophyceae	Prorocentrales	Prorocentraceae	Prorocentrum	Prorocentrum_sp.		0	0	0	0.0304895	0	0	0		0	0	0	59	0	0	0
ASV_635	AGCTCCAATAGCGTATATTAAAGTTGTTGCGGTTAAAAAGCTCGTAGTTGGATTTCTGCCGAGGACGACCGGTCCGCCCTCTGGGTGAGCATCTGGATCGGCCTGGGCATCCTCTTGGGGAACGTAGCTGCACTTGACTGTGTGGTGCGGTATCCAGGACTTTTACTTTGAGGAAATTAGAGTGTTTCAAGCAGGCTCACGCCTTGAATACATTAGCATGGAATAATAAGATAGGACCTCGGTTCTATTTTGTTGGTTTCTAGAGCTGAGGTAATGATTAATAGGGATAGTTGGGGGCATTCGTATTTAACTGTCAGAGGTGAAATTCTTGGATTTGTTAAAGACGGACTACTGCGAAAGCATTTGCCAAGGATGTTT	Eukaryota	Alveolata	Dinoflagellata	Dinophyceae	Prorocentrales	Prorocentraceae	Prorocentrum	Prorocentrum_sp.		0	0	0	0.0263554	0	0	0		0	0	0	51	0	0	0
ASV_852	AGCTCCAATAGCGTATATTAAAGTTGTTGCGGTTAAAAAGCTCGTAGTTGGATTTCTGCCGAGGACGACCGGTCCGCCCTCTGGGTGAGCATCTGGGACGGCCTGGGCATCCTCTTGGGGAACGTAGCTGCACTTGACTGTGTGGTGCGGTATCCAGGACTTTTACTTTGAGGAAATTAGAGTGTTTCAAGCAGGCGCACGCCTTGAATACATTAGCATGGAATAATAAGATAGGACCTCGGTTCTATTTTGTTGGTTTCTAGAGCTGAGGTAATGATTAATAGGGATAGTTGGGGGCATTCGTATTTAACTGTCAGAGGTGAAATTCTTGGATTTGTTAAAGACGGACTACTGCGAAAGCATTTGCCAAGGATGTTT	Eukaryota	Alveolata	Dinoflagellata	Dinophyceae	Prorocentrales	Prorocentraceae	Prorocentrum	Prorocentrum_sp.		0	0	0	0.00930189	0	0	0		0	0	0	18	0	0	0
ASV_876	AGCTCCAATAGCGTATATTAAAGTTGTTGCGGTTAAAAAGCTCGTAGTTGGATTTCTGCCGAGGACGACCGGTCCGCCCTCAGGGTGAGCATCTGGATCGGCCTGGGCATCCTCTTGGGGAACGTAGCTGCACTTGACTGTGTGGTGCGGTATCCAGGACTTTTACTTTGAGGAAATTAGAGTGTTTCAAGCAGGCTCACGCCTTGAATACATTAGCATGGAATAATAAGATAGGACCTCGGTTCTATTTTGTTGGTTTCTAGAGCTGAGGTAATGATTAATAGGGATAGTTGGGGGCATTCGTATTTAACTGTCAGAGGTGAAATTCTTGGATTTGTTAAAGACGGACTACTGCGAAAGCATTTGCCAAGGATGTTT	Eukaryota	Alveolata	Dinoflagellata	Dinophyceae	Prorocentrales	Prorocentraceae	Prorocentrum	Prorocentrum_sp.		0	0	0	0.00775158	0	0	0		0	0	0	15	0	0	0
ASV_897	AGCTCCAATAGCGTATATTAAAGTTGTTGCGGTTAAAAAGCTCGTAGTTGGATTTCTGCTGAGGACGACCGGTCCGCCCTGTGGGTGTGCATCTGGATCGGCCTGGGCATCTTCTTGGGGAACGTAGCTGCACTTGACTGTGTGGTGCGGTATCCAGGACTTTTACCTTGAGGAAATTAGAGTGTTTCAAGCAGGCGCACGCCTTGAATACATTAGCATGGAATAATAAGATAGGACCTCGGTTCTATTTTGTTGGTTTCTAGAGCTGAGGTAATGATTAATAGGGATAGTTGGGGGCATTCGTATTTAACTGTCAGAGGTGAAATTCTTGGATTTGTTAAAGACGGACTACTGCGAAAGCATTTGCCAAGGATGTTT	Eukaryota	Alveolata	Dinoflagellata	Dinophyceae	Prorocentrales	Prorocentraceae	Prorocentrum	Prorocentrum_sp.		0	0	0	0.00671803	0	0	0		0	0	0	13	0	0	0
ASV_1817	AGCTCCAATAGCGTATATTAAAGTTGTTGCGGTTAAAAAGCTCGTAGTTGGATTTCTGCTTTGGACGACCGGTCCGCCCTGTGGGTTGGCATCTGGATCGGCCTGGGCATCTTCTTGGGGAACGTAGCTGCACTTGACTGTGTGGTGCGGTATCCAGGACTTTTACCTTGAGGAAATTAGAGTGTTTCAAGCAGGCGCACGCCTTGAATACATTAGCATGGAATAATAAGATAGGACCTCGGTTCTATTTTGTTGGTTTCTAGAGCTGAGGTAATGATTAATAGGGATAGTTGGGGGCATTCGTATTTAACTGTCAGAGGTGAAATTCTTGGATTTGTTAAAGACGGACTACTGCGAAAGCATTTGCCAAGGATGTTT	Eukaryota	Alveolata	Dinoflagellata	Dinophyceae	Prorocentrales	Prorocentraceae	Prorocentrum	Prorocentrum_sp.		0	0	0	0	0	0.0128524	0		0	0	0	0	0	61	0
ASV_1880	GCTCCAATAGCGTATATTAAAGTTGTTGCGGTTAAAAAGCTCGTAGTTGGACTTCTGCCGAGGACGACCGGTCCGCCCTCTGGGTGAGCATCTGGATCGGCCTGGGCATCTTCTTGGGGAACGTAGCTGCCCTTGACTGAGTGGTGCGGTATCCAGGACTTTTACTTTGAGGAAATTAGAGTGTTTCACGCAGGCGTCTGCCTTGGATATATTAGCATGGAATAATAAGATAGGACCGCGGTTCTATTTTGTTGGTTTCTAGAGCTGAGGTAATGATTAATAGGGATAGTTGGGGGCATTCGTATTTAACTGTCAGAGGTGAAATTCTTGGATTTGTTAAAGACGGACTACTGCGAAAGCATTTGCCAAGGATGTTT	Eukaryota	Alveolata	Dinoflagellata	Dinophyceae	Prorocentrales	Prorocentraceae	Prorocentrum	Prorocentrum_sp.		0	0	0	0	0	0.00126417	0		0	0	0	0	0	6	0
ASV_80	AGCTCCAATAGCGTATATTAAAGTTGTTGCGGTTAAAAAGCTCGTAGTTGGATTTCTGCTGAGGATGACCGGTCCGCCCTCTGGGTGAGTATCTGGCTCAGCCTTGGCATCTTCCTGAAGAACGTAGCTGCACTTGACTGTGTGGTGCGGTATTTAGGACATTTACTTTGAGGAAATTAGAGTGTTCAAAGCGGGCTTACGCTTGAATATATTAGCATGGAATAACACCATAGGACTCCTGTCCTATTTCGTTGGTCTCGGGACGGGAGTAATGATTAAGAGGAACAGTTGGGGGCATTCGTATTTCATTGTCAGAGGTGAAATTCTTGGATTTATGAAAGACGAACTTCTGCGAAAGCATTTGCCAAGGATGTTT	Eukaryota	Alveolata	Dinoflagellata	Dinophyceae	Suessiales	Suessiaceae	NA	NA		0.00432398	0	0	0	0	0	0		6	0	0	0	0	0	0
ASV_199	AGCTCCAATAGCGTATATTAAAGTTGTTGCGGTTAAAAAGCTCGTAGTTGGATTTCTGCTGAGGATGACCGGTCCGCCCTCTGGGTGAGTATCTGGCTCAGCCTTGGCATCTTCCTGAAGAACGTATCTGCACTTGACTGTGTGGTGCGGTATTTAGGACATTTACTTTGAGGAAATTAGAGTGTTTCAAGCAAGCGCACGCCTTGAATACATTAGCATGGAATAATAAGATAGGACCTCGGTTCTATTTTGTTGGTTTCTAGAGCTGAGGTAATGATTGATAGGGATAGTTGGGGGCATTCGTATTTAACTGTCAGAGGTGAAATTCTTGGATTTGTTAAAGACGGACTACTGCGAAAGCATTTGCCAAGGATGTTT	Eukaryota	Alveolata	Dinoflagellata	Dinophyceae	Suessiales	Suessiaceae	Protodinium	Protodinium_simplex		0	0.0115867	0	0	0	0	0		0	18	0	0	0	0	0
ASV_1934	AGCTCCAATAGCGTATATTAAAGTTGTTGCGGTTAAAAAGCTCGTAGTTGGATTTCTGCTGAGGATGACCGGTCCGCCCACTGGGTGAGTATCTGGCTCAGCCTTGGCATCTTCCTGAAGAACGTATCTGCACTTGACTGTGTGGTGCGGTATTTAGGACATTTACTTTGAGGAAATTAGAGTGTTTCAAGCAAGCGCACGCCTTGAATACATTAGCATGGAATAATAAGATAGGACCTCGGTTCTATTTTGTTGGTTTCTAGAGCTGAGGTAATGATTGATAGGGATAGTTGGGGGCATTCGTATTTAACTGTCAGAGGTGAAATTCTTGGATTTGTTAAAGACGGACTACTGCGAAAGCATTTGCCAAGGATGTTT	Eukaryota	Alveolata	Dinoflagellata	Dinophyceae	Suessiales	Suessiaceae	Protodinium	Protodinium_simplex		0	0	0	0	0.0317202	0	0		0	0	0	0	157	0	0
ASV_1051	AGCTCCAATAGCGTATATTAAAGTTGTTGCGGTTAAATAGCTCGTAGTTGGATTTCTGCCGAGGACGACTGGTCCGCCCTGCGGGTGAGCATCTGGGACGACCTGGACATCTTCTTGGAGAACGTGCCCGCACTTGACGGTGCGGTGCGGTATCCAGGATTTTTACTTTGAGGACATTAGGGTGTTTCAAGCAGGCCCACGCCTTGAATACATTAGCTTGGAATAATAAGATAGGACCTCGGTTCTATTTCGTTGGTTTCTAAAGCTGAGGTAATGATTAATAGGGATCGTTGAGGGCATTCGTATTTAACTGTAAGAGGTGGCATTCTTGGATTTGTTAAAGGAGGACTACTGCGAAATCATTTGCCAATGATGATT	Eukaryota	Alveolata	Dinoflagellata	Dinophyceae	Torodiniales	Torodiniaceae	Torodinium	NA		0	0	0	0.00258386	0	0	0		0	0	0	5	0	0	0
ASV_142	AGCTCCAATAGCGTATATTAAAGTTGTTGCGGTTAAAAAGCTCGTAGTTGGATTTCTGCCGAGGACGACCGGTCCGCCCTGCGGGTGAGTATCTGGGACGACCTGGGCATCTTCTTGGAGAACGTGTCTGCACTTGACTGTGTGGTGCGGTATCCAGGACTTTTACTTTGAGGAAATTAGAGTGTTTCAAGCAGGCCCACGCCTTGAATACATTAGCATGGAATAATAAGATAGGACCTCGGTTCTATTTTGTTGGTTTCTAGAGCTGAGGTAATGATTAATAGGGATAGTTGGGGGCATTCGTATTTAACTGTCAGAGGTGAAATTCTTGGATTTGTTAAAGACGGACTACTGCGAAAGCATTTGCCAAGGATGTTT	Eukaryota	Alveolata	Dinoflagellata	Dinophyceae	Torodiniales	Torodiniaceae	Torodinium	Torodinium_robustum		0	0.03476	0	0	0.0123244	0	0		0	54	0	0	61	0	0
ASV_1547	AGCTCCAATAGCGTATATTAAAGTTGTTGCGGTTAGAAAGCTCGTAGTTGGATTTCTGCCGAGGACGACCGGTCCGCCCCGTGGGTGAGTATCTGGGACGACCTGGGCATCTTCTTGGAGAACGTGTCTGCACTTGAGTGTGTGGTGCGGTATCCAGGATTTTTACTTTGAGGAAATTAGAGTGTTTCAAGCAGGCCCACGCCTTGAATACATTAGCATGGGATAATAAGATAGGACCTCGGTTCTACTTTGTTGGTTTCTAGAGCTGATCTAATGCTTAATAGGGATAGTTTGGGGCATTCGTATTTCACTGTCAGAGGTGAAATTCTTCGATTTGTTAAAGACGGACTACTGCGAAAGCATTTGCCAAGGATGTTT	Eukaryota	Alveolata	Dinoflagellata	Dinophyceae	Torodiniales	Torodiniaceae	Torodinium	Torodinium_robustum		0	0	0	0	0	0	0.0159084		0	0	0	0	0	0	55
ASV_1142	AGCTCCAATAGCGTATATTAAAGTTGTTGCGGTTAAAAAGCTCGTAGTTGGATTTCTGCCCAGGACGACCAGTCTGCCCCTGGGGTTTGTACTCGGCCAGACCTGGGCATCTTTTGGGGGTCTTGTGCTGCACTTGATTGCGTGGCCACGAATCCCAAACTTTTACTTTGAGGAAATTAGAGTGTTTCAAGCAGGCGTCTGCCTTGAATACATTAGCATGGAATGATGATATAGGGCCTCGGTCCATTTTTGTCGGTTCCTTGGACTGATGCAATGATAAACAGGGACAGTTGGGGGCATTCGTATTCCATTGTCAGAGGTGAAATTCTTGGATTAACGGAAGATGAACTTCTGCGAAAGCATCTGCCAAGGATGTTT	Eukaryota	Alveolata	Dinoflagellata	Dinophyta_X	Dinophyta_XX	Dinophyta_XXX	Dinophyta_XXXX	Dinophyta_XXXX_sp.		0	0	0	0.00103354	0	0	0		0	0	0	2	0	0	0
ASV_981	AGCTCCAATAGCGTATTTTAAAGTTGTTGCGGTTAAAACGTTCGTAGTCGTATTTCTGCTTCTGGTGTTTGCTTTTCTAAGGAGACATTTGAGCATTAGTGTGGGCGGTTTTCGTCACTTAACTGTGCCGATGCATAAACCCGCACTGATTATTTTGAGGAAATTAGAGTGTTTAAAACAAGCATGGTATGAATATAATAGCATGGGACAATGTGAAACGGGGACGAGATTAGCGTGGCTTTTGGCTCGGCCCAATTTTCAAAAGGAGCATTTGGGGGTATTCGTATTGAGCTGCTAGAGGTGAAATTCTTGGATTTTTTTAAGACGAACAAATGCGAAAGCATTTACCAAGGATGTTT	Eukaryota	Alveolata	Dinoflagellata	Ellobiophyceae	Thalassomycetales	Thalassomycetaceae	Ellobiopsis	Ellobiopsis_chattonii		0	0	0	0.00413418	0	0	0		0	0	0	8	0	0	0
ASV_1496	AGCTCCAATAGCGTATTTTAAAGTTGTTGCGGTTAAAACGTTCGTAGTCGTATTTCTGCTTAGGGTGTTTCCTTTCCAAAGGGGACATTCGAGCATTAGTGTGGGCGGTTTTCGTCACTTAACTGTGCCGTAGCATAAACCCGCACTGATTATTTTGAGGAAATTAGAGTGTTTAAAACAAGCATGGTTATGAATATAATAGCATGGGACAATGTGAAACGGGGACGAGATTGGCGTGGCTTTTGGCTCGGCCCAATTTTCAAAAGGAGCATTTGGGGGTATTCGTATTGAGCTGCTAGAGGTGAAATTCTTGGATTTTTTTAAGACGAACAAATGCGAAAGCATTTACCAAGGATGTTT	Eukaryota	Alveolata	Dinoflagellata	Ellobiophyceae	Thalassomycetales	Thalassomycetaceae	Ellobiopsis	Ellobiopsis_chattonii		0	0	0	0	0	0	0.0205363		0	0	0	0	0	0	71
ASV_2002	AGCTCCAATAGCGTATTTTAAAGTTGTTGCGGTTAAAACGTTCGTAGTCGTATTTCTGCTTTGAGTGTTTCTTTACCAAAGGATCGCTCGAGCATTAGTGTGGGCGGTTTTCGTCACTTAGCTGTGCCGTAGCATAAACCCGCGCTGATTATTTTGAGGAAATTAGAGTGTTTAAAGCAAGCATGGTTATGAATATAATAGCATGGGACAATGTGAAACGGGGACGAGATTGGCGTGGCTTTTTGGCTCGTCCCAATTTTCAAAGGGAGCATTTGGGGGTATTCGTATTGAGCTGCTAGAGGTGAAATTCTTGGATTTTTTTAAGACGAACAAATGCGAAAGCATTTACCAAGGATGTTT	Eukaryota	Alveolata	Dinoflagellata	Ellobiophyceae	Thalassomycetales	Thalassomycetaceae	Ellobiopsis	Ellobiopsis_chattonii		0	0	0	0	0.00383875	0	0		0	0	0	0	19	0	0
ASV_229	AGCTCCAATAGCGTATATTAAAGTTGTTGCGGTTAAAAAGCTCGTAGTTGGATTTCTGCTTGGGAGGACCGGTCCGCCCTCAGGGTGAGCATCTGGTTTTTCCTGGGCATCCTCTTGGGGAACGTTGCTGCAATTGAGTTTGTGGTGCGGTACCCAGGACTTTTACTTTGAGGAAATTAGAGTGTTTCAAGCAGGCATTTGCCTTGAATACATTAGCATGGAATAATAGGATAGGACCTTGTTTCTACCTTGTTGGTTCGTAGAGATGAGGTAATGGTTAATAGGGATAGTCGGGGGCATTCGTACTTAACTGTCAGAGGTGAAATTCTTGGATTTGTTAAAGACGAACTACTGCGAAAGCATTTGCCAAGGATGTTT	Eukaryota	Alveolata	Dinoflagellata	NA	NA	NA	NA	NA		0	0.00772444	0	0	0	0	0		0	12	0	0	0	0	0
ASV_407	AGCTCCAATAGCATATATTAAAATTGTTGCGGTTAAAACGCTCGTAGTTCGATGTCTGTTGAGAACGACCGGTCTGCCCCAGTGGTGAGTACACGGTTTGTTGTTGGCACTTTTCTGGGGGAAATGTTTGCACTTAATTGGGTGGCATATGATCTAGAGCTTTTACTTTGAGGAAATGAGAGTGTTTCAAGCAGGCGTACGTCATGGATACGTTAGCATGGAATAATAGCATAGGACCACGGCCTGAAGTTGTTGGTTTTCGGATCGTGGTAATACAAAGAGGGGTAGTTGGGGGTATTCGTACTTAACTGTCAGAGGTGAAATTCTTGGATTTTTTAAAGACGGACTACTGCGAAAGCATCTGCCCAGGATGTTT	Eukaryota	Alveolata	Dinoflagellata	NA	NA	NA	NA	NA		0	0	0.0035786	0	0	0	0		0	0	8	0	0	0	0
ASV_940	AGCTCCAGTAGCGTATATTAAAGTTGTTGCGGTTAAAAAGCTCGTAGTTGGGTTTCTGCCGAGGGCAATCGGTCCGCCCCCTGGGCTGGTTTCTGGCTTGGCCTTGGCATCTTCTTGGGGACGGTGTCTGTACTTGACTGTATGGCGCGGAATCCAGGACTTTTACTTTGAGGAAATTAGAGTGTTTCAAGCAGGCTGCTGCCTTGAATACGTTAGCATGGAATAATAGCATAGGACCTCGGTTCATTTTTGTTGGTTTCTTGAGCTGAGGTAATGATTAACAGGGACAGTTGGGGGCATTCGTATTTAACTGTCAGAGGTGAAATTCTTGGATTTGTTAAAGACGGACTACTGCGAAAGCATTTGCCAAGGATGTTT	Eukaryota	Alveolata	Dinoflagellata	NA	NA	NA	NA	NA		0	0	0	0.00516772	0	0	0		0	0	0	10	0	0	0
ASV_1075	AGCTCCAATAGCGTATATTAAAGTTGTTGCGGTTAAAAAGCTCGTAGTTGGACTTGTGCGAAGGGTTCTTGGTCCGCCCTTTGGGTGAGTACTTTAGAATATCCGTCGTTTCTCTGGAGAACGTGCTGCTTGCGGTACGGTATCCGGAGCATTTACTTTGAGGAAATTAGAGTGTTCACGGCAGGCTTTTGCCCTGAATATGTTAGCATGGAATAATGCGAAAAGGCCTCGGATTTTCTTGTTGGTTGTAAGCCTGGGGTGATGATTAATATGAGCTGTTGGGGGCATCTGTATTTAACTGTCAGAGGTGAAATTCTTGGATTTGTTAAGGATAGACTAGTGCGAAAGCATTTGCCAAAGATGTTT	Eukaryota	Alveolata	Dinoflagellata	NA	NA	NA	NA	NA		0	0	0	0.00206709	0	0	0		0	0	0	4	0	0	0
ASV_1143	AGCTCCAATAGCGTATATTAAAGTTGTTGCGGTTAAAAAGCTCGTAGTTGGATTTCTGTCCGAGGCAGCCGGTCCGCACTTAGTGCGTGTATCTGGTTTGGCTAGGGCATCCTCTTGGGGAACGTTTCTGTGCTTAATTGCATGGGGCGGAATTCAAGACTTTTACTTTGAGGAAATTAGAGTGTTCACGGCAAGCTATCGCTTTGAATACATTAGCATGGAATAATAGAACACGACCTCTTTGTCAATTTATTGGTATTTTGGTAGGAGGTAATGATTAACAGGGACAGTTGGGGGCATTAGTAGTGTATTGTCAGAGGTGAAATTCATTGATTAATGCAAGACTAACTTATGCGAAAGCATTTGCCAAGGATGTTT	Eukaryota	Alveolata	Dinoflagellata	NA	NA	NA	NA	NA		0	0	0	0.00103354	0	0	0		0	0	0	2	0	0	0
ASV_2077	AGCTCCAATAGCGTGTATTAAAGTTGTTGCAGTTGAAAAGCTCGTGGTTGGGTTTCTGTCGGTGAGGTTCAGTCCGCCCCAGTGGCTGTTGGCACGTGGCCCGCCACCGGCATCTCCCTGGGGAATGCGCCTGCCCTTTACTGAGTGGTACATAAGCCAGGACTTTTACTTTGAAGAAATGAGTGTTTCAAGCAGGCATGCGCCGTCAGTACGCTAGCATGGGACAATAGCATCGGACCTCGCTCCAAAGCTGTTGGTTTCCTGGACCGAGGTAAAGGTGGATAGGGGTTGTTGGAGACATTCGTATTTGACTGTCAGAGGTGAAATTCTTGGATTTGTTGAAGACGGGCTACTGCGAAGGCATCTGCCAAAGATGCTC	Eukaryota	Alveolata	Dinoflagellata	NA	NA	NA	NA	NA		0	0	0	0	0.000808158	0	0		0	0	0	0	4	0	0
ASV_494	AGCTCCAATAGCGTATATTAAAGTTGCTGCGGTTGAAAAGCTCGTAGTTGGACGGCTGTCGAGGAGGGTTGGTCTTCGCTTGGCGAACGCATCTGGTCCGACTATGGCATCATCGCGGGAAGTGGCACGGCGCTTGACTGCGTGGTCTGCTGCCGGTGACATTTACTTTGAGGAAATTAGAGTGATAGCGGCAGGCAAGCGCTTCGAATATGGTAGCATGGAATAATGATACAAAGTTGCAGTCGCATCTTGTTGGTTCTTGGAGCTGTAACGATGATGAACAGGGATGATCGGGGGCATCTGTATTAACGCGTCAGAGGTGGAATTCTTGGATTGCGTTACGACACACAGCAGCGAAGGCATTTGCCGAGGATGTTT	Eukaryota	Alveolata	Dinoflagellata	Syndiniales	Dino-Group-I	Dino-Group-I_X	Dino-Group-I_XX	Dino-Group-I_XX_sp.		0	0	0	0.192756	0	0	0		0	0	0	373	0	0	0
ASV_623	AGCTCCAATAGCGTATATTAAAGTTGTTGCGGTTAAAAAGCTCGTAGTTGAAGTTCTGTCGGGGACCACTGGTCCACCCTCGTGGTTGGCACTCAGTATGTCTCCGACATCCGCTTGGGGAACGCGTTGGCACTTCGCTGTGTGGCGCGGGATCCAGGACGTTTACTTTGAGGAAATGAGAGTGTTTCAAGCAGGCCGTCGCCGTGAATACGTTAGCATGGAATAATAGTAGCGGACCTCGCTCCACAGTTGTTGGTTCCTTGGAATGAGGTCACGGTAAACAGGGATAGTTGGGGGCATTCGTATTTAACTGTCAGAGGTGAAATTCTTGGATTTGTTAAAGACGGACTACTGCGAAAGCATCTGCCAAGGATGTTC	Eukaryota	Alveolata	Dinoflagellata	Syndiniales	Dino-Group-I	Dino-Group-I_X	Dino-Group-I_XX	Dino-Group-I_XX_sp.		0	0	0	0.0279057	0	0	0		0	0	0	54	0	0	0
ASV_768	AGCTCCAATAGCGTATATTAAATCTGCTGCGGTTAAAACGCTCGTAGTTGGATATCTGTTCGGAAAACTCAGGTCCACCCAAGTGGTGTGTATCTGAATCAACCGTGACAAGAAACTCGCGAACATGCATGCACTTAATTGTGCGGCGCGATCTCGAGAACGCTTACTTTGAGGAAATGAGGGTGCTCCAAGCAGGCTATGGCCTTGCATACGTTAGCATGGAATAATAGGACAAGACGTTGTTCCGAAGTGGTTAGTTTTCGGTCCGATGTAGTACTAATAGAGGTAGTTGAGGGCATTCGTATTTAATTGCTAGAGGTGAAATTCTTGGATTTTTTAAAGACGAGCTACTGCGAACGCATCTGCCCAGGATGTTC	Eukaryota	Alveolata	Dinoflagellata	Syndiniales	Dino-Group-I	Dino-Group-I_X	Dino-Group-I_XX	Dino-Group-I_XX_sp.		0	0	0	0.0129193	0	0	0		0	0	0	25	0	0	0
ASV_1713	AGCTCCAATAGCGTATATTAAAATTGTTGCGGTTAGAACGCTCGTAGTCGAATGTTTGTTCAAGCCTGACGGTCCTCCCTAGTGGTGCGTACTCAGTTCGGTCTGAGCACTTCTCTGGTGCAAGTGTTTGCAGTTAGTTCTGTTGCACTTTGTCCAGAACTTTTACTTTGAGGAAATGAGAGTGCTTCAAGCAAATGTATGTTATGAATACGTTAGCATGGAATAATCGCATGGGACATCATCCTGAATTTGTTGGTTTTTGGGTAGATGTAATGAAGGTGGGGATAGTTGGGGGCATTCGTATTTAACTGTTAGAGGTGAAATTCTTGGATTTTTTAAAGATGGACTACTGCGAAAGCATCTGCCAAAGATGTTT	Eukaryota	Alveolata	Dinoflagellata	Syndiniales	Dino-Group-I	Dino-Group-I_X	Dino-Group-I_XX	Dino-Group-I_XX_sp.		0	0	0	0	0	0	0.00520639		0	0	0	0	0	0	18
ASV_19	AGCTCCAATAGCGTATATTAAAGTTGTTGCGGTTAAAAAGCTCGTAGTTGGAGTTCTGCCAGGTGCCGTCTGTCCGCCCCAGTGGTGAGTACGTGACGCGCATTTGGCCCTTTCAAGGGGAGCGTATCTGCACTTTACTGTGTGGTGCGGGATCCTTGACTTTTACTTTGAGGAAATAGGAGTGTTCCAAGCAGGCTCTCGTCGTGCACAGCTCAGCATGGAATAATAGCATTGGACCTCGATTCTAAGCTGTTGGTTGCCAGAAGCGAGGTAATGATGAAGAGGGATAGTTGGGGGCATTCGTATTTAACTGTCAGAGGTGAAATTCTTGGATTTGTTAAAGACGGACTACTGCGAAAGCATCTGCCATGGATGTTT	Eukaryota	Alveolata	Dinoflagellata	Syndiniales	Dino-Group-I	Dino-Group-I-Clade-1	Dino-Group-I-Clade-1_X	Dino-Group-I-Clade-1_X_sp.		0.0828763	0.184743	0.0339967	0.383961	0.00929381	0	0.120036		115	287	76	743	46	0	415
ASV_31	AGCTCCAATAGCGTATATTAAAGTTGTTGCGGTTAAAAAGCTCGTAGTTGGAGTTCTGCCTGGTGACGCCCGTCCGCCCAAGTGGTGTGTACAGGGTGTACATCTGGCCCTTTCATGAGGAACGTATCTGCACTTAACTGTGCGGTGCGAGATTCATGACTTTTACTTTGAGGAAATCAGAGTGTTCCAAGCAGGCTCTCGTCGTGCATAGCTCAGCATGGAATAATAGCATTGGACCTCGTCTCTCAGCTGTTGGTTGCAAGAAGCGAGGTAATGATGAAGAGGGATAGTTGGGGGCATTCGTATTTAACTGTCAGAGGTGAAATTCTTGGATTTGTTAAAGACGGACTACTGCGAAAGCATCTGCCATGGATGTTT	Eukaryota	Alveolata	Dinoflagellata	Syndiniales	Dino-Group-I	Dino-Group-I-Clade-1	Dino-Group-I-Clade-1_X	Dino-Group-I-Clade-1_X_sp.		0.0403572	0.0180237	0.00492058	0	0	0	1.34498		56	28	11	0	0	0	4650
ASV_63	GCTCCAATAGCGTATATTAAAGTTGTTGCGGTTAAAAAGCTCGTAGTTGGAGTTCTGCCAGGTGACACTCGTCCGCCCAAGTGGTGTGTACAGGGTGTGCATCTGGCCCTTTCAAGGGGAACGTGTCTGCACTTCATTGTGTGGTGCGAGATCCTTGACTTTTACTTTGAGGAAATAAGAGTGTTCCAAGCAGGCTCTCGTCGTGCATAGCTCAGCATGGAATAATAGCATTGGACTTCGTTTCTACGCTGTTGGTTGCAAGAAGCGAGGTAATGATGAAGAGGGATAGTTGGGGGCATTCGTATTTAACTGTCAGAGGTGAAATTCTTGGATTTGTTAAAGACGGACTACTGCGAAAGCATCTGCCATGGATGTTT	Eukaryota	Alveolata	Dinoflagellata	Syndiniales	Dino-Group-I	Dino-Group-I-Clade-1	Dino-Group-I-Clade-1_X	Dino-Group-I-Clade-1_X_sp.		0.00864796	0	0	0	0	0	0		12	0	0	0	0	0	0
ASV_65	AGCTCCAATAGCGTATATTAAAGTTGTTGCGGTTAAAAAGCTCGTAGTTGGAGTTCTGCCAGATGACGCTCGTCCGCCCAAGTGGTGTGTACAGGGCGTGCGTCTGGCCCTTTCAAGGGGAACGTGTTGCACTTTATTGTGTGGCGCGAGATCCTTGACTTTTACTTTGAGGAAATAAGAGTGTTCCAAGCAGGCTCTCGTCGTGCATAGCTCAGCATGGAATAATAGCATTGGACTTCGTTTCTACGCTGTTGGTTGCAAGAAGCGAGGTAATGATGAAGAGGGATAGTTGGGGGCATTCGTATTTAACTGTCAGAGGTGAAATTCTTGGATTTGTTAAAGACGGACTACTGCGAAAGCATCTGCCATGGATGTTT	Eukaryota	Alveolata	Dinoflagellata	Syndiniales	Dino-Group-I	Dino-Group-I-Clade-1	Dino-Group-I-Clade-1_X	Dino-Group-I-Clade-1_X_sp.		0.0079273	0.0225296	0	0	0	0	0		11	35	0	0	0	0	0
ASV_68	AGCTCCAATAGCGTATATTAAAGTTGTTGCGGTTAAAAAGCTCGTAGTTGGAGTTCTGCCAGGTGACACTCGTCCGCCCAAGTGGTGTGTACAGGGTGTGCATCTGGCCCTTTCAAGGGGAACGTGTCTGCTCTTTACTGAGTGGTGCGAGATCCTTGACTTTTACTTTGAGGAAATAAGAGTGTTCCAAGCAGGCTCTCGTCGTGCATAGCTCAGCATGGAATAATAGCATTGGACTTCGTTTCTACGCTGTTGGTTGCAAGAAGCGAGGTAATGATGAAGAGGGATAGTTGGGGGCATTCGTATTTAACTGTCAGAGGTGAAATTCTTGGATTTGTTAAAGACGGACTACTGCGAAAGCATCTGCCATGGATGTTT	Eukaryota	Alveolata	Dinoflagellata	Syndiniales	Dino-Group-I	Dino-Group-I-Clade-1	Dino-Group-I-Clade-1_X	Dino-Group-I-Clade-1_X_sp.		0.00720664	0	0	0	0	0	0		10	0	0	0	0	0	0
ASV_135	AGCTCCAATAGCGTATATTAAAGTTGTTGCGGTTAAAAAGCTCGTAGTTGGAGTTCTGCCAGGTGACACTCGTCCGCCCAAGTGGTGTGTACAGGGTGTGCATCTGGCCCTTTCAAGGGGAACGTGTCTGCACTTCATTGTGTGGTGCGAGATCCTTGACTTTTACTTTGAGGAAATAAGAGTGTTCCAAGCAGGCTCTCGTCGTGCATAGCTCAGCATGGAATAATAGCATTGGACTTCGTTTCTACGCTGTTGGTTGCAAGAAGCGAGGTAATGATGAAGAGGGATAGTTGGGGGCATTCGTATTTAACTGTCAGAGGTGAAATTCTTGGATTTGTTAAAGACGGACTACTGCGAAAGCATCTGCCATGGATGTTT	Eukaryota	Alveolata	Dinoflagellata	Syndiniales	Dino-Group-I	Dino-Group-I-Clade-1	Dino-Group-I-Clade-1_X	Dino-Group-I-Clade-1_X_sp.		0	0.0482778	0.0348914	0.0284225	0.015355	0.020016	0.0494607		0	75	78	55	76	95	171
ASV_158	AGCTCCAATAGCGTATATTAAAGTTGTTGCGGTTAAAAAGCTCGTAGTTGGAGTTCTGCCAGGTGCCGCCTGTCCGCCCCAGTGGTGAGTACGTGGCGCGCATTTGGCCCTTTCAAGGGGAGCGTATCTGCACTTTATTGTGTGGTGCGGGATCCTTGACTTTTACTTTGAGGAAATAGGAGTGTTCCAAGCAGGCTCTCGTCGTGCACAGCTCAGCATGGAATAATAGCATTGGACCTCGATTCTAAGCTGTTGGTTGCCAGAAGCGAGGTAATGATGAAGAGGGATAGTTGGGGGCATTCGTATTTAACTGTCAGAGGTGAAATTCTTGGATTTGTTAAAGACGGACTACTGCGAAAGCATCTGCCATGGATGTTT	Eukaryota	Alveolata	Dinoflagellata	Syndiniales	Dino-Group-I	Dino-Group-I-Clade-1	Dino-Group-I-Clade-1_X	Dino-Group-I-Clade-1_X_sp.		0	0.023817	0	0.218594	0	0	0.180777		0	37	0	423	0	0	625
ASV_303	AGCTCCAATAGCGTATATTAAAGTTGTTGCGGTTAAAAAGCTCGTAGTTGGATTTCTGCCTGGTGCCGCTCGTCCGCCCCAGTGGTGTGTACAGAGTGTTCATCAGGCCCTTTCAAGGAGAACGTGATGAACTTAATTGTTTGTCACGCTAACCTTGACTTTTACTTTGAGGAAATCAGAGTGTTCCAAGCAGGCCATCGCCTTGTATAGCTCAGCATGGAATAATAGTATAGGACCTCGTCTCTCAGCTGTTGGTTGCACGAAGCGAGGTAATGATGAAGAGGGATAGTTGGGGGCATTCGTACTGCATTGTCAGAGGTGAAATTCTTGGATTTATGCAAGACGGACTACTGCGAAAGCATCTGCCATGGATGTGT	Eukaryota	Alveolata	Dinoflagellata	Syndiniales	Dino-Group-I	Dino-Group-I-Clade-1	Dino-Group-I-Clade-1_X	Dino-Group-I-Clade-1_X_sp.		0	0.00193111	0	0	0	0	0		0	3	0	0	0	0	0
ASV_346	AGCTCCAATAGCGTATATTAAAGTTGTTGCGGTTAAAAAGCTCGTAGTTGGAGTTCTGCCAGGTGCCGCCTGTCCGCCCCAGTGGTGAGTACGTGGCGCGCATTTGGCCCTTTCAAGGGGAGCGTATTGCACTTAACTGTGTGGTGCGGGATCCTTGACTTTTACTTTGAGGAAATAAGAGTGTTCCAAGCAGGCTCTCGTCGTGCATAGCTCAGCATGGAATAATAGCATTGGATCTCGATTCCAAACTGTTGGTTGTAGGAAACGAGATAATGATGAAGAGGGATAGTTGGGGGCATTCGTATTTAACTGTCAGAGGTGAAATTCTTGGATTTGTTAAAGACGAACTACTGCGAAAGCATCTGCCATGGATGTTT	Eukaryota	Alveolata	Dinoflagellata	Syndiniales	Dino-Group-I	Dino-Group-I-Clade-1	Dino-Group-I-Clade-1_X	Dino-Group-I-Clade-1_X_sp.		0	0	0.0201296	0	0	0	2.18032		0	0	45	0	0	0	7538
ASV_382	AGCTCCAATAGCGTATATTAAAGTTGTTGCGGTTAAAAAGCTCGTAGTTGGATTTCTGCCTGGTGCCGCTCGTCCGCCCCAGTGGTGTGTACAGAGTGTTCATCAGGCCCTTTCAAGGAGAACGTGATGAACTTAATTGTTTGTCACGCTAACCTTGACTTTTACTTTGAGGAAATCAGAGTGTTCCAAGCAGGCCATCGCCTTGTATAGCTCAGCATGGAATAATAGTATAGGACCTCGTCTCTCAGCTGTTGGTTGCACGAAGCGAGGTAATGATGAAGAGGGATAGTTGGGGGCATTCGTACTGCATTGTCAGAGGTGAAATTCTTGGATTTATGCAAGACGGACTACTGCGAAAGCATCTGCCATGGATGTTT	Eukaryota	Alveolata	Dinoflagellata	Syndiniales	Dino-Group-I	Dino-Group-I-Clade-1	Dino-Group-I-Clade-1_X	Dino-Group-I-Clade-1_X_sp.		0	0	0.0053679	0	0	0	0		0	0	12	0	0	0	0
ASV_478	AGCTCCAATAGCGTATATTAAAGTTGTTGCGGTTAAAAAGCTCGTAGTTGGAGTTCTGCCAGGTGCCGCCTGTCCGCCCCAGTGGTGAGTACGTGGCGCGCATTTGGCCCTTTCAAGGGGAGCGTATCTGCACTTCATTGTGTGGTGCGGGATCCTTGACTTTTACTTTGAGGAAATAGGAGTGTTCCAAGCAGGCTCTCGTCGTGCACAGCTCAGCATGGAATAATAGCATTGGACCTCGATTCTAAGCTGTTGGTTGCCAGAAGCGAGGTAATGATGAAGAGGGATAGTTGGGGGCATTCGTATTTAACTGTCAGAGGTGAAATTCTTGGATTTGTTAAAGACGGACTACTGCGAAAGCATCTGCCATGGATGTTT	Eukaryota	Alveolata	Dinoflagellata	Syndiniales	Dino-Group-I	Dino-Group-I-Clade-1	Dino-Group-I-Clade-1_X	Dino-Group-I-Clade-1_X_sp.		0	0	0	0.348821	0	0.00421389	0		0	0	0	675	0	20	0
ASV_488	AGCTCCAATAGCGTATATTAAAGTTGTTGCGGTTAAAAAGCTCGTAGTTGGAGTTCTGCCAGGTGCCGCCTGTCCGCCCCAGTGGTGAGTACGTGGCGCGCATTTGGCCCTTTCAAGGGGAGCGTATCTGCACTTTACTGTGTGGTGCGGGATCCTTGACTTTTACTTTGAGGAAATAGGAGTGTTCCAAGCAGGCTCTCGTCGTGCACAGCTCAGCATGGAATAATAGCATTGGACCTCGATTCTAAGCTGTTGGTTGCCAGAAGCGAGGTAATGATGAAGAGGGATAGTTGGGGGCATTCGTATTTAACTGTCAGAGGTGAAATTCTTGGATTTGTTAAAGACGGACTACTGCGAAAGCATCTGCCATGGATGTTT	Eukaryota	Alveolata	Dinoflagellata	Syndiniales	Dino-Group-I	Dino-Group-I-Clade-1	Dino-Group-I-Clade-1_X	Dino-Group-I-Clade-1_X_sp.		0	0	0	0.253218	0	0	0		0	0	0	490	0	0	0
ASV_560	AGCTCCAATAGCGTATATTAAAGTTGTTGCGGTTAAAAAGCTCGTAGTTGGAGTTCTGCCAGGTGACACTCGTCCGCCCAAGTGGTGTGTACAGGGTGTGCATCTGGCCCTTTCAAGGGGAACGTGTCTGCACTTAATTGTGTGGTGCGAGATCCTTGACTTTTACTTTGAGGAAATAAGAGTGTTCCAAGCAGGCTCTCGTCGTGCATAGCTCAGCATGGAATAATAGCATTGGACTTCGTTTCTACGCTGTTGGTTGCAAGAAGCGAGGTAATGATGAAGAGGGATAGTTGGGGGCATTCGTATTTAACTGTCAGAGGTGAAATTCTTGGATTTGTTAAAGACGGACTACTGCGAAAGCATCTGCCATGGATGTTT	Eukaryota	Alveolata	Dinoflagellata	Syndiniales	Dino-Group-I	Dino-Group-I-Clade-1	Dino-Group-I-Clade-1_X	Dino-Group-I-Clade-1_X_sp.		0	0	0	0.047543	0	0	0.0196686		0	0	0	92	0	0	68
ASV_583	AGCTCCAATAGCGTATATTAAAGTTGTTGCGGTTAAAAAGCTCGTAGTTGGAGTTCTGCCAGGTGACGCTCGTCCGCCCAAGTGGTGTGTACAGGGCGTGCATCTGGCCCTTTCAAGGGGAACGTGTCTGCACTTCATTGTGTGGTGCGAGATCCTTGACTTTTACTTTGAGGAAATAAGAGTGTTCCAAGCAGGCTCTCGTCGTGCATAGCTCAGCATGGAATAATAGCATTGGACTTCGTTTCTACGCTGTTGGTTGCAAGAAGCGAGGTAATGATGAAGAGGGATAGTTGGGGGCATTCGTATTTAACTGTCAGAGGTGAAATTCTTGGATTTGTTAAAGACGGACTACTGCGAAAGCATCTGCCATGGATGTTT	Eukaryota	Alveolata	Dinoflagellata	Syndiniales	Dino-Group-I	Dino-Group-I-Clade-1	Dino-Group-I-Clade-1_X	Dino-Group-I-Clade-1_X_sp.		0	0	0	0.0382411	0	0	0		0	0	0	74	0	0	0
ASV_645	AGCTCCAATAGCGTATATTAAAGTTGTTGCGGTTAAAAAGCTCGTAGTTGGAGTTCTGCCAGGTGACGCTCGTCCGCCCAAGTGGTGTGTACAGGGCGTGCATCTGGCCCTTTCAAGGGGAACGTATTGCACTTTATTGTGTGGTGCGAGATCCTTGACTTTTACTTTGAGGAAATAAGAGTGTTCCAAGCAGGCTCTCGTCGTGCATAGCTCAGCATGGAATAATAGCATTGGACTTCGTTTCTACGCTGTTGGTTGCAAGAAGCGAGGTAATGATGAAGAGGGATAGTTGGGGGCATTCGTATTTAACTGTCAGAGGTGAAATTCTTGGATTTGTTAAAGACGGACTACTGCGAAAGCATCTGCCATGGATGTTT	Eukaryota	Alveolata	Dinoflagellata	Syndiniales	Dino-Group-I	Dino-Group-I-Clade-1	Dino-Group-I-Clade-1_X	Dino-Group-I-Clade-1_X_sp.		0	0	0	0.024805	0	0	0.178463		0	0	0	48	0	0	617
ASV_681	AGCTCCAATAGCGTATATTAAAGTTGTTGCGGTTAAAAAGCTCGTAGTTGGAGTTCTGCCAGGTGACGCTCGTCCGCCCAAGTGGTGTGTACAGGGTGTGCATCTGGCCCTTTCAAGGGGAACGTGTCTGCACTTCATTGTGTGGTGCGAGATCCTTGACTTTTACTTTGAGGAAATAAGAGTGTTCCAAGCAGGCTCTCGTCGTGCATAGCTCAGCATGGAATAATAGCATTGGACTTCGTTTCTACGCTGTTGGTTGCAAGAAGCGAGGTAATGATGAAGAGGGATAGTTGGGGGCATTCGTATTTAACTGTCAGAGGTGAAATTCTTGGATTTGTTAAAGACGGACTACTGCGAAAGCATCTGCCATGGATGTTT	Eukaryota	Alveolata	Dinoflagellata	Syndiniales	Dino-Group-I	Dino-Group-I-Clade-1	Dino-Group-I-Clade-1_X	Dino-Group-I-Clade-1_X_sp.		0	0	0	0.0201541	0	0	0		0	0	0	39	0	0	0
ASV_707	AGCTCCAATAGCGTATATTAAAGTTGTTGCGGTTAAAAAGCTCGTAGTTGGAGTTCTGCCTGGTGACGCCCGTCCGCCCAAGTGGTGTGTACAGGGTGTACATCTGGCCCTTTCAAGGGGAACGTATCTGCACTTAATTGTGCGGTGCGAGATCCTTGACTTTTACTTTGAGGAAATCAGAGTGTTCCAAGCAGGCTCTCGTCGTGCATGTTTCAGCATGGAATAATAGCATTGGACCTCGTCTCTCAGCTGTTGGTTGCAAGAAGCGAGGTAATGATGAAGAGGGATAGTTGGGGGCATTCGTATTTAACTGTCAGAGGTGAAATTCTTGGATTTGTTAAAGACGGACTACTGCGAAAGCATCTGCCATGGATGTTT	Eukaryota	Alveolata	Dinoflagellata	Syndiniales	Dino-Group-I	Dino-Group-I-Clade-1	Dino-Group-I-Clade-1_X	Dino-Group-I-Clade-1_X_sp.		0	0	0	0.0170535	0	0	0.0613197		0	0	0	33	0	0	212
ASV_775	AGCTCCAATAGCGTATATTAAAGTTGTTGCGGTTAAAAAGCTCGTAGTTGGAGTTCTGCCAGGTGACGCTCGTCCGCCCAAGTGGTGTGTACAGGGCGTGCATCTGGCCCTTTCAAGGGGAACGTGTTGCTCTTTATTGAGTGGCGCGAGATCCTTGACTTTTACTTTGAGGAAATAAGAGTGTTCCAAGCAGGCTCTCGTCGTGCATAGCTCAGCATGGAATAATAGCATTGGACTTCGTTTCTACGCTGTTGGTTGCAAGAAGCGAGGTAATGATGAAGAGGGATAGTTGGGGGCATTCGTATTTAACTGTCAGAGGTGAAATTCTTGGATTTGTTAAAGACGGACTACTGCGAAAGCATCTGCCATGGATGTTT	Eukaryota	Alveolata	Dinoflagellata	Syndiniales	Dino-Group-I	Dino-Group-I-Clade-1	Dino-Group-I-Clade-1_X	Dino-Group-I-Clade-1_X_sp.		0	0	0	0.0124025	0	0	0		0	0	0	24	0	0	0
ASV_885	AGCTCCAATAGCGTATATTAAAGTTGTTGCGGTTAAAAAGCTCGTAGTTGGAGTTCTGCCAGGTGACACTCGTCCGCCCAAGTGGTGTGTACAGGGTGTGCATCTGGCCCTTTCAAGGGGAACGTGTCTGCACTTTATTGTGTGGTGCGAGATCCTTGACTTTTACTTTGAGGAAATCAGAGTGTTCCAAGCAGGCTCTCGTCGTGCATAGCTCAGCATGGAATAATAGCATTGGACTTCGTTTCTAAGCTGTTGGTTGCAAGAAGCGAGGTAATGATGAAGAGGGATAGTTGGGGGCATTCGTATTTAACTGTCAGAGGTGAAATTCTTGGATTTGTTAAAGACGGACTACTGCGAAAGCATCTGCCATGGATGTTT	Eukaryota	Alveolata	Dinoflagellata	Syndiniales	Dino-Group-I	Dino-Group-I-Clade-1	Dino-Group-I-Clade-1_X	Dino-Group-I-Clade-1_X_sp.		0	0	0	0.00723481	0	0	0		0	0	0	14	0	0	0
ASV_898	AGCTCCAATAGCGTATATTAAAGTTGTTGCGGTTAAAAAGCTCGTAGTTGGAGTTCTGCCAGGTGACACTCGTCCGCCCAAGTGGTGTGTACAGGGTGTGCATCTGGCCCTTTCAAGGGGAACGTGTCTGCACTTTATTGTGTGGTGCGAGATCCTTGACTTTTACTTTGAGGAAATCAGAGTGTTCCAAGCAGGCTCTCGTCGTGCATAGCTCAGCATGGAATAATAGCATTGGACTTCGTTTCTACGCTGTTGGTTGCAAGAAGCGAGGTAATGATGAAGAGGGATAGTTGGGGGCATTCGTATTTAACTGTCAGAGGTGAAATTCTTGGATTTGTTAAAGACGGACTACTGCGAAAGCATCTGCCATGGATGTTT	Eukaryota	Alveolata	Dinoflagellata	Syndiniales	Dino-Group-I	Dino-Group-I-Clade-1	Dino-Group-I-Clade-1_X	Dino-Group-I-Clade-1_X_sp.		0	0	0	0.00671803	0	0	0		0	0	0	13	0	0	0
ASV_1144	AGCTCCAATAGCGTATATTAAAGTTGTTGCGGTTAAAAAGCTCGTAGTTGGAGTTCTGCCAGGTGCCGCCTGTCCGCCCCAGTGGTGAGTACGTGGCGCGCATTTGGCCCTTTCAAGGGGAGCGTATCTGCACTTTATTGTGTGGTGCGGGATCCTTGACTTTTACTTTGAGGAAATAGGAGTGTTCCAAGCAGGCTCTCGTCGTGCACAGCTCAGCATGGAATAATAGCATTGGACCTCGGATCATAGCTGTTGGTTGCTGGAACCGAGGTGAGGATTTACAGGAATAGTTGGGGGCATTCGTATTAACGCGTCAGAGGTGGAATTCTTAGATTGCGTTACGACGAACTACTGCGAAAGCATTTGCCAAGGATGTTT	Eukaryota	Alveolata	Dinoflagellata	Syndiniales	Dino-Group-I	Dino-Group-I-Clade-1	Dino-Group-I-Clade-1_X	Dino-Group-I-Clade-1_X_sp.		0	0	0	0.00103354	0	0	0		0	0	0	2	0	0	0
ASV_1192	AGCTCCAATAGCGTATATTAAAGTTGTTGCGGTTAAAAAGCTCGTAGTTGGAGTTCTGCCAGGTGACGCTCGTCCGCCCAAGTGGTGTGTACAGGGCGTGCATCTGGCCCTTTCAAGGGGAACGTGTTGCACTTTATTGTGTGGCGCGAGATCCTTGACTTTTACTTTGAGGAAATAAGAGTGTTCCAAGCAGGCTCTCGTCGTGCATAGCTCAGCATGGAATAATAGCATTGGACTTCGTTTCTACGCTGTTGGTTGCAAGAAGCGAGGTAATGATGAAGAGGGATAGTTGGGGGCATTCGTATTTAACTGTCAGAGGTGAAATTCTTGGATTTGTTAAAGACGGACTACTGCGAAAGCATCTGCCATGGATGTTT	Eukaryota	Alveolata	Dinoflagellata	Syndiniales	Dino-Group-I	Dino-Group-I-Clade-1	Dino-Group-I-Clade-1_X	Dino-Group-I-Clade-1_X_sp.		0	0	0	0	0	0	1.04186		0	0	0	0	0	0	3602
ASV_1216	AGCTCCAATAGCGTATATTAAAGTTGTTGCGGTTAAAAAGCTCGTAGTTGGAGTTCTGCCCAAGGCCACCTGTCCGCCCCAGTGGTGAGTACGTGGTGTGCCCTGGGCCCTTTCAAGGGGAGCGTATCTGTACTTTATTGTGCGGTGCGGGATCCTTGACTTTTACTTTGAGGAAATAAGAGTGTTCCAAGCAGGCTCTCGTCGTGCATAGCTCAGCATGGAATAATAGCATTGGACCTCGATTCTAAGCTGTTGGTTGCCAGAAGCGAGGTAATGATGAAGAGGGATAGTTGGGGGCATTCGTATTTAACTGTCAGAGGTGAAATTCTTGGATTTGTTAAAGACGGACTACTGCGAAAGCATCTGCCATGGATGTTT	Eukaryota	Alveolata	Dinoflagellata	Syndiniales	Dino-Group-I	Dino-Group-I-Clade-1	Dino-Group-I-Clade-1_X	Dino-Group-I-Clade-1_X_sp.		0	0	0	0	0	0	0.309491		0	0	0	0	0	0	1070
ASV_1248	AGCTCCAATAGCGTATATTAAAGTTGTTGCGGTTAAAAAGCTCGTAGTTGGACTTCTGCCTGATGCCATTCGTCCGCCCAAGCGGTGAGTACAGAGTGCGTATCAGGCCCTTTCAAGGGGAACGTGTTGCGCTTAACTGCGTGGCGCGCTAACCTTGACTTTTACTTTGAGGAAATCAGAGTGTTCCAAGCAGGCCATCGCCTTGTATAGCTCAGCATGGAATAATAGTATAGGACCTCGTCTCTCAGCTGTTGGTTGCAAGAAGCGAGGTAATGATGAAGAGGGATAGTTGGGGGCATTCGTACTGCATTGTCAGAGGTGAAATTCTTGGATTTATGCAAGACGGACTACTGCGAAAGCATCTGCCATGGATGTTT	Eukaryota	Alveolata	Dinoflagellata	Syndiniales	Dino-Group-I	Dino-Group-I-Clade-1	Dino-Group-I-Clade-1_X	Dino-Group-I-Clade-1_X_sp.		0	0	0	0	0	0	0.148671		0	0	0	0	0	0	514
ASV_1249	AGCTCCAATAGCGTATATTAAAGTTGTTGCGGTTAAAAAGCTCGTAGTTGGAGTTCTGCCTGGTGACGCCCGTCCGCCCAAGTGGTGTGTACAGGGTGTACATCTGGCCCTTTCAAGGGGAACGTATCTGCACTTAACTGTGCGGTGCGAGATCCTTGACTTTTACTTTGAGGAAATCAGAGTGTTCCAAGCAGGCTCTCGTCGTGCATGTTTCAGCATGGAATAATAGCATTGGACCTCGTCTCTCAGCTGTTGGTTGCAAGAAGCGAGGTAATGATGAAGAGGGATAGTTGGGGGCATTCGTATTTAACTGTCAGAGGTGAAATTCTTGGATTTGTTAAAGACGGACTACTGCGAAAGCATCTGCCATGGATGTTT	Eukaryota	Alveolata	Dinoflagellata	Syndiniales	Dino-Group-I	Dino-Group-I-Clade-1	Dino-Group-I-Clade-1_X	Dino-Group-I-Clade-1_X_sp.		0	0	0	0	0	0	0.146936		0	0	0	0	0	0	508
ASV_1310	AGCTCCAATAGCGTATATTAAAGTTGTTGCGGTTAAAAAGCTCGTAGTTGGAGTTCTGCCAGGTGACGCTCGTCCGCCCAAGTGGTGTGTACAGGGCGTGCATCTGGCCCTTTCAAGGGGAACGTATTGCACTTTACTGTGTGGTATGAGATCCTTGACTTTTACTTTGAGGAAATAAGAGTGTTCCAAGCAGGCTCTCGTCGTGCATAGCTCAGCATGGAATAATAGCATTGGACTTCGTTTCCACACTGTTGGTTTGAGAAGCGAGGTAATGATGAAGAGGGATAGTTGGGGGCATTCGTATTTAACTGTCAGAGGTGAAATTCTTGGATTTGTTAAAGACGGACTACTGCGAAAGCATCTGCCATGGATGTTT	Eukaryota	Alveolata	Dinoflagellata	Syndiniales	Dino-Group-I	Dino-Group-I-Clade-1	Dino-Group-I-Clade-1_X	Dino-Group-I-Clade-1_X_sp.		0	0	0	0	0	0	0.072311		0	0	0	0	0	0	250
ASV_1350	AGCTCCAATAGCGTATATTAAAGTTGTTGCGGTTAAAAAGCTCGTAGTTGGAGTTCTGCCAGGTGACGCTCGTCCGCCCAAGTGGTGTGTACAGGGCGTGCATCTGGCCCTTTCAAGGGGAACGTGTCTGCACTTTACTGTGTGGTGCGAGATCCTTGACTTTTACTTTGAGGAAATAAGAGTGTTCCAAGCAGGCTCTCGTCGTGCATAGCTCAGCATGGAATAATAGCATTGGACTTCGTTTCTAAGCTGTTGGTTGCAAGAAGCGAGGTAATGATGAAGAGGGATAGTTGGGGGCATTCGTATTTAACTGTCAGAGGTGAAATTCTTGGATTTGTTAAAGACGGACTACTGCGAAAGCATCTGCCATGGATGTTT	Eukaryota	Alveolata	Dinoflagellata	Syndiniales	Dino-Group-I	Dino-Group-I-Clade-1	Dino-Group-I-Clade-1_X	Dino-Group-I-Clade-1_X_sp.		0	0	0	0	0	0	0.0471468		0	0	0	0	0	0	163
ASV_1391	AGCTCCAATAGCGTATATTAAAGTTGTTGCGGTTAAAAAGCTCGTAGTTGGAGTTCTGCCAGATGACACTCGTCCGCCCAAGTGGTGTGTACAGGGTGTGCATCTGGCCCTTTCAAGGGGAACGTGTCTGCTCTTTATTGAGTGGTGCGAGATCCTTGACTTTTACTTTGAGGAAATAAGAGTGTTCCAAGCAGGCTCTCGTCGTGCATAGCTCAGCATGGAATAATAGCATTGGACTTCGTTTCTAAGCTGTTGGTTGCAAGAAGCGAGGTAATGATGAAGAGGGATAGTTGGGGGCATTCGTATTTAACTGTCAGAGGTGAAATTCTTGGATTTGTTAAAGACGGACTACTGCGAAAGCATCTGCCATGGATGTTT	Eukaryota	Alveolata	Dinoflagellata	Syndiniales	Dino-Group-I	Dino-Group-I-Clade-1	Dino-Group-I-Clade-1_X	Dino-Group-I-Clade-1_X_sp.		0	0	0	0	0	0	0.0361555		0	0	0	0	0	0	125
ASV_1392	AGCTCCAATAGCGTATATTAAAGTTGTTGCGGTTAAAAAGCTCGTAGTTGGAGTTCTGCCCAAGGCCACCTGTCCGCCCCAGTGGTGAGTACGTGGTGGGCCCTGGGCCCTTTCAAGGGGAGCGTATTCGTACTTCATTGTGCGGTGCGGGATCCTTGACTTTTACTTTGAGGAAATAAGAGTGTTCCAAGCAGGCTCTCGTCGTGCATAGCTCAGCATGGAATAATAGCATTGGACCTCGATTCTAAGCTGTTGGTTGCCAGAAGCGAGGTAATGATGAAGAGGGATAGTTGGGGGCATTCGTATTTAACTGTCAGAGGTGAAATTCTTGGATTTGTTAAAGACGGACTACTGCGAAAGCATCTGCCATGGATGTTT	Eukaryota	Alveolata	Dinoflagellata	Syndiniales	Dino-Group-I	Dino-Group-I-Clade-1	Dino-Group-I-Clade-1_X	Dino-Group-I-Clade-1_X_sp.		0	0	0	0	0	0	0.0361555		0	0	0	0	0	0	125
ASV_1411	AGCTCCAATAGCGTATATTAAAGTTGTTGCGGTTAAAAAGCTCGTAGCTGGAGTTCTGCCTGGTGACGCCCGTCCGCCCAAGTGGTGTGTACAGGGTGTACATCTGGCCCTTTCATGAGGAACGTATCTGCACTTAACTGTGCGGTGCGAGATTCATGACTTTTACTTTGAGGAAATCAGAGTGTTCCAAGCAGGCTCTCGTCGTGCATAGCTCAGCATGGAATAATAGCATTGGACCTCGTCTCTCAGCTGTTGGTTGCAAGAAGCGAGGTAATGATGAAGAGGGATAGTTGGGGGCATTCGTATTTAACTGTCAGAGGTGAAATTCTTGGATTTGTTAAAGACGGACTACTGCGAAAGCATCTGCCATGGATGTTT	Eukaryota	Alveolata	Dinoflagellata	Syndiniales	Dino-Group-I	Dino-Group-I-Clade-1	Dino-Group-I-Clade-1_X	Dino-Group-I-Clade-1_X_sp.		0	0	0	0	0	0	0.0312383		0	0	0	0	0	0	108
ASV_1424	AGCTCCAATAGCGTATATTAAAGTTGTTGCGGTTAAAAAGCTCGTAGTTGGAGTTCTGCCAGGTGGCGCTCGTCCGCCCAAGTGGTGTGTACAGGGCGTGCACCTGGCCCTTTCAAGGGGAACGTGTCTGCACTTCATTGTGTGGTGCGAGATCCTTGACTTTTACTTTGAGGAAATAAGAGTGTTCCAAGCAGGCTCTCGTCGTGCATAGCTCAGCATGGAATAATAGCATTGGACTTCGTTTCTACGCTGTTGGTTGCAAGAAGCGAGGTAATGATGAAGAGGGATAGTTGGGGGCATTCGTATTTAACTGTCAGAGGTGAAATTCTTGGATTTGTTAAAGACGGACTACTGCGAAAGCATCTGCCATGGATGTTT	Eukaryota	Alveolata	Dinoflagellata	Syndiniales	Dino-Group-I	Dino-Group-I-Clade-1	Dino-Group-I-Clade-1_X	Dino-Group-I-Clade-1_X_sp.		0	0	0	0	0	0	0.0297921		0	0	0	0	0	0	103
ASV_1436	AGCTCCAATAGCGTATATTAAAGTTGTTGCGGTTAAAAAGCTCGTAGTTGGAGTTCTGCCAGGTGACGCTCGTCCGCCCAAGTGGTGTGTACAGGGCGTGCATCTGGCCCTTTCAAGGGGAACGTGTCTGCACTTTATTGTGTGGTGCGAGATCCTTGACTTTTACTTTGAGGAAATAAGAGTGTTCCAAGCAGGCTCTCGTCGTGTATAGCTCAGCATGGAATAATAGCATTGGACTTCGTTTCTAAGCTGTTGGTTGCAAGAAGCGAGGTAATGATGAAGAGGGATAGTTGGGGGCATTCGTATTTAACTGTCAGAGGTGAAATTCTTGGATTTGTTAAAGACGGACTACTGCGAAAGCATCTGCCATGGATGTTT	Eukaryota	Alveolata	Dinoflagellata	Syndiniales	Dino-Group-I	Dino-Group-I-Clade-1	Dino-Group-I-Clade-1_X	Dino-Group-I-Clade-1_X_sp.		0	0	0	0	0	0	0.0283459		0	0	0	0	0	0	98
ASV_1446	AGCTCCAATAGCGTATATTAAAGTTGTTGCGGTTAAAAAGCTCGTAGTTGGAGTTCTGCCAGGTGACGCTCGTCCGCCCAAGTGGTGTGTACTGGGCGTGCATCTGGCCCTTTCAAGGGGAACGTATTGCACTTTACTGTGTGGTATGAGATCCTTGACTTTTACTTTGAGGAAATAAGAGTGTTCCAAGCAGGCTCTCGTCGTGCATAGCTCAGCATGGAATAATAGCATTGGACTTCGTTTCCACACTGTTGGTTTGAGAAGCGAGGTAATGATGAAGAGGGATAGTTGGGGGCATTCGTATTTAACTGTCAGAGGTGAAATTCTTGGATTTGTTAAAGACGGACTACTGCGAAAGCATCTGCCATGGATGTTT	Eukaryota	Alveolata	Dinoflagellata	Syndiniales	Dino-Group-I	Dino-Group-I-Clade-1	Dino-Group-I-Clade-1_X	Dino-Group-I-Clade-1_X_sp.		0	0	0	0	0	0	0.0266104		0	0	0	0	0	0	92
ASV_1483	AGCTCCAATAGCGTATATTAAAGTTGTTGCGGTTAAAAAGCTCGTAGTTGGAGTTCTGCCAGGTGGCGCTCGTCCGCCCAAGTGGTGTGTACAGGGCGTGCATCTGGCCCTTTCAAGGGGAACGTATTGCACTTTATTGTGTGGTGCGAGATCCTTGACTTTTACTTTGAGGAAATAAGAGTGTTCCAAGCAGGCTCTCGTCGTGCATAGCTCAGCATGGAATAATAGCATTGGACTTCGTTTCTACGCTGTTGGTTGCAAGAAGCGAGGTAATGATGAAGAGGGATAGTTGGGGGCATTCGTATTTAACTGTCAGAGGTGAAATTCTTGGATTTGTTAAAGACGGACTACTGCGAAAGCATCTGCCATGGATGTTT	Eukaryota	Alveolata	Dinoflagellata	Syndiniales	Dino-Group-I	Dino-Group-I-Clade-1	Dino-Group-I-Clade-1_X	Dino-Group-I-Clade-1_X_sp.		0	0	0	0	0	0	0.0219825		0	0	0	0	0	0	76
ASV_1532	AGCTCCAATAGCGTATATTAAAGTTGTTGCGGTTAAAAAGCTCGTAGTTGGAGTTCTGCCTGGTGACGCCCATCCGCCCAAGTGGTGTGTACAGGGTGTACATCTGGCCCTTTCATGAGGAACGTATCTGCACTTAACTGTGCGGTGCGAGATTCATGACTTTTACTTTGAGGAAATCAGAGTGTTCCAAGCAGGCTCTCGTCGTGCATAGCTCAGCATGGAATAATAGCATTGGACCTCGTCTCTCAGCTGTTGGTTGCAAGAAGCGAGGTAATGATGAAGAGGGATAGTTGGGGGCATTCGTATTTAACTGTCAGAGGTGAAATTCTTGGATTTGTTAAAGACGGACTACTGCGAAAGCATCTGCCATGGATGTTT	Eukaryota	Alveolata	Dinoflagellata	Syndiniales	Dino-Group-I	Dino-Group-I-Clade-1	Dino-Group-I-Clade-1_X	Dino-Group-I-Clade-1_X_sp.		0	0	0	0	0	0	0.0173546		0	0	0	0	0	0	60
ASV_1570	AGCTCCAATAGCGTATATTAAAGTTGTTGCGGTTAAAAAGCTCGTAGTTGGAGTTCTGCCAGGTGACGCTCGTCCGCCCAAGTGGTGTGTACAGGGCGTGCATCTGGCCCTTTCAAGGGCAACGTATTGCACTTTATTGTGTGGTACGAGATCCTTGACTTTTACTTTGAGGAAATAAGAGTGTTCCAAGCAGGCTCTCGTCGTGCATAGCTCAGCATGGAATAATAGCATTGGACTTCGTTTCCACACTGTTGGTTTGAGAAGCGAGGTAATGATGAAGAGGGATAGTTGGGGGCATTCGTATTTAACTGTCAGAGGTGAAATTCTTGGATTTGTTAAAGACGGACTACTGCGAAAGCATCTGCCATGGATGTTT	Eukaryota	Alveolata	Dinoflagellata	Syndiniales	Dino-Group-I	Dino-Group-I-Clade-1	Dino-Group-I-Clade-1_X	Dino-Group-I-Clade-1_X_sp.		0	0	0	0	0	0	0.0135945		0	0	0	0	0	0	47
ASV_1785	AGCTCCAATAGCGTATATTAAAGTTGTTGCGGTTAAAAAGCTCGTAGTTGGAGTTCTGCCAGGTGACGCTCGTCCGCCCAAGTGGTGTGTACAGGGCGTGCATCTGGCCCTTTCAAGGGGAACGTGTTGCACTTTATTGTGTGGCGCGAGATCCTTGACTTTTACTTTGAGGAAATAAGAGTGTTCCAAGCAGGCTCTCGTCGTGCATAGCTCAGCATGGAATAATAGCATTGGACCTCGTCTCTCAGCTGTTGGTTGCAAGAAGCGAGGTAATGATGAAGAGGGATAGTTGGGGGCATTCGTATTGCGCCGCTAGAGGTGAAATTCTTGGACCGGCGCAAGACGGACCAGAGCGAAAGCATTTGCCAAGAATGGTT	Eukaryota	Alveolata	Dinoflagellata	Syndiniales	Dino-Group-I	Dino-Group-I-Clade-1	Dino-Group-I-Clade-1_X	Dino-Group-I-Clade-1_X_sp.		0	0	0	0	0	0	0.000867732		0	0	0	0	0	0	3
ASV_1786	AGCTCCAATAGCGTATATTAAAGTTGTTGCGGTTAAAAAGCTCGTAGTTGGAGTTCTGCCAGGTGCCGCCTGTCCGCCCCAGTGGTGAGTACGTGGCGCGCATTTGGCCCTTTCAAGGGGAGCGTATTGCACTTAACTGTGTGGTGCGGGATCCTTGACTTTTACTTTGAGGAAATAAGAGTGTTCCAAGCAGGCTCTCGTCGTGCATAGCTCAGCATGGAATAATAGCATTGGACCTCGTCTCTCAGCTGTTGGTTGCAAGAAGCGAGGTAATGATGAAGAGGGATAGTTGGGGGCATTCGTATTGCGCCGCTAGAGGTGAAATTCTTGGACCGGCGCAAGACGGACCAGAGCGAAAGCATTTGCCAAGAATGGTT	Eukaryota	Alveolata	Dinoflagellata	Syndiniales	Dino-Group-I	Dino-Group-I-Clade-1	Dino-Group-I-Clade-1_X	Dino-Group-I-Clade-1_X_sp.		0	0	0	0	0	0	0.000867732		0	0	0	0	0	0	3
ASV_1792	AGCTCCAATAGCGTATATTAAAGTTGTTGCGGTTAAAAAGCTCGTAGTTGGAGTTCTGCCTGGTGACGCCCGTCCGCCCAAGTGGTGTGTACAGGGTGTACATCTGGCCCTTTCATGAGGAACGTATCTGCACTTAACTGTGCGGTGCGAGATTCATGACTTTTACTTTGAGGAAATCAGAGTGTTCCAAGCAGGCTCTCGTCGTGCATAGCTCAGCATGGAATAATAGCATTGGACCTCGTCTCTCAGCTGTTGGTTGCAAGAAGCGAGGTAATGATGAAGAGGGATAGTTGGGGGCATTCGTATTGCGCCGCTAGAGGTGAAATTCTTGGACCGGCGCAAGACGGACCAGAGCGAAAGCATTTGCCAAGAATGGTT	Eukaryota	Alveolata	Dinoflagellata	Syndiniales	Dino-Group-I	Dino-Group-I-Clade-1	Dino-Group-I-Clade-1_X	Dino-Group-I-Clade-1_X_sp.		0	0	0	0	0	0	0.000578488		0	0	0	0	0	0	2
ASV_1818	AGCTCCAATAGCGTATATTAAAGTTGTTGCGGTTAAAAAGCTCGTAGTTGGAGTTCTGCCAGGTGACGCTCGTCCGCCCAAGTGGTGTGTACAGGGCGTGCATCTGGCCCTTTCAAGGGGAACGTGTTGCACTTTACTGTGTGGCGCGAGATCCTTGACTTTTACTTTGAGGAAATAAGAGTGTTCCAAGCAGGCTCTCGTCGTGCATAGCTCAGCATGGAATAATAGCATTGGACTTCGTTTCTACGCTGTTGGTTGCAAGAAGCGAGGTAATGATGAAGAGGGATAGTTGGGGGCATTCGTATTTAACTGTCAGAGGTGAAATTCTTGGATTTGTTAAAGACGGACTACTGCGAAAGCATCTGCCATGGATGTTT	Eukaryota	Alveolata	Dinoflagellata	Syndiniales	Dino-Group-I	Dino-Group-I-Clade-1	Dino-Group-I-Clade-1_X	Dino-Group-I-Clade-1_X_sp.		0	0	0	0	0	0.0128524	0		0	0	0	0	0	61	0
ASV_1986	AGCTCCAATAGCGTATATTAAAGTTGTTGCGGTTAAAAAGCTCGTAGTTGGAGTTCTGCCAGGTGACACTCGTCCGCCCAAGTGGTGTGTACAGGGTGTGCATCTGGCCCTTTCAAGGGGAACGTGTCTGCACTTCATTGTGTGGTGCGAGATCCTTGACTTTTACTTTGAGGAAATAAGAGTGTTCCAAGCAGGCTCTCGTCGTGCATAGCTCAGCATGGAATAATAGCATTGGACTTCGTTTCTAAGCTGTTGGTTGCAAGAAGCGAGGTAATGATGAAGAGGGATAGTTGGGGGCATTCGTATTTAACTGTCAGAGGTGAAATTCTTGGATTTGTTAAAGACGGACTACTGCGAAAGCATCTGCCATGGATGTTT	Eukaryota	Alveolata	Dinoflagellata	Syndiniales	Dino-Group-I	Dino-Group-I-Clade-1	Dino-Group-I-Clade-1_X	Dino-Group-I-Clade-1_X_sp.		0	0	0	0	0.00525302	0	0		0	0	0	0	26	0	0
ASV_204	AGCTCCAATAGCGTATATTAAAGTTGTTGCGGTTAAAACGCTCGTAGTTGGGTTTCTGCCAGGAACGACTGGTCCGTCCCAGTGGCGAGCACCTGCACAGTTCCTGGCATCCTCTTGGGGAACGCGTGCGCACTTCATTGTGTGGCTCGGAAACCAAGACATTTACTTTGAGGAAATCAGAGTGCTTCAAGCGGGTATCCGCCACGAATACGTTAGCATGGAATAATAGCATTGGACCCTGGAGCGAAGCTGTTGGTTGCTTGCACCGGGGTGAGGGTAAACAGGGACAGTTGGGGGCATTCGTATTTAACTGTCAGAGGTGAAATTCTTGGATTTGTTAAAGACGGACTACTGCGAAAGCATTTGCCAAGGATGTTT	Eukaryota	Alveolata	Dinoflagellata	Syndiniales	Dino-Group-I	Dino-Group-I-Clade-2	Dino-Group-I-Clade-2_X	Dino-Group-I-Clade-2_X_sp.		0	0.0102993	0.0210243	0.0118858	0	0.00210694	0		0	16	47	23	0	10	0
ASV_405	AGCTCCAATAGCGTATATTAAAGTTGTTGCGGTTGAAACGCTCGTAGTTGGGTTTCTGTTGGGACAAGTAGGTCGGTCCAAGTGGCTTGTTCTTACTTCGTTCCTGACATTTTCGCGGGGAATGAGATCGCACTTCATTGTGTGTCTTTGGAACCGCGACGTTTACTTTGAGGAAATGAGAGTGCTTCAAGCGGGTTTGTGCCACGAATATGTTAGCATGGAATATTACCATTGGACCTCGGTTCATGGCTGTTGGTTGCTCGAACCGAGGTGAGGATAGACGGGAACAGTTGGGGGCATTCATATTGAACTGTCAGAGGTGAAATTCTTGGATTTGTTCAAGATGAACTACAGCGAAAGCATTTGCCAAAGATGTTT	Eukaryota	Alveolata	Dinoflagellata	Syndiniales	Dino-Group-I	Dino-Group-I-Clade-2	Dino-Group-I-Clade-2_X	Dino-Group-I-Clade-2_X_sp.		0	0	0.0035786	0.0103354	0	0	0		0	0	8	20	0	0	0
ASV_472	AGCTCCAATAGCGTATATTAAAGTTGTTGCGGTTAAAACGCTCGTAGTTGGGTTTCTGTCAGGAACAACCGGTCTGTCCTGAGTGTCAAGTCACTGGTTCGGAACTGGCATCTTCTTGGGGAACGGGTGCGCACTTTACTGTGCGACCTGGAAACCTTGACGTTTACTTTGAGGAAATGAGAGTGCTTCAAGCGGGTGTTCGCCACGAATATGTTAGCATGGAATAATAGTATTGGACCTCGGATCACAGCTGTTGGTTGCTGGAATCGGGGTGAGGGTAAACAGGGACAGTTGGGGGCATTCGTATTTAACTGTCAGAGGTGAAATTCTTGGATTTGTTAAAGACGGACTACTGCGAAAGCATTTGCCAAGGATGTTT	Eukaryota	Alveolata	Dinoflagellata	Syndiniales	Dino-Group-I	Dino-Group-I-Clade-2	Dino-Group-I-Clade-2_X	Dino-Group-I-Clade-2_X_sp.		0	0	0	0.83407	0	0	0		0	0	0	1614	0	0	0
ASV_504	AGCTCCAATAGCGTATATTAAAGTTGTTGCGGTTAAAACGCTCGTAGTTGGGTTTCTGTCAGGAACAACTGGTCTGTCCTGAGTGTCGAGTACTAGTTCGGCTCCTGGCATCTTCTTGGGGAACGGGTGCGCACTTCACTGTGTGGCCTGGAAACCTTGACGTTTACTTTGAGGAAATGAGAGTGCTTCAAGCGGGTGTCCGCCACGAATACGTTAGCATGGAATAATAGTATTGGACCTCGGATCATAGCTGTTGGTTGCTGGAATCGGGGTGAGGGTAAACAGGGACAGTTGGGGGCATTCGTATTTAACTGTCAGAGGTGAAATTCTTGGATTTGTTAAAGACGGACTACTGCGAAAGCATTTGCCAAGGATGTTT	Eukaryota	Alveolata	Dinoflagellata	Syndiniales	Dino-Group-I	Dino-Group-I-Clade-2	Dino-Group-I-Clade-2_X	Dino-Group-I-Clade-2_X_sp.		0	0	0	0.14883	0	0	0		0	0	0	288	0	0	0
ASV_507	AGCTCCAATAGCGTATATTAAAGTTGTTGCGGTTAAAACGCTCGTAGTTGGTTTTCTGTCGGGGGTGACTGGTCGTCCCAAGTGGATGGTACTTGTTCTGCTCCTGGCATCTTCTGAGGGAACACGTTTGCACTTAACTGTGTGGCGTGAGAGCTCAGACTTTTACTTTGAGGAAATGAGAGTGCTTCAAGCGGGTAATTGCCACGAATACGTTAGCATGGAATAATAACATTGGACCTCGGGCCAAAGCTGTTGGTTGCTGGAACGAGGGGAGGATAAACAGGGACAGTTGGGGGTATTCGTATTTAACTGTCAGAGGTGAAATTCTTGGATTTGTTAAAGACGGACTACTGCGAAAGCATTTGCCAAGGATGTTT	Eukaryota	Alveolata	Dinoflagellata	Syndiniales	Dino-Group-I	Dino-Group-I-Clade-2	Dino-Group-I-Clade-2_X	Dino-Group-I-Clade-2_X_sp.		0	0	0	0.122475	0	0	0		0	0	0	237	0	0	0
ASV_508	AGCTCCAATAGCGTATATTAAAGTTGTTGCGGTTAAAACGCTCGTAGTTGGGTTTCTGTCGGAAACGTCTGGTCTGCCCCAGTGGCGAGTACTAGTTCCGTTTCTGGCATCTTCTTGGGGAACGAGTGCGCACTTCATTGTGTGGCTCGGAAACCTTGACTTTTACTTTGAGGAAATGAGAGTGCTTCAAGCGGGTGTCCGCCACGAATACGTTAGCATGGAATAATAGCATTGGACCTCGGATCATAGCTGTTGGTTGCTGGAACCGAGGTGAGGATTAACAGGAATAGTTGGGGGCATTCGTATTTAACTGTCAGAGGTGAAATTCTTGGATTTGTTAAAGACGGACTACTGCGAAAGCATTTGCCAAGGATGTTT	Eukaryota	Alveolata	Dinoflagellata	Syndiniales	Dino-Group-I	Dino-Group-I-Clade-2	Dino-Group-I-Clade-2_X	Dino-Group-I-Clade-2_X_sp.		0	0	0	0.121441	0	0	0		0	0	0	235	0	0	0
ASV_515	AGCTCCAATAGCGTATATTAAAGTTGTTGCGGTTAAAACGCTCGTAGTTGGGTTTCTGTCAGGAACAACTGGTCTGTCCCGAGTGTCGAGCACTAGTTCGGCTCCTGGCATCTTCTTGGGGAACGGGTGCGTACTTCACTGTATGGCCTGGAAACCTTGACGTTTACTTTGAGGAAATGAGAGTGCTTCAAGCGGGTGTCCGCCACGAATACGTTAGCATGGAATAATAGTATTGGACCTCGGATCATAGCTGTTGGTTGCTGGAATCGGGGTGAGGGTAAACAGGGACAGTTGGGGGCATTCGTATTTAACTGTCAGAGGTGAAATTCTTGGATTTGTTAAAGACGGACTACTGCGAAAGCATTTGCCAAGGATGTTT	Eukaryota	Alveolata	Dinoflagellata	Syndiniales	Dino-Group-I	Dino-Group-I-Clade-2	Dino-Group-I-Clade-2_X	Dino-Group-I-Clade-2_X_sp.		0	0	0	0.0992202	0	0	0		0	0	0	192	0	0	0
ASV_527	AGCTCCAATAGCGTATATTAAAGTTGTTGCGGTTAAAACGCTCGTAGTTGGGTTTCTGTCAGGAACAACTGGTCTGTCCCATGTGTCGAGCACTAGTTCGGCTCCTGGCATCTTCTTGGGGAACGGGTGCGTACTTCACTGTATGGCCTGGAAACCTTGACGTTTACTTTGAGGAAATGAGAGTGCTTCAAGCGGGTGTCCGCCACGAATACGTTAGCATGGAATAATAGTATTGGACCTCGGATCATAGCTGTTGGTTGCTGGAATCGGGGTGAGGGTAAACAGGGACAGTTGGGGGCATTCGTATTTAACTGTCAGAGGTGAAATTCTTGGATTTGTTAAAGACGGACTACTGCGAAAGCATTTGCCAAGGATGTTT	Eukaryota	Alveolata	Dinoflagellata	Syndiniales	Dino-Group-I	Dino-Group-I-Clade-2	Dino-Group-I-Clade-2_X	Dino-Group-I-Clade-2_X_sp.		0	0	0	0.0821667	0	0	0		0	0	0	159	0	0	0
ASV_528	AGCTCCAATAGCGTATATTAAAGTTGTTGCGGTTAAAACGCTCGTAGTTGGGTTTCTGTCAGGAACAACTGGTCTGTCCTGAGTGTCGAGCACTAGTTCGGCTCCTGGCATCTTCTTGGGGAACGGGTGCGCACTTCACTGTGTGGCCTGGAAACCTTGACGTTTACTTTGAGGAAATGAGAGTGCTTCAAGCGGGTGTCCGCCACGAATACGTTAGCATGGAATAATAGTATTGGACCTCGGATCATAGCTGTTGGTTGCTGGAATCGGGGTGAGGGTAAACAGGGACAGTTGGGGGCATTCGTATTTAACTGTCAGAGGTGAAATTCTTGGATTTGTTAAAGACGGACTACTGCGAAAGCATTTGCCAAGGATGTTT	Eukaryota	Alveolata	Dinoflagellata	Syndiniales	Dino-Group-I	Dino-Group-I-Clade-2	Dino-Group-I-Clade-2_X	Dino-Group-I-Clade-2_X_sp.		0	0	0	0.0811332	0	0	0		0	0	0	157	0	0	0
ASV_531	AGCTCCAATAGCGTATATTAAAGTTGTTGCGGTTAAAACGCTCGTAGTTGGGTTTCTGTCGGACGCATCAGGTCTGCCCAAGTGGCGAGTACTTGTTCTGTGTCTGGCATCTTCTTGGGGAACGAGTGCGCACTTCACTGTGTGGCTCGGAAACCTTGACGTTTACTTTGAGGAAATGAGAGTGCTTCAAGCGGGTGTCCGCCACGAATACGTTAGCATGGAATAATAGCATTGGACCTCGGATCATAGCTGTTGGTTGCTGGAACCGGGGTGAGGGTAAACAGGGACAGTTGGGGGCATTCGTATTTAACTGTCAGAGGTGAAATTCTTGGATTTGTTAAAGACGGACTACTGCGAAAGCATTTGCCAAGGATGTTT	Eukaryota	Alveolata	Dinoflagellata	Syndiniales	Dino-Group-I	Dino-Group-I-Clade-2	Dino-Group-I-Clade-2_X	Dino-Group-I-Clade-2_X_sp.		0	0	0	0.0728648	0	0	0		0	0	0	141	0	0	0
ASV_533	AGCTCCAATAGCGTATATTAAAGTTGTTGCGGTTAAAACGCTCGTAGTTGGGTTTCTGTCAGGAACAACCGGTCTGTCCTGAGTGTCAAGTCACTGGTTCGGAACTGGCATCTTCTTGGGGAACGGGTGCGCACTTCACTGTGCGACCTGGAAACCTTGACGTTTACTTTGAGGAAATGAGAGTGCTTCAAGCGGGTGTTCGCCACGAATATGTTAGCATGGAATAATAGTATTGGACCTCGGATCACAGCTGTTGGTTGCTGGAATCGGGGTGAGGGTAAACAGGGACAGTTGGGGGCATTCGTATTTAACTGTCAGAGGTGAAATTCTTGGATTTGTTAAAGACGGACTACTGCGAAAGCATTTGCCAAGGATGTTT	Eukaryota	Alveolata	Dinoflagellata	Syndiniales	Dino-Group-I	Dino-Group-I-Clade-2	Dino-Group-I-Clade-2_X	Dino-Group-I-Clade-2_X_sp.		0	0	0	0.0692474	0	0	0		0	0	0	134	0	0	0
ASV_534	AGCTCCAATAGCGTATATTAAAGTTGTTGCGGTTAAAACGCTCGTAGTTGGGTTTCTGTCAGGAACAACCGGTCTGTCCTGAGTGTCAAGTCACTGGTTCGGCACCTGCCATCTTCTTGGGGAACGGGTGCGCACTTCACTGTGCGACCTGGAAACCTTGACGTTTACTTTGAGGAAATGAGAGTGCTTCAAGCGGGTGTTCGCCACGAATATGTTAGCATGGAATAATAGTATTGGACCTCGGATCACAGCTGTTGGTTGCTGGAATCGGGGTGAGGGTAAACAGGGACAGTTGGGGGCATTCGTATTTAACTGTCAGAGGTGAAATTCTTGGATTTGTTAAAGACGGACTACTGCGAAAGCATTTGCCAAGGATGTTT	Eukaryota	Alveolata	Dinoflagellata	Syndiniales	Dino-Group-I	Dino-Group-I-Clade-2	Dino-Group-I-Clade-2_X	Dino-Group-I-Clade-2_X_sp.		0	0	0	0.0682139	0	0	0		0	0	0	132	0	0	0
ASV_550	AGCTCCAATAGCGTATATTAAAGTTGTTGCGGTTAAAACGCTCGTAGTTGGGTTTCTGTTGGGAGCAACTGGTCTGCCCAAGTGGCGAGAACTTGTTCTGTTCCTGGCATCTTCTTGGGGAACAAGCGCGCACTTCATTGTGTGGCTCGGAAACCAGGACGTTTACTTTGAGGAAATGAGAGTGCTTCAAGCGGGTGACCGCCACGAATACGTTAGCATGGAATAATAGCATTGGACCTCGGATCATAGCTGTTGGTTGCTAGACCTGGGGTGAGGGTAAACAGGGACAGTTGGGGGCATTCGTATTTAACTGTCAGAGGTGAAATTCTTGGATTTGTTAAAGACGGACTACTGCGAAAGCATTTGCCAAGGATGTTT	Eukaryota	Alveolata	Dinoflagellata	Syndiniales	Dino-Group-I	Dino-Group-I-Clade-2	Dino-Group-I-Clade-2_X	Dino-Group-I-Clade-2_X_sp.		0	0	0	0.0552946	0	0	0		0	0	0	107	0	0	0
ASV_564	AGCTCCAATAGCGTATATTAAAGTTGTTGCGGTTAAAACGCTCGTAGTTGGGTTTCTGTCGGGAGCAACTGGTCTGCCCAAGTGGCGAGAACTTGTTCTGTTCCTGGCATCTTCTTGGGGAACAAGCGCGCACTTCATTGTGTGGCTCGGAAACCAGGACGTTTACTTTGAGGAAATGAGAGTGCTTCAAGCGGGTGACCGCCACGAATACGTTAGCATGGAATAATAGCATTGGACCTCGGATCATAGCTGTTGGTTGCTAGACCTGGGGTGAGGGTAAACAGGGACAGTTGGGGGCATTCGTATTTAACTGTCAGAGGTGAAATTCTTGGATTTGTTAAAGACGGACTACTGCGAAAGCATTTGCCAAGGATGTTT	Eukaryota	Alveolata	Dinoflagellata	Syndiniales	Dino-Group-I	Dino-Group-I-Clade-2	Dino-Group-I-Clade-2_X	Dino-Group-I-Clade-2_X_sp.		0	0	0	0.0449591	0	0	0		0	0	0	87	0	0	0
ASV_587	AGCTCCAATAGCGTATATTAAAGTTGTTGCGGTTAAAACGCTCGTAGTTGGGTTTCTGTCGGACGCATCAGGTCTGCCCAAGTGGCGAGTACTTGTTCTGTGTCTGGCATCTTCTTGGGGAACGGGTGCGCACTTCACTGTGTGGCCCGGAAACCTTGACGTTTACTTTGAGGAAATGAGAGTGCTTCAAGCGGGTGTCCGCCACGAATACGTTAGCATGGAATAATAGCATTGGACCTCGGATCATAGCTGTTGGTTGCTGGAACCGGGGTGAGGGTAAACAGGGACAGTTGGGGGCATTCGTATTTAACTGTCAGAGGTGAAATTCTTGGATTTGTTAAAGACGGACTACTGCGAAAGCATTTGCCAAGGATGTTT	Eukaryota	Alveolata	Dinoflagellata	Syndiniales	Dino-Group-I	Dino-Group-I-Clade-2	Dino-Group-I-Clade-2_X	Dino-Group-I-Clade-2_X_sp.		0	0	0	0.0377243	0	0	0		0	0	0	73	0	0	0
ASV_588	AGCTCCAATAGCGTATATTAAAGTTGTTGCGGTTAAAACGCTCGTAGTTGGGTTTCTGTCGGACGCATCAGGTCTGCCCAAGTGGCGAGTACTTGTTCTGTGTCTGGCATCTTCTTGGGGAACGGGTGCGCACTTCACTGTGTGGCTCGGAAACCTTGACGTTTACTTTGAGGAAATGAGAGTGCTTCAAGCGGGTGTCCGCCACGAATACGTTAGCATGGAATAATAGCATTGGACCTCGGATCATAGCTGTTGGTTGCTGGAACCGGGGTGAGGGTAAACAGGGACAGTTGGGGGCATTCGTATTTAACTGTCAGAGGTGAAATTCTTGGATTTGTTAAAGACGGACTACTGCGAAAGCATTTGCCAAGGATGTTT	Eukaryota	Alveolata	Dinoflagellata	Syndiniales	Dino-Group-I	Dino-Group-I-Clade-2	Dino-Group-I-Clade-2_X	Dino-Group-I-Clade-2_X_sp.		0	0	0	0.0372076	0	0	0		0	0	0	72	0	0	0
ASV_601	AGCTCCAATAGCGTATATTAAAGTTGTTGCGGTTAAAACGCTCGTAGTTGGGTTTCTGTCGGACGCATCAGGTCTGCCCAAGCGGCGAGTACTTGTTCTGTGTCTGGCATCTTCTTGGGGAACGAGTTTGCACTTCATTGTGTGGCTCGGAAACCTTGACATTTACTTTGAGGAAATGAGAGTGCTTCAAGCGGGTGTCCGCCACGAATACGTTAGCATGGAATAATAGCATTGGACCTCGGATCATAGCTGTTGGTTGCTGGAACCGGGGTGAGGGTAAACAGGGACAGTTGGGGGCATTCGTATTTAACTGTCAGAGGTGAAATTCTTGGATTTGTTAAAGACGGACTACTGCGAAAGCATTTGCCAAGGATGTTT	Eukaryota	Alveolata	Dinoflagellata	Syndiniales	Dino-Group-I	Dino-Group-I-Clade-2	Dino-Group-I-Clade-2_X	Dino-Group-I-Clade-2_X_sp.		0	0	0	0.0330734	0	0	0		0	0	0	64	0	0	0
ASV_604	AGCTCCAATAGCGTATATTAAAGTTGTTGCGGTTAAAACGCTCGTAGTTGGGGTTCTGTCGGAAACAGCAGGTCTGCCCCAGTGGTTTGTACTTGTTCTGGATCTGGCATCTTCATGGGGAACGAGAACGCACTTCACTGTGCGTCTCGGAAACCACGACTTTTACTTTGAGGAAATGAGAGTGCTTCAAGCGGGTATCCGCCACGAATACGTTAGCATGGAATAATAGCATTGAACCTCGGATCATAGCTGTTGGTTGCTGGAGCTGAGGTAAGGGTAAACAGGGACAGTTGGGGGCATTCGTATTTAACTGTCAGAGGTGAAATTCTTGGATTTGTTAAAGACGGACTACTGCGAAAGCATTTGCCAAGGATGTTT	Eukaryota	Alveolata	Dinoflagellata	Syndiniales	Dino-Group-I	Dino-Group-I-Clade-2	Dino-Group-I-Clade-2_X	Dino-Group-I-Clade-2_X_sp.		0	0	0	0.0315231	0	0	0		0	0	0	61	0	0	0
ASV_614	AGCTCCAGTAGCGTATATTAAAGTTGTTGCGGTTAAAACGCTCGTAGTTGGGTTTCAGGCAGGGTCGTTCGGTCTGTCCTGAGTGTCAAGTCACCGGATCGGCCCTGTCATCTTCTTGGGGAACAGGTGCGCACTTCACTGTGCGGCCTGGAAACCTTGACATTTACTTTGAGGAAATGAGAGTGCTTCAAGCGGGTATCCGCCACGAATATGTTAGCATGGAATAATAGCATTGGACGTCGAACCGTAGCTGTTGGTTGCTCGGATCGGGGTGAGGGTAAACAGGGACAGTTGGGGGCATTCGTATTTAACTGTCAGAGGTGAAATTCTTGGATTTGTTAAAGACGGACTACTGCGAAAGCATTTGCCAAGGATGTTT	Eukaryota	Alveolata	Dinoflagellata	Syndiniales	Dino-Group-I	Dino-Group-I-Clade-2	Dino-Group-I-Clade-2_X	Dino-Group-I-Clade-2_X_sp.		0	0	0	0.029456	0	0	0		0	0	0	57	0	0	0
ASV_617	AGCTCCAATAGCGTATATTAAAGTTGTTGCGGTTAAAACGCTCGTAGTTGGGTTTCTGTCGGGAACGTCTGGTCTGCCCCAGTGGCGAGTACTAGTTCCGTTTCTGGCATCTTCATGGGGAACGGGTGCGCACTTCATTGTGTGGCTCGGAAACCATGACTTTTACTTTGAGGAAATGAGAGTGCTTCAAGCGGGTGTCCGCCACGAATACGTTAGCATGGAATAATAGCATTGGACCTCGGATCATAGCTGTTGGTTGCTGGAACCGAGGTGAGGATAAACAGGGACAGTTGGGGGCATTCGTATTTAACTGTCAGAGGTGAAATTCTTGGATTTGTTAAAGACGGACTACTGCGAAAGCATTTGCCAAGGATGTTT	Eukaryota	Alveolata	Dinoflagellata	Syndiniales	Dino-Group-I	Dino-Group-I-Clade-2	Dino-Group-I-Clade-2_X	Dino-Group-I-Clade-2_X_sp.		0	0	0	0.0289392	0	0	0		0	0	0	56	0	0	0
ASV_629	AGCTCCAATAGCGTATATTAAAGTTGTTGCGGTTAAAACGCTCGTAGTTGGGTTTCTGTCGGACGCATCAGGTCTGCCCAAGCGGCGAGTACTTGTTCTGTGTCTGGCATCTTCTTGGGGAACGGGTGCGCACTTCATTGTGTGGCTCGGAAACCTTGACGTTTACTTTGAGGAAATGAGAGTGCTTCAAGCGGGTGTCCGCCACGAATACGTTAGCATGGAATAATAGCATTGGACCTCGGATCATAGCTGTTGGTTGCTGGAACCGGGGTGAGGGTAAACAGGGACAGTTGGGGGCATTCGTATTTAACTGTCAGAGGTGAAATTCTTGGATTTGTTAAAGACGGACTACTGCGAAAGCATTTGCCAAGGATGTTT	Eukaryota	Alveolata	Dinoflagellata	Syndiniales	Dino-Group-I	Dino-Group-I-Clade-2	Dino-Group-I-Clade-2_X	Dino-Group-I-Clade-2_X_sp.		0	0	0	0.0268721	0	0	0		0	0	0	52	0	0	0
ASV_636	AGCTCCAATAGCGTATATTAAAGTTGTTGCGGTTAAAACGCTCGTAGTTGGGTTTCTGTTGGACGCATCAGGTCTGCCCAAGTGGCGAGTACTTGTTCTGTGTCTGGCATCTTCTTGGGGAACGGGTGCGCACTTCATTGTGTGGCTCGGAAACCTTGACGTTTACTTTGAGGAAATGAGAGTGCTTCAAGCGGGTGTCCGCCACGAATACGTTAGCATGGAATAATAGCATTGGACCTCGGATCATAGCTGTTGGTTGCTGGAACCGGGGTGAGGGTAAACAGGGACAGTTGGGGGCATTCGTATTTAACTGTCAGAGGTGAAATTCTTGGATTTGTTAAAGACGGACTACTGCGAAAGCATTTGCCAAGGATGTTT	Eukaryota	Alveolata	Dinoflagellata	Syndiniales	Dino-Group-I	Dino-Group-I-Clade-2	Dino-Group-I-Clade-2_X	Dino-Group-I-Clade-2_X_sp.		0	0	0	0.0263554	0	0	0		0	0	0	51	0	0	0
ASV_654	AGCTCCAGTAGCGTATATTAAAGTTGTTGCGGTTAAAACGCTCGTAGTTGGATTTCAGGCAGGGTCGGCCGGTCTGTCCTGAGTGTCAAGTCACTGGATCGGCACTGTCATCTTCTTGGCGAACAGGTGCGCACTTCACTGTGCGGCCTGGAAACCTTGACGTTTACTTTGAGGAAATGAGAGTGCTTCAAGCGGGTGTCCGCCACGAATATGTTAGCATGGAATAATAGCATTGGACCTCGAATCACAGCTGTTGGTTGCTGGAATCGGGGTGAGGATAAACAGGGACAGTTGGGGGCATTCGTATTTAACTGTCAGAGGTGAAATTCTTGGATTTGTTAAAGACGGACTACTGCGAAAGCATTTGCCAAGGATGTTT	Eukaryota	Alveolata	Dinoflagellata	Syndiniales	Dino-Group-I	Dino-Group-I-Clade-2	Dino-Group-I-Clade-2_X	Dino-Group-I-Clade-2_X_sp.		0	0	0	0.0237715	0	0	0		0	0	0	46	0	0	0
ASV_744	AGCTCCAATAGCGTATATTAAAGTTGTTGCGGTTAAAACGCTCGTAGTTGGGTTTCTGTCGGGAACAACTGGTCTGCCCAAGTGGTGAGAACTTGTTCTGTTCCTGGCATCTTCTTGGGGAACAGGCGCGCACTTCATTGTGTGGCTTGGAAACCAGGACGTTTACTTTGAGGAAATGAGAGTGCTTCAAGCGGGTGTCCGCCACGAATACGTTAGCATGGAATAATAGCATTGGACCTCGGATCATAGCTGTTGGTTGCTGGAACCGGGGTGAGGGTAAACAGGGACAGTTGGGGGCATTCGTATTTAACTGTCAGAGGTGAAATTCTTGGATTTGTTAAAGACGGACTACTGCGAAAGCATTTGCCAAGGATGTTT	Eukaryota	Alveolata	Dinoflagellata	Syndiniales	Dino-Group-I	Dino-Group-I-Clade-2	Dino-Group-I-Clade-2_X	Dino-Group-I-Clade-2_X_sp.		0	0	0	0.0144696	0	0	0		0	0	0	28	0	0	0
ASV_764	AGCTCCAATAGCGTATATTAAAGTTGTTGCGGTTAAAACGCTCGTAGTTGGTTTTCTGTCAGAGACAACCAGACTGTCCTGAGTGTCATGCCACTGGTTCGGAACTGGCATCTTCTTGGGGAACGGGTGCGCCCTTCACTGTGCGACCTGGAAACCTTGACGTTTACTTTGAGGAAATGAGAGTGCTTCAAGCGGGTGTTCGCCACGAATATCTTAGCATGGAATAATAGTATTGGACCTCGGATCACAGCTGTTGGTTGCTAGAATCGGGGTGAGGGTAAACAGAGACAGTTGGGGGCATTCGTATTTAACTGTCAGAGGTGAAATTCTTGGATTTGTTAAAGACGGACTACTGCGAAAGCATTTGCCCAGGATGTTT	Eukaryota	Alveolata	Dinoflagellata	Syndiniales	Dino-Group-I	Dino-Group-I-Clade-2	Dino-Group-I-Clade-2_X	Dino-Group-I-Clade-2_X_sp.		0	0	0	0.0134361	0	0	0		0	0	0	26	0	0	0
ASV_776	AGCTCCAATAGCGTATATTAAAGTTGTTGCGGTTAAAACGCTCGTAGTTGGGTTTCTGTCGGGAACAACTGGTCTGCCCAAGTGGTGAGAACTTGGTCTGTTCCTGGCATTTTCTTGGGGAACAAGTGCGCACTTCGTTGTGCGGCTTGGAAACCAGGGCGTTTACTTTGAGGAAATAAGAGTGCTTCAAGCGGGTGTCCGCCAGGAATACGTTAGCATGGAATAATAGCATTGGACCTCGGATCACAGCTGTTGGTTGCTAGACCCGAGGTGAGGGTAAACAGGGACAGTTGGGGGCATTCGTATTTAACTGTCAGAGGTGAAATTCTTGGATTTGTTAAAGACGGACTACTGCGAAAGCATTTGCCAAGGATGTTT	Eukaryota	Alveolata	Dinoflagellata	Syndiniales	Dino-Group-I	Dino-Group-I-Clade-2	Dino-Group-I-Clade-2_X	Dino-Group-I-Clade-2_X_sp.		0	0	0	0.0124025	0	0	0		0	0	0	24	0	0	0
ASV_789	AGCTCCAATAGCGTATATTAAAGTTGTTGCGGTTAAAACGCTCGTAGTTGGGTTTCTGTCAGGAACAACCGGTCTGGCCTCAGTGTCAAGTCACTGGTTCGGCCCCTGTCATCTTCTTGGGGAACGGGTGCGCACTTCGCTGTGCGACCTGGAAACCTTGACGTTTACTTTGAGGAAATGAGAGTGCTTCAAGCGGGTGTTCGCCACGAATATGTTAGCATGGAATAATAGTATTGGACCTCGGATCACAGCTGTTGGTTGCTGGAATCGGGGTGAGGGTAAACAGAGACAGTTGGGGGCATTCGTATTTAACTGTCAGAGGTGAAATTCTTGGATTTGTTAAAGACAAACTACTGCGAAAGCATTTGTCAAGGATGTTT	Eukaryota	Alveolata	Dinoflagellata	Syndiniales	Dino-Group-I	Dino-Group-I-Clade-2	Dino-Group-I-Clade-2_X	Dino-Group-I-Clade-2_X_sp.		0	0	0	0.0118858	0	0	0		0	0	0	23	0	0	0
ASV_800	AGCTCCAATAGCGTATATTAAAGTTGTTGCGGTTAAAACGCTCGTAGTTGGGTTTCTGTCGGACGCATCAGGTCTGCCCAAGTGGCGAGCACTTGTCCTGTGTCTGGCATCTTCTTGGGGAACGGGTTTGCACTTCACTGTGTGGCTCGGAAACCTTGACTTTTACTTTGAGGAAATGAGAGTGCTTCAAGCGGGTGTCCGCCACGAATACGTTAGCATGGAATAATAGCATTGGACCTCGGATCATAGCTGTTGGTTGCTGGAACCGGGGTGAGGGTAAACAGGGACAGTTGGGGGCATTCGTATTTAACTGTCAGAGGTGAAATTCTTGGATTTGTTAAAGACGGACTACTGCGAAAGCATTTGCCAAGGATGTTT	Eukaryota	Alveolata	Dinoflagellata	Syndiniales	Dino-Group-I	Dino-Group-I-Clade-2	Dino-Group-I-Clade-2_X	Dino-Group-I-Clade-2_X_sp.		0	0	0	0.011369	0	0	0		0	0	0	22	0	0	0
ASV_825	AGCTCCAATAGCGTATATTAAAGTTGTTGCGGTTAAAACGCTCGTAGTTGGGTTTCTGTCGGGAGCAACTGGTCTGCCCCAGTGGCGAGTACTTGTTCTGCTCCTGGCATCTTCTTGGGGAACGGGTGCGCACTTAACTGTGTGGCCCGGAAACCTTGACTTTTACTTTGAGGAAATGAGAGTGCTTCAAGCGGGTGTCCGCCACGAATACGTTAGCATGGAATAATAGCATTGGACCTCGGATCATAGCTGTTGGTTGCTGGAACCGGGGTGAGGGTAAACAGGGACAGTTGGGGGCATTCGTATTTAACTGTCAGAGGTGAAATTCTTGGATTTGTTAAAGACGGACTACTGCGAAAGCATTTGCCAAGGATGTTT	Eukaryota	Alveolata	Dinoflagellata	Syndiniales	Dino-Group-I	Dino-Group-I-Clade-2	Dino-Group-I-Clade-2_X	Dino-Group-I-Clade-2_X_sp.		0	0	0	0.0103354	0	0	0		0	0	0	20	0	0	0
ASV_840	AGCTCCAATAGCGTATATTAAAGTTGTTGCGGTTAAAACGCTCGTAGTTGGGTTTCTGCCGGGAGCGACTGGTCTGCCCCAGTGGCGAGTACTTGTTCCGTTCCTGGCATCTTCTTGGGGAACGCGTGCGCACTTCATTGTGTGGCGCGGAAACCTTGACTTTTACTTTGAGGAAATGAGAGTGCTTCAAGCGGGTGTCCGCCACGAATACGTTAGCATGGAATAATAGCATTGGACCTCGGATCATAGCTGTTGGTTGCTGGAACCGGGGTGAGGGTAAACAGGGACAGTTGGGGGCATTCGTATTTAACTGTCAGAGGTGAAATTCTTGGATTTGTTAAAGACGGACTACTGCGAAAGCATTTGCCAAGGATGTTT	Eukaryota	Alveolata	Dinoflagellata	Syndiniales	Dino-Group-I	Dino-Group-I-Clade-2	Dino-Group-I-Clade-2_X	Dino-Group-I-Clade-2_X_sp.		0	0	0	0.00981867	0	0	0		0	0	0	19	0	0	0
ASV_909	AGCTCCAATAGCGTATATTAAAGTTGTTGCGGTTAAAACGCTCGTAGTTGGGTTTCTGTCGGGAACAGCTTGTCTGCCCAAGTGGCGAGAACTTGTTCTGTTCCTGGCATCTTCTTGGGGAACAAGTGCGCACTTCATTGTGTGGCTCGGAAACCAGGACGTTTACTTTGAGGAAATGAGAGTGCTTCAAGCGGGTGTCCGCCACGAATACGTTAGCATGGAATAATAGCATTGGACCTCGGATCATAGCTGTTGGTTGCTGGAACCGGGGTGAGGGTAAACAGGGACAGTTGGGGGCATTCGTATTTAACTGTCAGAGGTGAAATTCTTGGATTTGTTAAAGACGGACTACTGCGAAAGCATTTGCCAAGGATGTTT	Eukaryota	Alveolata	Dinoflagellata	Syndiniales	Dino-Group-I	Dino-Group-I-Clade-2	Dino-Group-I-Clade-2_X	Dino-Group-I-Clade-2_X_sp.		0	0	0	0.00620126	0	0	0		0	0	0	12	0	0	0
ASV_929	AGCTCCAATAGCGTATATTAAAGTTGTTGCGGTTAAAACGCTCGTAGTTGGGTTTCTGTCGGATGCATCAAGTCTGCCCAAGTGGCGAGCACTTGTCCTGCGTCTGGCATCTTCTTGGGGAACAGGTTTGCACTTCAGTGTGCGGCTTGGAAACCATGACTTTTACTTTGAGGAAATGAGAGTGCTTCAAGCGGGTGTCCGCCACGAATACGTTAGCATGGAATAATAGCATTGGACCTCGGATCATAGCTGTTGGTTGCTGGAACCGGGGTGAGGGTAAACAGGGACAGTTGGGGGCATTCGTATTTAACTGTCAGAGGTGAAATTCTTGGATTTGTTAAAGACGGACTACTGCGAAAGCATTTGCCAAGGATGTTT	Eukaryota	Alveolata	Dinoflagellata	Syndiniales	Dino-Group-I	Dino-Group-I-Clade-2	Dino-Group-I-Clade-2_X	Dino-Group-I-Clade-2_X_sp.		0	0	0	0.00568449	0	0	0		0	0	0	11	0	0	0
ASV_1001	AGCTCCAATGGCGTATATTAAAGTTGTTGCGGTTAAAACGCTCGTAGTTGGGTTTCTGTCGGGAACAGCCGGTCTGTCCTGAGTGACAAGCTACCGGATTGCCACCGGACATCTTCTTGGGGAACGGGTGCGCACTTCACTGTGTGACCCGGAAACCTTGACGTTTACTTTGAGGAAATGAGAGTGCTTCAAGCGGGTGTTCGCCACGAATATGTTAGCATGGAATAATAGTGCTGGACTTCGGATCACAGCTGTTGGTTGCTGGAACTGGGGTGAGGATAAACAGGGACAGTTGGGGGCATTCGTATTTAACTGTCAGAGGTGAAATTCTTGGATTTGTTAAAGACGGACTACTGCGAAAGCATGCGCCCAGGATGTTT	Eukaryota	Alveolata	Dinoflagellata	Syndiniales	Dino-Group-I	Dino-Group-I-Clade-2	Dino-Group-I-Clade-2_X	Dino-Group-I-Clade-2_X_sp.		0	0	0	0.0036174	0	0	0		0	0	0	7	0	0	0
ASV_1076	AGCTCCAATAGCGTATATTAAAGTTGTTGCGGTTAAAACGCTCGTAGTTGGGTTTCTGTCAGGAACAACCGGTCTGGCCTGAGTGTCAAGTCATTGGTTTGACCCTTGGTGCGCACTTCGCTGTGCGACCTGGAAACCTTGACGTTTACTTTGAGGAAATGAGAGTGCTTCAAGCGGGTGTTCGCCACGAATATGTTAGCATGGAATAATAGTATTGGACCTCGGATCACAGCTGTTGGTTGCTGGAATCGGGGTGAGGGTAAACAGAGACAGTTGGGGGCATTCGTATTTAACTGTCAGAGGTGAAATTCTTGGATTTGTTAAAGACAAACTACTGCGAAAGCATTTGTCAAGGATGTTT	Eukaryota	Alveolata	Dinoflagellata	Syndiniales	Dino-Group-I	Dino-Group-I-Clade-2	Dino-Group-I-Clade-2_X	Dino-Group-I-Clade-2_X_sp.		0	0	0	0.00206709	0	0	0		0	0	0	4	0	0	0
ASV_1172	AGCTCCAATGGCGTATATTAAAGTTGTTGCGGTTAAAACGCTCGTAGTTGGGTTTCTGTCGGGAACAGCCGGTCTGTCCTGAGTGACAAGCTACCGGATTGCCACCGGACATCTTCTTGGGGAACGGGTGCGCACTTCACTGTGTGACCCGGAAACCTTGACGTTTACTTTGAGGAAATGAGAGTGCTTCAAGCGGGTGTTCGCCACGAATATGTTAGCATGGAATAATAGTATTGGACCTCGGATCACAGCTGTTGGTTGCTGGAATCGGGGTGAGGGTAAACAGGGACAGTTGGGGGCATTCGTATTTAACTGTCAGAGGTGAAATTCTTGGATTTGTTAAAGACGGACTACTGCGAAAGCATCTGCCATGGATGTTT	Eukaryota	Alveolata	Dinoflagellata	Syndiniales	Dino-Group-I	Dino-Group-I-Clade-2	Dino-Group-I-Clade-2_X	Dino-Group-I-Clade-2_X_sp.		0	0	0	0.000516772	0	0	0		0	0	0	1	0	0	0
ASV_1874	AGCTCCAATAGCGTATATTAAAGTTGTTGCGGTTAAAACGCTCGTAGTTGGGTTTCTGTTGGGAACAACATGTCTGCCCAAGTGGTGAGAACTTGTAATGTTCCTAGCATCTTCTTGAGGAACAAACGCACACTTTATTGTGTGGTTTGCAAATCAGGGCTTTTACTTTGAGGAAATGAGAGTGCTTCAAGCGGGTGACTGCCACGAATATGTTAGCATGGAATAATAGTATTGGACTTCGGATCATAGCTGTTGGTTGCTAGGACCGGAGTGAGGATAAACAGGGACAGTTGGGGGCATTCGTATTTAACTGTCAGAGGTGAAATTCTTGGATTTGTTAAAGACGAACTACTGCGAAAGCATTTGCCAAGGATGTTT	Eukaryota	Alveolata	Dinoflagellata	Syndiniales	Dino-Group-I	Dino-Group-I-Clade-2	Dino-Group-I-Clade-2_X	Dino-Group-I-Clade-2_X_sp.		0	0	0	0	0.00606118	0.00147486	0		0	0	0	0	30	7	0
ASV_1946	AGCTCCAATAGCGTATATTAAAGTTGTTGCGGTTAAAACGCTCGTAGTTGGGTTTCTGTCAGGAACAACTGGTCTGTCCTGAGTGTCGAGCACTAGTTCGGCTCCTGGCATCTTCTTGGGGAACGGGTGCGCACTTCACTGTGTGGCCTGGAAACCTTGACGTTTACTTTGAGGAAATGAGAGTGCTTCAAGCGGGTGTCCGCCACGAATACGTTAGCATGGAATAATAGTATTGGACCTCGGATCACAGCTGTTGGTTGCTGGAATCGGGGTGAGGGTAAACAGGGACAGTTGGGGGCATTCGTATTTAACTGTCAGAGGTGAAATTCTTGGATTTGTTAAAGACGGACTACTGCGAAAGCATTTGCCAAGGATGTTT	Eukaryota	Alveolata	Dinoflagellata	Syndiniales	Dino-Group-I	Dino-Group-I-Clade-2	Dino-Group-I-Clade-2_X	Dino-Group-I-Clade-2_X_sp.		0	0	0	0	0.0191937	0	0		0	0	0	0	95	0	0
ASV_2027	AGCTCCAATAGCGTATATTAAAGTTGTTGCGGTTAAAACGCTCGTAGTTGGGTTTCTGTCAGGAACAACTGGTCTGTCCCATGTGTCGAGCACTAGTTCGGCTCCTGGCATCTTCTTGGGGAACGGGTGCGTACTTCACTGTATGGCCTGGAAACCTTGACGTTTACTTTGAGGAAATGAGAGTGCTTCAAGCGGGTGTCCGCCACGAATACGTTAGCATGGAATAATAGTATTGGACCTCGGATCACAGCTGTTGGTTGCTGGAATCGGGGTGAGGGTAAACAGGGACAGTTGGGGGCATTCGTATTTAACTGTCAGAGGTGAAATTCTTGGATTTGTTAAAGACGGACTACTGCGAAAGCATTTGCCAAGGATGTTT	Eukaryota	Alveolata	Dinoflagellata	Syndiniales	Dino-Group-I	Dino-Group-I-Clade-2	Dino-Group-I-Clade-2_X	Dino-Group-I-Clade-2_X_sp.		0	0	0	0	0.00242447	0	0		0	0	0	0	12	0	0
ASV_237	AGCTCCAATAGCGTATATTAAAATTGTTGCGGTTAAAACGCTCGTAGTTGGATATTTGTTGAGAACTGCCGGTCTACCCCAGTGGTCAGCACACGGTCTGTTCTCGGCACTTTCCTGGGGAGAGTGTTTGCACTTCACTGTGTGGCACATGATCCAGAACTTTTACTTTGAGGAAATGAGAGTGTTTCAAGCAGGCGCCTGTCGTGAATACGTTAGCATGGAATAATAGCATGGGACCGCGGTCTGAAGCTGTTGGTTTTCGGGCCGTGGTAATGAAAATAGGGATAGTTGGGGGTATTCGTATTTAACTGTCAGAGGTGAAATTCTTGGATTTTTTAAAGACGGACTACTGCGAAAGCATCTGCCCAGGATGTTT	Eukaryota	Alveolata	Dinoflagellata	Syndiniales	Dino-Group-I	Dino-Group-I-Clade-3	Dino-Group-I-Clade-3_X	Dino-Group-I-Clade-3_X_sp.		0	0.00643704	0	0	0	0	0		0	10	0	0	0	0	0
ASV_282	AGCTCCAATAGCGTATATTAAAATTGTTGCGGTTAAAACGCTCGTAGTTGGATATTTGTTGAGAACTGCCGGTCTACCCCAGTGGTCAGCACACGGTCTGTTCTCGGCACTTTCCTGGGGAGAGTGTTTGCACTTCACTGTGTGGCACATGATCCAGAACTTTTACTTTGAGGAAATGAGAGTGTTTCAAGCAGGCGCCTGTCGTGAATACGTTAGCATGGAATAATAGCATGGGACCGCGGTCTGAAGCTGTTGGTTTTTGGGCCGTGGTAATGAAAATAGGGATAGTTGGGGGTATTCGTATTTAACTGTCAGAGGTGAAATTCTTGGATTTTTTAAAGACGGACTACTGCGAAAGCATCTGCCCAGGATGTTT	Eukaryota	Alveolata	Dinoflagellata	Syndiniales	Dino-Group-I	Dino-Group-I-Clade-3	Dino-Group-I-Clade-3_X	Dino-Group-I-Clade-3_X_sp.		0	0.00321852	0	0	0	0	0		0	5	0	0	0	0	0
ASV_941	AGCTCCAATAGCGTATATTAAAATTGTTGCGGTTAAAACGCTCGTAGTTGGATATTTGTTGAGAACTGCCGGTCTACCCTAGTGGTGAGCACACGGTTTGTCCTCGGCACTTTCCTGGGGAGAGTGTTTGCACTTCATTGTGTGGCACATGATCCAGAACTTTTACTTTGAGGAAATGAGAGTGTTTCAAGCAGGCGACTGTCGTGAATACGTTAGCATGGAATAATAGCATAGGACCGCGGTCTGACGCTGTTGGTTGTTGGACCGGGGTAATGAAAATAGGGATAGTTGGGGGTATTCGTATTTAACTGTCAGAGGTGAAATTCTTGGATTTTTTAAAGACGGACTACTGCGAAAGCATCTGCCCAGGATGTTT	Eukaryota	Alveolata	Dinoflagellata	Syndiniales	Dino-Group-I	Dino-Group-I-Clade-3	Dino-Group-I-Clade-3_X	Dino-Group-I-Clade-3_X_sp.		0	0	0	0.00516772	0	0	0		0	0	0	10	0	0	0
ASV_1990	AGCTCCAATAGCGTATATTAAAATTGTTGCGGTTAAAACGCTCGTAGTTGGATATTTGTTGAGAACTGCCGGTCTACCCCAGTGGTCAGCACACGGTTTGTTCTCGGCACTTTCCTGGGGAGAGTGTTTGCACTTCACTGTGTGGCACATGATCCAGAACTTTTACTTTGAGGAAATGAGAGTGTTTCAAGCAGGCGCCTGTCGTGAATACGTTAGCATGGAATAATAGCATGGGACCGCGGTCTGAAGCTGTTGGTTTTCGGGCCGTGGTAATGAAAATAGGGATAGTTGGGGGTATTCGTATTTAACTGTCAGAGGTGAAATTCTTGGATTTTTTAAAGACGGACTACTGCGAAAGCATCTGCCCAGGATGTTT	Eukaryota	Alveolata	Dinoflagellata	Syndiniales	Dino-Group-I	Dino-Group-I-Clade-3	Dino-Group-I-Clade-3_X	Dino-Group-I-Clade-3_X_sp.		0	0	0	0	0.00484895	0	0		0	0	0	0	24	0	0
ASV_683	AGCTCCAATAGCGTATATTAAAATTGTTGCGGTTAAAACGCTCGTAGTTGGATATCTGTGAGCGGGTTCCGGTCCTTCCCAGTGAAGATTACACGGAACTCTGCTCGCATTTGTTCAGGGAGGGTGGATGCACTTCACTGTGTGACCACATGATCTGAATTTTTACTTTGAGGAAATGAGAGTGTTCCAAGCAGGCAATTGCCGTGAATATGATAGCATGGAATAATAGCACAGGACTCTTGGTTCAATGCTGTTGGTTTGTTGAACTAGAGTAATCACAATAAGGATAGTTGGGGGTATTCGTATTTAACTGTCAGAGGTGAAATTCTTGGATTTTTTAAAGACGAACAATTGCGAAGGCATCTACCCAGGATGTTT	Eukaryota	Alveolata	Dinoflagellata	Syndiniales	Dino-Group-I	Dino-Group-I-Clade-4	Dino-Group-I-Clade-4_X	Dino-Group-I-Clade-4_X_sp.		0	0	0	0.0196373	0	0	0		0	0	0	38	0	0	0
ASV_732	AGCTCCAATAGCGTATATTAAAATTGTTGCGGTTAAAACGCTCGTAGTTGGATATCTGCTAAGGGGTTCCGGTCCTTCCCAGTGAAGAATACGCGGAACTCTTCTTGGCATTTATTCAGGGAAGGTGTTTGCACTTTGTTGTGTGTCACATGATCTGAATTTTTACTTTGAGGAAATGAGAGTGTTTCAAGCAGGCTTTTGCCGTGAATATGATAGCATGGAATAATAGCACAGGACCCCTTTCCAAAGCTGTTGGTTTTTGGAACGAGGTAATCAGAATAAGGATAGTTGGGGGTATTCGTATTTAACTGTCAGAGGTGAAATTCTTGGATTTTTTAAAGACGAACTATTGCGAAGGCATCTGCCCAGGATGTTT	Eukaryota	Alveolata	Dinoflagellata	Syndiniales	Dino-Group-I	Dino-Group-I-Clade-4	Dino-Group-I-Clade-4_X	Dino-Group-I-Clade-4_X_sp.		0	0	0	0.0149864	0	0	0		0	0	0	29	0	0	0
ASV_826	AGCTCCAACAGCGTATATTAAAATTGTTGCGGTTAAAACGCTCGTAGTCGAATTCTTGCTAGGTGGTACTGGTGCTTCCCAGTGAAGTATACGCGGTGTTCGCTTCAGCTATTACTTGGTGAAGGTGCATACGCTTCAGTGCGTGTCACACTATCCAAGTCCTTACTTTGAGGAAATGAGAGTGTTCCAAGCAGGCGCATGCCTTGAATATGATAGCATGGAATAACAGTATGAGACCTCCTTTCAAAGTTGTTGGTTCTTTGGAATTAGGTAATGAAAACATGGATGGTTGGGGGTATTCGTATTTAACTGTCAGAGGTGAAATTCTTGGATTTTTTAAAGACAAACTATTGCGAAGGCATTTACCCAGGATGTTC	Eukaryota	Alveolata	Dinoflagellata	Syndiniales	Dino-Group-I	Dino-Group-I-Clade-4	Dino-Group-I-Clade-4_X	Dino-Group-I-Clade-4_X_sp.		0	0	0	0.0103354	0	0	0		0	0	0	20	0	0	0
ASV_1299	AGCTCCAATAGCGTATATTAAAATTGTTGCGGTTAAAACGCTCGTAGTTGGATATCTGTGAGCGGGTTTCGGTCCTTCCCAGTGAAGATTACACGGAACTCTGCTCGCATTTGTTCAGGGAGGGTGGATGCACTTCACTGTGTGACCACATGATCTGAATTTTTACTTTGAGGAAATGAGAGTGTTCCAAGCAGGCAATCGCCGTGAATATGATAGCATGGAATAATAGCACAGGACTCTTGGTTCAATGCTGTTGGTTTGTTGAACTAGAGTAATCACAATAAGGATAGTTGGGGGTATTCGTATTTAACTGTCAGAGGTGAAATTCTTGGATTTTTTAAAGACGAACAATTGCGAAGGCATCTACCCAGGATGTTT	Eukaryota	Alveolata	Dinoflagellata	Syndiniales	Dino-Group-I	Dino-Group-I-Clade-4	Dino-Group-I-Clade-4_X	Dino-Group-I-Clade-4_X_sp.		0	0	0	0	0	0	0.0853269		0	0	0	0	0	0	295
ASV_1722	AGCTCCAATAGCGTATATTAAAATTGTTGCGGTTAAAACGCTCGTAGTTGGATATCTGTGAGCGGGTTTCGGTCCTTCCCAGTGAAGATTACACGGAACTCTGCTCGCATTTGTTCAGGGAGGGTGGATGCACTTCACTGTGTGACCACATGATCTGAATTTTTACTTTGAGGAAATGAGAGTGTTCCAAGCAGGCAATCGCCGTGAATATGATAGCATGGAATAATAGCACAGGACTCTTGGTTCAATGCTGTTGGTTTGTTGAACTAGAGTAATCACAATAAGGATAGTTGGGGGTATTCGTATTTAACTGTCAGAGGTGAAATTCTTGGATTTTCGGAAGACGCACGACTGCGAAAGCATTTACCAAGGATGGTT	Eukaryota	Alveolata	Dinoflagellata	Syndiniales	Dino-Group-I	Dino-Group-I-Clade-4	Dino-Group-I-Clade-4_X	Dino-Group-I-Clade-4_X_sp.		0	0	0	0	0	0	0.0046279		0	0	0	0	0	0	16
ASV_2092	AGCTCCAATAGCGTATATTAAAATTGTTGCGGTTAAAACGCTCGTAGTTGGATATCTGTGAGCGGGTTTCGGTCCTTCCCAGTGAAGATTACACGGAACTCTGCTCGCATTTGTTCAGGGAGGGTGGATGCACTTCACTGTGTGACCACATGATCTGAATTTTTACTTTGAGGAAATGAGAGTGTTCCAAGCAGGCAATCGCCGTGAATATGATAGCATGGAATAATAGCACAGGACTCTTGGTTCAATGCTGTTGGTTTGTTGAACTAGAGTAATCACAATAAGGATAGTTGGGGGTATTCGTATTTAACTGTCAGAGGTGAAATTCTTGGATTTATGAAAGACGAACTTCTGCGAAAGCATTTGCCAAGGATGTTT	Eukaryota	Alveolata	Dinoflagellata	Syndiniales	Dino-Group-I	Dino-Group-I-Clade-4	Dino-Group-I-Clade-4_X	Dino-Group-I-Clade-4_X_sp.		0	0	0	0	0.000404079	0	0		0	0	0	0	2	0	0
ASV_49	AGCTCCAATAGCGTATATTAAAGTTGTTGCGGTTAAAAAGCTCGTAGTTGGGTTTCTGCCGGTGAGCGACGGTCCGCCCGAGTGGTTGGTACACGTCGCGCCGCCGGCATCTTCCTGGGGAATGTGTCTGCACTTCACTGTGTGGCGCGGGATCCAGGACGTTTACTTTGAGGAAATTACAGTGCTTCAAGCAGGCTCACGCTCTCTGAATACGTTAGCATGGAATAATAGCATCGGACCTCGATCCAAAGCTGTTGGTTTCTTGGATCTGGGTAAAGGTGAATAGGGATTGTTGGGGGCATTCGTATTTAACTGTCAGAGGTGAAATTCTTGGATTTGTTGAAGACGGACTACTGCGAAAGCATCTGCCAAAGATGTTC	Eukaryota	Alveolata	Dinoflagellata	Syndiniales	Dino-Group-I	Dino-Group-I-Clade-5	Dino-Group-I-Clade-5_X	Dino-Group-I-Clade-5_X_sp.		0.0115306	0.0354037	0.0125251	0	0	0	0.124664		16	55	28	0	0	0	431
ASV_116	AGCTCCAATAGCGTATATTAAAGTTGTTGCGGTTAAAAAGCTCGTAGTTGGATTTCTGTCGGTGAGGTTCAGTCCGCCCAAGTGGTTGGTACGTGATCCGCCACCGGCATCTTCCTGGGGAATGTGTCTGCTCTTAATTGGGTGGTACATAAGCCAGGACTTTTACTTTGAAGAAATGAGAGTGTTTCAAGCAGGCATGCGCCGTGAATACGTTAGCATGGGATAATAGCATCGGACCTCGTTCCAAAGCTGTTGGTTTCTTGGACCGAGGTAAAGGTGAATAGGGATTGTTGGGGGCATTCGTATTTGACTGTCAGAGGTGAAATTCTTGGATTTGTTGAAGACGGACTACTGCGAAAGCATCTGCCAAAGATGTTC	Eukaryota	Alveolata	Dinoflagellata	Syndiniales	Dino-Group-I	Dino-Group-I-Clade-5	Dino-Group-I-Clade-5_X	Dino-Group-I-Clade-5_X_sp.		0	0.100418	0.0201296	0	0	0.00842778	0		0	156	45	0	0	40	0
ASV_130	AGCTCCAATAGCGTATATTAAAGTTGTTGCGGTTAAAAAGCTCGTAGTTGGATTTCTGTCGGTGAGTGAAAGTCCGCTCTCAGTGGTTGGTACTTTTCACGCCACCGGCATCTTCCTGGGGATTGTGTCTGCTCTTTGTTGAGTGGCGCATAATCCAGGACTTTTACTTTGAAGAAATGAGAGTGTTTCAAGCAGGCCTACGCCGTGAATACGTTAGCATGGAATAATAGCATCGGACCTCGTTCCAAAGCTGTTGGTTTCTTGGACCGAGGTAAAGGTGAATAGGGATTGTTGGGGGCATTCGTATTTAACTGTCAGAGGTGAAATTCTTGGATTTGTTGAAGACGGACTACTGCGAAAGCATCTGCCAAAGATGTTC	Eukaryota	Alveolata	Dinoflagellata	Syndiniales	Dino-Group-I	Dino-Group-I-Clade-5	Dino-Group-I-Clade-5_X	Dino-Group-I-Clade-5_X_sp.		0	0.058577	0	0	0	0	0		0	91	0	0	0	0	0
ASV_147	AGCTCCAATAGCGTATATTAAAGTTGTTGCGGTTAAAAAGCTCGTAGTTGGATTTCTGTCAGTGAGTTACAGTCCGCCCACAGCGGTTGGTACTTGTTGCGCCACTGGCATCTTCCTGGGGAATGTGTCTGCTCTTTATTGAGTGGCGCACAATCCAGGACTTTTACTTTGAAGAAATGAGAGTGTTTCAAGCAGGCATGCGCCGTGAATACGTTAGCATGGGATAATAGCATCGGACCTCGTTCCAAAGCTGTTGGTTTCTTGGACCGAGGTAAAGGTGAATAGGGATTGTTGGGGGCATTCGTATTTGACTGTCAGAGGTGAAATTCTTGGATTTGTTGAAGACGGACTACTGCGAAAGCATCTGCCAAAGATGTTC	Eukaryota	Alveolata	Dinoflagellata	Syndiniales	Dino-Group-I	Dino-Group-I-Clade-5	Dino-Group-I-Clade-5_X	Dino-Group-I-Clade-5_X_sp.		0	0.0289667	0	0	0	0	0		0	45	0	0	0	0	0
ASV_153	AGCTCCAATAGCGTATATTAAAGTTGTTGCGGTTAAAAAGCTCGTAGTTGGATTTCTGTCGGTGAGTGGCGCTCCGCCCATGTGGTTGGCAGTCGTCATGCCCCCGGCATCTTCCTGGGGACTGTATCTGCACTTCACTGTGTGGTGCATAAACCAGGACTTTTACTTTGAGGAAATGAGAGTGTTTCAAGCAGGCATGCGCCGTGAATACGTTAGCATGGAATAATAGCATCGGACCTCGCTCCATAGCTGTTGGTTTCTTGGGTCGAGGTAAAGATGAATAGGGATTGTTGGGGGCATTCGTATTTAACTGTCAGAGGTGAAATTCTTGGATTTGTTGAAGACGGACTACTGCGAAAGCATCTGCCAAAGATGTTC	Eukaryota	Alveolata	Dinoflagellata	Syndiniales	Dino-Group-I	Dino-Group-I-Clade-5	Dino-Group-I-Clade-5_X	Dino-Group-I-Clade-5_X_sp.		0	0.0257481	0	0	0	0.00316042	0		0	40	0	0	0	15	0
ASV_156	AGCTCCAATAGCGTATATTAAAGTTGTTGCGGTTAAAAAGCTCGTAGTTGGATTCCTGTATGGAAGGGGCGTCCCCACCCTTTGGATGGGGGTTGCTACCTTCTTTGCATCTTCCGGAGTAGATGTTCCTCACTTAACTGTGAGGACATCGTGCTCGGGTCATTTACTTTGAGGAAAAGAGAGTGCTCCAAGCAGGCAAACGCCTGAATACGTTAGCATGGAATAATAGCATCGGATCATCGTTCAGCTGTTGGTGTCTGGACGAGGATAAAGGTGAACAGGGATTGTTGGGGGCATTCGTATTTAACTGTCAGAGGTGAAATTCTTGGATTTGTTGAAGACGAGCTACTGCGAAAGCATTTGCCAAAGATGTTC	Eukaryota	Alveolata	Dinoflagellata	Syndiniales	Dino-Group-I	Dino-Group-I-Clade-5	Dino-Group-I-Clade-5_X	Dino-Group-I-Clade-5_X_sp.		0	0.0244607	0.017893	0	0	0	0		0	38	40	0	0	0	0
ASV_166	AGCTCCAATAGCGTATATTAAAGTTGTTGCGGTTAAAAAGCTCGTAGTTGGATTTCTGCATTGAAGGAGCGGTCCACCCTTTGGGCGAGTTACTGCTACCTTTAGTGCATCTTTCTGGGGACGTGTTCTTCACTTAATTGTGAGGGCGCAGGACTCAGGACTTTTACTTTGAGGAAATGAGAGTGTTTCAAGCAGGCAAATGCCTTGAATACGTTAGCATGGAATAATAGCATCGGACCATCGTCCAGCTGTTGGTGTCTGGGCGAAGGTAAAGGTGAATAGGGATTGTTGGGGGCATTCGTATTTAACTGTCAGAGGTGAAATTCTTGGATTTGTTGAAGACGGACCACTGCGAAAGCATCTGCCAAAGATGTTC	Eukaryota	Alveolata	Dinoflagellata	Syndiniales	Dino-Group-I	Dino-Group-I-Clade-5	Dino-Group-I-Clade-5_X	Dino-Group-I-Clade-5_X_sp.		0	0.0199548	0.0035786	0.0537443	0.0226284	0.007585	0.0121482		0	31	8	104	112	36	42
ASV_169	AGCTCCAATAGCGTATATTAAAGTTGTTGCGGTTAAAAAGCTCGTAGTTGGATTTCTGTCGGTGAGTGGGAGTCCGCCCTCAGTGGTGGGTACTTTTCACGCCACCGGCATCTTCCTGGGGACTGTGTCTGCTCTTTGTTGAGTGGCGCATAATCCAGGACTTTTACTTTGAAGAAATAGGAGTGTTTCAAGCAGGCAATCGCCATGAACACGTTAGCATGGAATAATAGCATCGGACCTCGTTCCAAAGCTGTTGGTTTCTTGGGACGAGGTAAAGGTGAATAGGGATTGTTGGGGGCATTCGTATTTAACTGTCAGAGGTGAAATTCTTGGATTTGTTGAAGACGGACTACTGCGAAAGCATCTGCCAAAGATGTTC	Eukaryota	Alveolata	Dinoflagellata	Syndiniales	Dino-Group-I	Dino-Group-I-Clade-5	Dino-Group-I-Clade-5_X	Dino-Group-I-Clade-5_X_sp.		0	0.0193111	0	0	0	0	0		0	30	0	0	0	0	0
ASV_212	AGCTCCAATAGCGTATATTAAAGTTGTTGCGGTTAAAAAGCTCGTAGTTGGATTTCTGTCGATGAGGTTCAGTCCGCCCAAGTGGTTGGTACGTGATCCGCCATCGGCATCTTCCTGGGGAATGTGTCTGCTCTTAATTGGGTGGTACATAAGCCAGGACTTTTACTTTGAAGAAATGAGAGTGTTTCAAGCAGGCATGCGCCGTGAATACGTTAGCATGGGATAATAGCATCGGACCTCGTTCCAAAGCTGTTGGTTTCTTGGACCGAGGTAAAGGTGAATAGGGATTGTTGGGGGCATTCGTATTTGACTGTCAGAGGTGAAATTCTTGGATTTGTTGAAGACGGACTACTGCGAAAGCATCTGCCAAAGATGTTC	Eukaryota	Alveolata	Dinoflagellata	Syndiniales	Dino-Group-I	Dino-Group-I-Clade-5	Dino-Group-I-Clade-5_X	Dino-Group-I-Clade-5_X_sp.		0	0.00965555	0	0	0	0	0		0	15	0	0	0	0	0
ASV_231	AGCTCCAATAGCGTATATTAAAGTTGTTGCGGTTAAAAAGCTCGTAGTTGGATTTCTGTCGGTGAATATCAGTCCGCCCACAGCGGTAGGTACGTGATATTTCACCGGCATCTTCCTGGGGAATGTGTCTGCTCTTTATTGAGTGGTACATAAGCCAGGACTTTTACTTTGAAGAAATGAGAGTGTTTCAAGCAGGCATGCGCCGTGAATACGTTAGCATGGGATAATAGCATCGGACCTCGTTCCAAAGCTGTTGGTTTCTTGGACCGAGGTAAAGGTGAATAGGGATTGTTGGGGGCATTCGTATTTGACTGTCAGAGGTGAAATTCTTGGATTTGTTGAAGACGGACTACTGCGAAAGCATCTGCCAAAGATGTTC	Eukaryota	Alveolata	Dinoflagellata	Syndiniales	Dino-Group-I	Dino-Group-I-Clade-5	Dino-Group-I-Clade-5_X	Dino-Group-I-Clade-5_X_sp.		0	0.00708074	0	0.0821667	0	0	0		0	11	0	159	0	0	0
ASV_235	AGCTCCAATAGCGTATATTAAAGTTGTTGCGGTTAAAAAGCTCGTAGTTGGATTTCTGTCGATGAGTGTCAGTCCGCCCACAGTGGTTGGTACGTGATGCGCCATCGGCATCTTCCTGGGGAATGTGTCTGCTCTTTATTGAGTGGTACATAAACCAGGACTTTTACTTTGAAGAAATGAGAGTGTTTCAAGCAGGCATGCGCCGTGAATACGTTAGCATGGGATAATAGCATCGGACCTCGTTCCAAAGCTGTTGGTTTCTTGGACCGAGGTAAAGGTGAATAGGGATTGTTGGGGGCATTCGTATTTGACTGTCAGAGGTGAAATTCTTGGATTTGTTGAAGACGGACTACTGCGAAAGCATCTGCCAAAGATGTTC	Eukaryota	Alveolata	Dinoflagellata	Syndiniales	Dino-Group-I	Dino-Group-I-Clade-5	Dino-Group-I-Clade-5_X	Dino-Group-I-Clade-5_X_sp.		0	0.00643704	0.00670988	0	0	0	0		0	10	15	0	0	0	0
ASV_293	AGCTCCAATAGCGTATATTAAAGTTGTTGCGGTTAAAAAGCTCGTAGTTGGATTTCTGCCGGTGAGCGACGGTCTGCCCCAGCGGTACGTACTCGTCACGCCACCGGCATCTTCCTGGGGAATGTATCTGCACTTAATTGTGTGGTGCCCGATCCAGGACTTTTACTTTGAGGAAATTACAGTGTTTCAAGCAGGCTCACGCTCTCTGAATACGTTAGCATGGAATAATAGCATCGGACCTCGATCCAAAGCTGTTGGTTTCTTGGATCTGGGTAAAGGTGAATAGGGATTGTTGGGGGCATTCGTATTTAACTGTCAGAGGTGAAATTCTTGGATTTGTTGAAGACGGACTACTGCGAAAGCATCTGCCAAAGATGTTC	Eukaryota	Alveolata	Dinoflagellata	Syndiniales	Dino-Group-I	Dino-Group-I-Clade-5	Dino-Group-I-Clade-5_X	Dino-Group-I-Clade-5_X_sp.		0	0.00257481	0	0	0	0	0		0	4	0	0	0	0	0
ASV_304	AGCTCCAATAGCGTATATTAAAGTTGTTGCGGTTAAAAAGCTCGTAGTTGGGTTTCTGCCGGTGAGCGACGGTCCGCCCGAGTGGTTGGTACACGTCGCGCCGCCGGCATCTTCCTGGGGAATGTGTCTGCACTTCACTGTGTGGCGCGGGATCCAGGACGTTTACTTTGAGGAAATTACAGTGCTTCAAGCAGGCTCACGCTCTCTGAATACGTTAGCATGGAATAATAGCATCGGACCTCGATCCAAAGCTGTTGGTTTCTTGGATCTGGGTAAAGGTGAATAGGGATTGTCGGGGGCATTTGTATTCAAACGACAGAGGTGAAATTCTTGGACCGTTTGAAGACAAACTACTGCGAAAGCATGTGCCAAGAATGGTT	Eukaryota	Alveolata	Dinoflagellata	Syndiniales	Dino-Group-I	Dino-Group-I-Clade-5	Dino-Group-I-Clade-5_X	Dino-Group-I-Clade-5_X_sp.		0	0.00193111	0	0	0	0	0		0	3	0	0	0	0	0
ASV_341	AGCTCCAATAGCGTATATTAAAGTTGTTGCGGTTAAAAAGCTCGTAGTTGGATTTCTGTCGGTGAGGTGCAGTCCGGCCTTTGTGTTGTGTACTTGTACCGCCACCGGCATCTTCCTAGGGACTGTGTCTGCTCTTCATTGAGTGGCGCATAATCTAGGACTTTTACTTTGAGGAAATAGGAGTGTTTCAAGCAGGCATGCGCCGTGAACACGTTAGCATGGAATAATAGCATCGGACCTCGCTCCAAAGCTGTTGGTTTCTTGGAACGAGGTAAAGGTGAATAGGGATTGTTGGGGGCATTCGTATTTAACTGTCAGAGGTGAAATTCTTGGATTTGTTGAAGACGGACTACTGCGAAAGCATCTGCCAAAGATGTTC	Eukaryota	Alveolata	Dinoflagellata	Syndiniales	Dino-Group-I	Dino-Group-I-Clade-5	Dino-Group-I-Clade-5_X	Dino-Group-I-Clade-5_X_sp.		0	0	0.0277342	0	0	0	0		0	0	62	0	0	0	0
ASV_366	AGCTCCAATAGCGTATATTAAAGTTGTTGCGGTTAAAAAGCTCGTAGTTGGATTTCTGCATGGAAGGAGCGGTCCACCCATTGGGCGCGTACGGCTACCTTTGATGCATCTTTCTGAGGACGTGTTCTTCACTTAATTGTGAGGGCGCAGGACTCAGGACATTTACTTTGAGGAAATGAGAGTGTTTCAAGCAGGCAAATGCCTTGAATACGTTAGCATGGAATAATAGCATCGGACCATCGTCCAGCTGTTGGTGTCTGGGCGAAGGTAAAGGTGAATAGGGATTGTTGGGGGCATTCGTATTTAACTGTCAGAGGTGAAATTCTTGGATTTGTTGAAGACGGACCACTGCGAAAGCATCTGCCAAAGATGTTC	Eukaryota	Alveolata	Dinoflagellata	Syndiniales	Dino-Group-I	Dino-Group-I-Clade-5	Dino-Group-I-Clade-5_X	Dino-Group-I-Clade-5_X_sp.		0	0	0.00939383	0.0103354	0	0	0		0	0	21	20	0	0	0
ASV_386	AGCTCCAATAGCGTATATTAAAGTTGTTGCGGTTAAAAAGCTCGTAGTTGGATTTCTGCATGGAAGGAGCGGTCCACCCTTTGGGTGAGTTACTGCTACCTTTTGTGCATCTTCCTGAGAAGGCGTTCTTCACTTGATTGTGAGGCCGCATGACTCAGGACGTTTACTTTGAGGAAATGAGAGTGTTTCAAGCAGGCAAATGCCTTGAATACGTTAGCATGGAATAATAGCATCGGACCATCGTCCAGCTGTTGGTGTCTGGGCGAAGGTAAAGGTGAATAGGGATTGTTGGGGGCATTCGTATTTAACTGTCAGAGGTGAAATTCTTGGATTTGTTGAAGACGGACCACTGCGAAAGCATCTGCCAAAGATGTTC	Eukaryota	Alveolata	Dinoflagellata	Syndiniales	Dino-Group-I	Dino-Group-I-Clade-5	Dino-Group-I-Clade-5_X	Dino-Group-I-Clade-5_X_sp.		0	0	0.00492058	0	0	0	0		0	0	11	0	0	0	0
ASV_391	AGCTCCAATAGCGTATATTAAAGTTGTTGCGGTTAAAAAGCTCGTAGTTGGATTTCTGTCGGTGAGTTGCAGTCCGGCCACTGTGCTTGGTACTTGTAACGCCACCGGCATCTTCCTGGGGACTGTGTCTGCTCTTCACTGAGTGGCTCATAATCCAGGACTTTTACTTTGAAGAAATAGGAGTGTTTCAAGCAGGCATGCGCCGTGAACACGTTAGCATGGAATAATAGCATCGGACCTCGCTCCAAAGCTGTTGGTTTCTTGGAACGAGGTAAAGGTGAATAGGGATTGTTGGGGGCATTCGTATTTAACTGTCAGAGGTGAAATTCTTGGATTTGTTGAAGACGGACTACTGCGAAAGCATCTGCCAAAGATGTTC	Eukaryota	Alveolata	Dinoflagellata	Syndiniales	Dino-Group-I	Dino-Group-I-Clade-5	Dino-Group-I-Clade-5_X	Dino-Group-I-Clade-5_X_sp.		0	0	0.00447325	0	0	0	0		0	0	10	0	0	0	0
ASV_399	AGCTCCAATAGCGTATATTAAAGTTGTTGCGGTTAAAAAGCTCGTAGTTGGATTCCTGTATGGAAGGGGCGTCCCCACCCTTTGGATGGGGGTTGCTGCCTTCTTTGCATCTTCCGGAGTAGATGTTCCTCACTTAACTGTGAGGACATTATGCTCGGGTCATTTACTTTGAGGAAAAGAGAGTGCTCCAAGCAGGCAAACGCCTGAATACGTTAGCATGGAATAATAGCATCGGATCATCGTTCAGCTGTTGGTGTCTGGACGAGGATAAAGGTGAACAGGGATTGTTGGGGGCATTCGTATTTAACTGTCAGAGGTGAAATTCTTGGATTTGTTGAAGACGAGCTACTGCGAAAGCATTTGCCAAAGATGTTC	Eukaryota	Alveolata	Dinoflagellata	Syndiniales	Dino-Group-I	Dino-Group-I-Clade-5	Dino-Group-I-Clade-5_X	Dino-Group-I-Clade-5_X_sp.		0	0	0.00402593	0	0	0.0035818	0		0	0	9	0	0	17	0
ASV_445	AGCTCCAATAGCGTATATTAAAGTTGTTGCGGTTAAAAAGCTCGTAGTTGGATTTCTGCCGGTGAGCGACGGTCTGCCCAAGCGGTACGTACTCGTCACGCCACCGGCATCTTCCTGGGGAATGTATCTGCACTTAATTGTGTGGTGCCCGATCCAGGACTTTTACTTTGAGGAAATTACAGTGTTTCAAGCAGGCTCACGCTTTCTGAATACGTTAGCATGGAATAATAGCATCGGACCTCGTTCCAAAGCTGTTGGTTTCTTGGTACGAGGTAAAGGTGAATAGGGATTGTTGGGGGCATTCGTATTTCATTGTCAGAGGTGAAATTCTTGGATTTATGAAAGACGAACTTCTGCGAAAGCATTTGCCAAGGATGTTT	Eukaryota	Alveolata	Dinoflagellata	Syndiniales	Dino-Group-I	Dino-Group-I-Clade-5	Dino-Group-I-Clade-5_X	Dino-Group-I-Clade-5_X_sp.		0	0	0.0017893	0	0	0	0		0	0	4	0	0	0	0
ASV_446	AGCTCCAATAGCGTATATTAAAGTTGTTGCGGTTAAAAAGCTCGTAGTTGGATTTCTGTCAGTGAGTTACAGTCCGCCCACAGCGGTAGGTACTTGTTGCGCCACTGGCATCTTCTTGGGGAATGTGTCTGCACTTTATTGTGTGGCGCACTATCCAAGACTTTTACTTTGAAGAAATGAGAGTGTTTCAAGCAGGCATGCGCCGTGAATACGTTAGCATGGGATAATAGCATCGGACCTCGTTCCAAAGCTGTTGGTTTCTTGGACCGAGGTAAAGGTGAATAGGGATTGTTGGGGGCATTCGTATTTGACTGTCAGAGGTGAAATTCTTGGATTTGTTGAAGACGGACTACTGCGAAAGCATCTGCCAAAGATGTTC	Eukaryota	Alveolata	Dinoflagellata	Syndiniales	Dino-Group-I	Dino-Group-I-Clade-5	Dino-Group-I-Clade-5_X	Dino-Group-I-Clade-5_X_sp.		0	0	0.0017893	0	0	0	0		0	0	4	0	0	0	0
ASV_447	AGCTCCAATAGCGTATATTAAAGTTGTTGCGGTTAAAAAGCTCGTAGTTGGATTCCTGTATGGAAGGAGTGCCCCTATCCTTTGGATGGGGGTTGCTGCCTTCTTTGCATCATCCGGAGTAGATGTTCCTCACTTAACTGTGAGGACATTCGTGCTCTGGGCATTTACTTTGAGGAAAAGAGAGTGCTCCAAGCAGGCAACCGCCTGAATACGTTAGCATGGAATAATAGCATCGGATCATCGTACAGCTGCTGGTGTCTGGGCGAGGATAAAGGTGAACAGGGATTGTTGGGGGCATTCGTATTTAACTGTCAGAGGTGAAATTCTTGGATTTATGAAAGACGAACTTCTGCGAAAGCATTTGCCAAGGATGTTT	Eukaryota	Alveolata	Dinoflagellata	Syndiniales	Dino-Group-I	Dino-Group-I-Clade-5	Dino-Group-I-Clade-5_X	Dino-Group-I-Clade-5_X_sp.		0	0	0.0017893	0	0	0	0		0	0	4	0	0	0	0
ASV_456	AGCTCCAATAGCGTATATTTAAGTTGTTGCGGTTAAAAAGCTCGTAGTTGGATTTCTGCCGGTGAGCGACGGTCTGCCCAAGCGGTACGTACTCGTCACGCCACCGGCATCTTCCTGGGGAATGTATCTGCACTTAATTGTGTGGTGCCCGATCCAGGACTTTTACTTTGAGGAAATTACAGTGTTTCAAGCAGGCTCACGCTCTCTGAATACGTTAGCATGGAATAATAGCATCGGACCTCGATCCAAAGCTGTTGGTTTCTTGGATCTGGGTAAAGGTGAATAGGGATTGTTGGGGGCATTCGTATTTAACTGTCAGAGGTGAAATTCTTGGATTTGTTGAAGACGGACTACTGCGAAAGCATCTGCCAAAGATGTTC	Eukaryota	Alveolata	Dinoflagellata	Syndiniales	Dino-Group-I	Dino-Group-I-Clade-5	Dino-Group-I-Clade-5_X	Dino-Group-I-Clade-5_X_sp.		0	0	0.00134198	0	0	0	0		0	0	3	0	0	0	0
ASV_529	AGCTCCAATAGCGTATATTAAAGTTGTTGCGGTTAAAAAGCTCGTAGTTGGATTTCTGTCGGTGAGGATCGGTCCGCCCGCAGTGGTGTGTACTCGATTCGCCATTGGCATCTTCCTGGGGACTGCTTTTGCTCTTCGCTGAGTGGGGTGAAATCCAGGACGTTTACTTTGAGGAAATGAGAGTGTTTCAAGCAGGCATGCGCCGTGAATACGTTAGCATGGAATAATAGCATCGGACCTCGATCTGTAGCTGTTGGTTTCTTGGAGCGAGGTAAAGGTGAATAGGGATTGTTGGGGGCATTCGTATTTAACTGTCAGAGGTGAAATTCTTGGATTTGTTGAAGACGGACTACTGCGAAAGCATCTGCCAAAGATGTTC	Eukaryota	Alveolata	Dinoflagellata	Syndiniales	Dino-Group-I	Dino-Group-I-Clade-5	Dino-Group-I-Clade-5_X	Dino-Group-I-Clade-5_X_sp.		0	0	0	0.0775158	0	0	0		0	0	0	150	0	0	0
ASV_536	AGCTCCAATAGCGTATATTAAAGTTGTTGCGGTTAAAAAGCTCGTAGTTGGATTTCTGTCGGTGAGTAGCAGTCCGCCCTCAGCGGTTGGTACTTGTTGCGCCACCGGCATCTTCCTGGGGACTGTGTCTGCTCTTCGTTGAGTGGCGCATAATCCAGGACTTTTACTTTGAGGAAATAGGAGTGTTTCAAGCAGGCATGCGCCGTGAACATGTTAGCATGGAATAATAGCATCGGACCTCGTTCCAAAGCTGTTGGTTTCTTGGACCGAGGTAAAGGTGAATAGGGATTGTTGGGGGCATTCGTATTTAACTGTCAGAGGTGAAATTCTTGGATTTGTTGAAGACGGACTACTGCGAAAGCATCTGCCAAAGATGTTC	Eukaryota	Alveolata	Dinoflagellata	Syndiniales	Dino-Group-I	Dino-Group-I-Clade-5	Dino-Group-I-Clade-5_X	Dino-Group-I-Clade-5_X_sp.		0	0	0	0.0651133	0	0	0		0	0	0	126	0	0	0
ASV_547	AGCTCCAATAGCGTATATTAAAGTTGTTGCGGTTAAAAAGCTCGTAGTTGGATTTCTGTCGGTGAGTTGCAGTCCGGCCATTGTGCTTGGTACTTGTAACGCCACCGGCATCTTCCTGGGGACTGTGTCTGCTCTTCATTGAGTGGCTCATAATCCAGGACTTTTACTTTGAAGAAATAGGAGTGTTTCAAGCAGGCATGCGCCGTGAACACGTTAGCATGGAATAATAGCATCGGACCTCGTTCCAAAGCTGTTGGTTTCTTGGACCGAGGTAAAGGTGAATAGGGATTGTTGGGGGCATTCGTATTTAACTGTCAGAGGTGAAATTCTTGGATTTGTTGAAGACGGACTACTGCGAAAGCATCTGCCAAAGATGTTC	Eukaryota	Alveolata	Dinoflagellata	Syndiniales	Dino-Group-I	Dino-Group-I-Clade-5	Dino-Group-I-Clade-5_X	Dino-Group-I-Clade-5_X_sp.		0	0	0	0.0558114	0	0	0		0	0	0	108	0	0	0
ASV_551	AGCTCCAATAGCGTATATTAAAGTTGTTGCGGTTAAAAAGCTCGTAGTTGGATTCCTGTATGGAAGGGGCGTCCCCACCCTTTGGATGGGGGTTGCTGCCTTCTTTGCATCTTCCGGAGTAGATGTTCCTCACTTAACTGTGAGGACATCGTGCTCGGGTCATTTACTTTGAGGAAAAGAGAGTGCTCCAAGCAGGCAAACGCCTGAATACGTTAGCATGGAATAATAGCATCGGATCATCGTTCAGCTGTTGGTGTCTGGACGAGGATAAAGGTGAACAGGGATTGTTGGGGGCATTCGTATTTAACTGTCAGAGGTGAAATTCTTGGATTTGTTGAAGACGAGCTACTGCGAAAGCATTTGCCAAAGATGTTC	Eukaryota	Alveolata	Dinoflagellata	Syndiniales	Dino-Group-I	Dino-Group-I-Clade-5	Dino-Group-I-Clade-5_X	Dino-Group-I-Clade-5_X_sp.		0	0	0	0.0552946	0	0	0		0	0	0	107	0	0	0
ASV_556	AGCTCCAATAGCGTATATTAAAGTTGTTGCGGTTAAAAAGCTCGTAGTTGGATTTCTGTCAGTGAGTGGTGCTCCGCCCCTTGTGGTGAGTAGTCATCATGCCGCTGGCATCTTCTTGGGGAGCATGTCTGCACTTCACTGTGTGGTATGCAAGCCAGGACTTTTACTTTGAGGAAATGAGAGTGTTTCAAGCAGGCGTGCGCCGTGAATACGTTAGCATGGAATAATAGCATCGGACCTCGCTCCAAAGCTGTTGGTTTCTTGGGTCGAGGTAAAGGTGAATAGGGATTGTTGGGGGCATTCGTATTTAACTGTCAGAGGTGAAATTCTTGGATTTGTTGAAGACGGACTACTGCGAAAGCATCTGCCAAAGATGTTC	Eukaryota	Alveolata	Dinoflagellata	Syndiniales	Dino-Group-I	Dino-Group-I-Clade-5	Dino-Group-I-Clade-5_X	Dino-Group-I-Clade-5_X_sp.		0	0	0	0.0511604	0	0	0		0	0	0	99	0	0	0
ASV_557	AGCTCCAATAGCGTATATTAAAGTTGTTGCGGTTAAAAAGCTCGTAGTTGGATTTCTGTCGGTGAGTGGCGGTCTGCCCAAGTGGTTTGTACACGTTACCCCACCGGCATCTTCTTGGGGAATGTGTCTGCACTTTACTGTGTGGCGCACGATCCAGGACTTTTACTTTGAGGAAATGAGAGTGTTTCAAGCAGGCATTCGCCGTGAATACGTTAGCATGGAATAATAGCATCGGACCTCGTTCCAAAGCTGTTGGTTTCTTGGATCGAGGTAAAGGTGAATAGGGATTGTTGGGGGCATTCGTATTTAACTGTCAGAGGTGAAATTCTTGGATTTGTTGAAGACGGACTACTGCGAAAGCATCTGCCAAAGATGTTC	Eukaryota	Alveolata	Dinoflagellata	Syndiniales	Dino-Group-I	Dino-Group-I-Clade-5	Dino-Group-I-Clade-5_X	Dino-Group-I-Clade-5_X_sp.		0	0	0	0.0511604	0	0	0		0	0	0	99	0	0	0
ASV_561	AGCTCCAATAGCGTATATTAAAGTTGTTGCGGTTAAAAAGCTCGTAGTTGGATTTCTGTCGGTGAGTAGCAGTCCGCTCACAGTGGTTGGTACTTGCTATCCCACCGGCATCTTCCTGGGGACTGTGTCTGCTCTTTATTGAGTGGCGCATAATCCAGGACTTTTACTTTGAGGAAATAGGAGTGTTTCAAGCAGGCAATCGCCGTGAACATGTTAGCATGGAATAATAGCATCGGACCTCGTTCCAAAGCTGTTGGTTTCTTGGACCGAGGTAAAGGTGAATAGGGATTGTTGGGGGCATTCGTATTTAACTGTCAGAGGTGAAATTCTTGGATTTGTTGAAGACGGACTACTGCGAAAGCATCTGCCAAAGATGTTC	Eukaryota	Alveolata	Dinoflagellata	Syndiniales	Dino-Group-I	Dino-Group-I-Clade-5	Dino-Group-I-Clade-5_X	Dino-Group-I-Clade-5_X_sp.		0	0	0	0.047543	0	0	0		0	0	0	92	0	0	0
ASV_565	AGCTCCAATAGCGTATATTAAAGTTGTTGCGGTTAAAAAGCTCGTAGTTGGATTTCTGTCGGTGAGTGGCGCTCCGCCCATGTGGTTGGCAGTCGTCATGCCCCCGGCATCTTCCTGGGGACTGTATCTGCACTTTGCTGTGTGGTGCATAAACCAGGACTTTTACTTTGAGGAAATGAGAGTGTTTCAAGCAGGCATGCGCCGTGAATACGTTAGCATGGAATAATAGCATCGGACCTCGCTCCATAGCTGTTGGTTTCTTGGGTCGAGGTAAAGATGAATAGGGATTGTTGGGGGCATTCGTATTTAACTGTCAGAGGTGAAATTCTTGGATTTGTTGAAGACGGACTACTGCGAAAGCATCTGCCAAAGATGTTC	Eukaryota	Alveolata	Dinoflagellata	Syndiniales	Dino-Group-I	Dino-Group-I-Clade-5	Dino-Group-I-Clade-5_X	Dino-Group-I-Clade-5_X_sp.		0	0	0	0.0449591	0	0	0		0	0	0	87	0	0	0
ASV_566	AGCTCCAATAGCGTATATTAAAGTTGTTGCGGTTAAAAAGCTCGTAGTTGGATTTCTGTCGGTGAGTGGCGGTCCGCCCAAGTGGATGGCACACGTCACGCCACCGGCATCTTCCTGGGGACTGTGTCTGCTCTTCACTGAGTGGTGCAAAATCCAAGACGTTTACTTTGAGGAAATGAGAGTGTTTCAAGCAGGCATGCGCCGTGAATACGTTAGCATGGAATAATAGCATCGGACCTCGCTCCAAAGCTGTTGGTTTCTTGGAACGAGGTAAAGATGAATAGGGATTGTTGGGGGCATTCGTATTTAACTGTCAGAGGTGAAATTCTTGGATTTGTTGAAGACGGACTACTGCGAAAGCATCTGCCAAAGATGTTC	Eukaryota	Alveolata	Dinoflagellata	Syndiniales	Dino-Group-I	Dino-Group-I-Clade-5	Dino-Group-I-Clade-5_X	Dino-Group-I-Clade-5_X_sp.		0	0	0	0.0449591	0	0	0		0	0	0	87	0	0	0
ASV_568	AGCTCCAATAGCGTATATTAAAGTTGTTGCGGTTAAAAAGCTCGTAGTTGGATTTCTGTCAGTGAGCGATGCTCCGCCCCTCGTGGTGTGTAGTCATCGATGCGCTGGCATCTTCTTGGGGAGCGTATCTGCACTTCACTGTGTGGTGCGCAAGCCAGGACTTTTACTTTGAGGAAATGAGAGTGTTTCAAGCAGGCGTACGCCGTGAATACGTTAGCATGGAATAATAGCATCGGACCTCGCTCCAAAGCTGTTGGTTTCTTGGGTCGGGGTAAAGGTGAATAGGGATTGTTGGGGGCATTCGTATTTAACTGTCAGAGGTGAAATTCTTGGATTTGTTGAAGACGGACTACTGCGAAAGCATCTGCCAAAGATGTTC	Eukaryota	Alveolata	Dinoflagellata	Syndiniales	Dino-Group-I	Dino-Group-I-Clade-5	Dino-Group-I-Clade-5_X	Dino-Group-I-Clade-5_X_sp.		0	0	0	0.0428921	0	0	0		0	0	0	83	0	0	0
ASV_578	AGCTCCAATAGCGTATATTAAAGTTGTTGCGGTTAAAAAGCTCGTAGTTGGATTTCTGTCGGTGAGTAGCGGTCCGCCCTCAGCGGTTGGTACTTGTTACGCCACCGGCATCTTCCTGGGGACTGTGTCTGCTCTTCACTGAGTGGCGCATAATCCAGGACTTTTACTTTGAGGAAATAGGAGTGTTTCAAGCAGGCATGCGCCGTGAACATGTTAGCATGGAATAATAGCATCGGACCTCGTTCCAAAGCTGTTGGTTTCTTGGACCGAGGTAAAGGTGAATAGGGATTGTTGGGGGCATTCGTATTTAACTGTCAGAGGTGAAATTCTTGGATTTGTTGAAGACGGACTACTGCGAAAGCATCTGCCAAAGATGTTC	Eukaryota	Alveolata	Dinoflagellata	Syndiniales	Dino-Group-I	Dino-Group-I-Clade-5	Dino-Group-I-Clade-5_X	Dino-Group-I-Clade-5_X_sp.		0	0	0	0.0397914	0	0	0		0	0	0	77	0	0	0
ASV_581	AGCTCCAATAGCGTATATTAAAGTTGTTGCGGTTAAAAAGCTCGTAGTTGGATTTCTGTCGGTGAGGTTCAGTCCGCCCACAGCGGTAGGTACGTGATCCGCCACCGGCATCTTCCTGGGGAATGTGTCTGCTCTTCATTGAGTGGTACATAAGCCAGGACTTTTACTTTGAAGAAATGAGAGTGTTTCAAGCAGGCATGCGCCGTGAATACGTTAGCATGGGATAATAGCATCGGACCTCGTTCCAAAGCTGTTGGTTTCTTGGACCGAGGTAAAGGTGAATAGGGATTGTTGGGGGCATTCGTATTTGACTGTCAGAGGTGAAATTCTTGGATTTGTTGAAGACGGACTACTGCGAAAGCATCTGCCAAAGATGTTC	Eukaryota	Alveolata	Dinoflagellata	Syndiniales	Dino-Group-I	Dino-Group-I-Clade-5	Dino-Group-I-Clade-5_X	Dino-Group-I-Clade-5_X_sp.		0	0	0	0.0387579	0	0	0		0	0	0	75	0	0	0
ASV_589	AGCTCCAATAGCGTATATTAAAGTTGTTGCGGTTAAAAAGCTCGTAGTTGGATTTCTGTCGGTGAGTGAAAGTCCGCTCTCAGTGGTTGGTACTTTTCACGCCACCGGCATCTTCCTGGGGATTGTGTCTGCTCTTTGTTGAGTGGCGCATAATCCAGGACTTTTACTTTGAAGAAATGAGAGTGTTTCAAGCAGGCCATCGCCGTGAATACGTTAGCATGGAATAATAGCATCGGACCTCGTTCCAAAGCTGTTGGTTTCTTGGACCGAGGTAAAGGTGAATAGGGATTGTTGGGGGCATTCGTATTTAACTGTCAGAGGTGAAATTCTTGGATTTGTTGAAGACGGACTACTGCGAAAGCATCTGCCAAAGATGTTC	Eukaryota	Alveolata	Dinoflagellata	Syndiniales	Dino-Group-I	Dino-Group-I-Clade-5	Dino-Group-I-Clade-5_X	Dino-Group-I-Clade-5_X_sp.		0	0	0	0.0372076	0	0	0		0	0	0	72	0	0	0
ASV_591	AGCTCCAATAGCGTATATTAAAGTTGTTGCGGTTAAAAAGCTCGTAGTTGGATTTCTGTCTGTGAGCGGCAGTCCGGCCTTCGTGTTTGGTACTTGTCGCGCCATAGGCATCTTCCTGGGGACTGTGTCTGCTCTTCGCTGAGTGGCGCATAATCCAGGACTTTTACTTTGAAGAAATAGGAGTGTTTCAAGCAGGCATGCGCCGTGAACACGTTAGCATGGAATAATAGCATCGGACCTCGTTCCAAAGCTGTTGGTTTCTTGGACCGAGGTAAAGGTGAATAGGGATTGTTGGGGGCATTCGTATTTAACTGTCAGAGGTGAAATTCTTGGATTTGTTGAAGACGGACTACTGCGAAAGCATCTGCCAAAGATGTTC	Eukaryota	Alveolata	Dinoflagellata	Syndiniales	Dino-Group-I	Dino-Group-I-Clade-5	Dino-Group-I-Clade-5_X	Dino-Group-I-Clade-5_X_sp.		0	0	0	0.0356573	0	0	0		0	0	0	69	0	0	0
ASV_602	AGCTCCAATAGCGTATATTAAAGTTGTTGCGGTTAAAAAGCTCGTAGTTGGATTTCTGTCAGTGAGTGATGCTCCGCCCCTCGTGGTGTGTAGCCATCATGCCGCTGGCATCTTCTTGGGGAGCGTATCTGCACTTCACTGTGTGGTGCGCAAGCCAGGACTTTTACTTTGAGGAAATGAGAGTGTTTCAAGCAGGCGTGCGCCGTGAATACGTTAGCATGGAATAATAGCATCGGACCTCGCTCCAAAGCTGTTGGTTTCTTGGGTCGAGGTAAAGGTGAATAGGGATTGTTGGGGGCATTCGTATTTAACTGTCAGAGGTGAAATTCTTGGATTTGTTGAAGACGGACTACTGCGAAAGCATCTGCCAAAGATGTTC	Eukaryota	Alveolata	Dinoflagellata	Syndiniales	Dino-Group-I	Dino-Group-I-Clade-5	Dino-Group-I-Clade-5_X	Dino-Group-I-Clade-5_X_sp.		0	0	0	0.0330734	0	0	0		0	0	0	64	0	0	0
ASV_605	AGCTCCAATAGCGTATATTAAAGTTGTTGCGGTTAAAAAGCTCGTAGTTGGATTTCTGTCGGTGAGTGGCGGTCCGCCCCCTGTGGTGAGCACTCGTCAAGCCACCGGCATCTTCCTGGGGACTGCGCTGCACTTCGCTGTGTGGCGTACTATCCAGGACGTTTACTTTGAGGAAATGAGAGTGTTTCAAGCAAGCATCCGCCATGAATACGTTAGCATGGAATAATAGCATCGGACCTCGATCTGAAGCTGTTGGTTTCTTGGGTCGAGGTAAAGGTGAATAGGGATTGTTGGGGGCATTCGTATTTAACTGTCAGAGGTGAAATTCTTGGATTTGTTGAAGACGGACTACTGCGAAAGCATCTGCCAAAGATGTTC	Eukaryota	Alveolata	Dinoflagellata	Syndiniales	Dino-Group-I	Dino-Group-I-Clade-5	Dino-Group-I-Clade-5_X	Dino-Group-I-Clade-5_X_sp.		0	0	0	0.0315231	0	0	0		0	0	0	61	0	0	0
ASV_611	AGCTCCAATAGCGTATATTAAAGTTGTTGCGGTTAAAAAGCTCGTAGTTGGATTTCTGTCAGTGAGCGATGGTCCGCCCCTCGTGGTGAGTACTCATCGATGCGCTGGCATCTTCTTGGGGAGTGTATCTGCACTTCACTGTGTGGTGCACAAGCCAGGACTTTTACTTTGAGGAAATGAGAGTGTTTCAAGCAGGCGCACGCCGTGAATACGTTAGCATGGAATAATAGCATCGGACCTCGCTCCAAAGCTGTTGGTTTCTTGGGTCGAGGTAAAGGTGAATAGGGATTGTTGGGGGCATTCGTATTTAACTGTCAGAGGTGAAATTCTTGGATTTGTTGAAGACGGACTACTGCGAAAGCATCTGCCAAAGATGTTC	Eukaryota	Alveolata	Dinoflagellata	Syndiniales	Dino-Group-I	Dino-Group-I-Clade-5	Dino-Group-I-Clade-5_X	Dino-Group-I-Clade-5_X_sp.		0	0	0	0.0304895	0	0	0		0	0	0	59	0	0	0
ASV_630	AGCTCCAATAGCGTATATTAAAGTTGTTGCGGTTAAAAAGCTCGTAGTTGGATTTCTGTCGGTGAGTGGCGGTCCGCCCTAGTGGTTGGCACACGTGACGCCACCGGCATCTTCCTGGGGATTGTGTCTGCTCTTCACTGAGTGGCGCCTAATCCAGGACGTTTACTTTGAGGAAATGAGAGTGTTTCAAGCAGGCGTGTGCCGTGAATACGTTAGCATGGAATAATAGCATCGGACCTCGCTCCAAAGCTGTTGGTTTCTTGGAATGAGGTAAAGGTGAATAGGGATTGTTGGGGGCATTCGTATTTAACTGTCAGAGGTGAAATTCTTGGATTTGTTGAAGACGGACTACTGCGAAAGCATCTGCCAAAGATGTTC	Eukaryota	Alveolata	Dinoflagellata	Syndiniales	Dino-Group-I	Dino-Group-I-Clade-5	Dino-Group-I-Clade-5_X	Dino-Group-I-Clade-5_X_sp.		0	0	0	0.0268721	0	0	0		0	0	0	52	0	0	0
ASV_643	AGCTCCAATAGCGTATATTAAAGTTGTTGCGGTTAAAAAGCTCGTAGTTGGATTTCTGTCAGTAACTATCGGTCCGCCCTTCGTGGTTTGGTACTCGTTAGGCTACTGACATCTTCCTGGGGACTGTGTCTGCTCTTCGTTGAGTGGCGCATAATCCAGGACTTTTACTTTGAGGAAATGAGAGTGTTTCAAGCAGGCATGCGCCGTGAATACGTTAGCATGGAATAATAGCATCGGACCTCGTTCCAAAGCTGTTGGTTTCTTGGACCGAGGTAAAGGTGAATAGGGATTGTTGGGGGCATTCGTATTTAACTGTCAGAGGTGAAATTCTTGGATTTGTTGAAGACGGACTACTGCGAAAGCATCTGCCAAAGATGTTC	Eukaryota	Alveolata	Dinoflagellata	Syndiniales	Dino-Group-I	Dino-Group-I-Clade-5	Dino-Group-I-Clade-5_X	Dino-Group-I-Clade-5_X_sp.		0	0	0	0.0253218	0	0	0		0	0	0	49	0	0	0
ASV_650	AGCTCCAATAGCGTATATTAAAGTTGTTGCGGTTAAAAAGCTCGTAGTTGGATTTCTGTCGGTGAGGTTCAGTCCGCCCTCTGTGGTTGGTACGTGATCCGCCACCGGCATCTTCCTGGGGAATGTGTCTGCTCTTTATTGAGTGGTACATAAGCCAGGACTTTTACTTTGAAGAAATGAGAGTGTTTCAAGCAGGCATGCGCCGTGAATACGTTAGCATGGGATAATAGCATCGGACCTCGTTCCAAAGCTGTTGGTTTCTTGGACCGAGGTAAAGGTGAATAGGGATTGTTGGGGGCATTCGTATTTGACTGTCAGAGGTGAAATTCTTGGATTTGTTGAAGACGGACTACTGCGAAAGCATCTGCCAAAGATGTTC	Eukaryota	Alveolata	Dinoflagellata	Syndiniales	Dino-Group-I	Dino-Group-I-Clade-5	Dino-Group-I-Clade-5_X	Dino-Group-I-Clade-5_X_sp.		0	0	0	0.0242883	0	0	0		0	0	0	47	0	0	0
ASV_651	AGCTCCAATAGCGTATATTAAAGTTGTTGCGGTTAAAAAGCTCGTAGTTGGATTTCTGTCAACGAGTGGCGCTCCGCCCCTTGTGGTGAGTAGTCGTCATGCCGTTGGCATCTTTCTGGGGAGTGTATCTGCACTTCATTGTGTGGTGCATAAGCCAGGACTTTTACTTTGAGGAAATGAGAGTGTTTCAAGCAGGCGCACGCCGTGAATACGTTAGCATGGAATAATAGCATCGGATCTCGCTCCAAAGCTGTTGGTTTCTTGGGTCGAGATAAAGGTGAATAGGGATTGTTGGGGGCATTCGTATTTAACTGTCAGAGGTGAAATTCTTGGATTTGTTGAAGACGGACTACTGCGAAAGCATCTGCCAAAGATGTTC	Eukaryota	Alveolata	Dinoflagellata	Syndiniales	Dino-Group-I	Dino-Group-I-Clade-5	Dino-Group-I-Clade-5_X	Dino-Group-I-Clade-5_X_sp.		0	0	0	0.0242883	0	0	0		0	0	0	47	0	0	0
ASV_652	AGCTCCAATAGCGTATATTAAAGTTGTTGCGGTTAAAAAGCTCGTAGTTGGATTTCTGTCGGTGAGTAGCGGTCCGCCCTCAGTGGTTGGTACTTGCTACGCCCCCGGCATCTTCCTGGGGACTGTGTCTGCTCTTCGCTGAGTGGTGCATGATCCAGGACTTTTACTTTGAAGAAATGAGAGTGTTTCAAGCAGGCATGCGCCCTGAATACGTTAGCATGGAATAATAGCATCGGACCTCGTTCCAAAGCTGTTGGTTTCTTGGACCGAGGTAAAGGTGAATAGGGATTGTTGGGGGCATTCGTATTTAACTGTCAGAGGTGAAATTCTTGGATTTGTTGAAGACGGACTACTGCGAAAGCATCTGCCAAAGATGTTC	Eukaryota	Alveolata	Dinoflagellata	Syndiniales	Dino-Group-I	Dino-Group-I-Clade-5	Dino-Group-I-Clade-5_X	Dino-Group-I-Clade-5_X_sp.		0	0	0	0.0242883	0	0	0		0	0	0	47	0	0	0
ASV_655	AGCTCCAATAGCGTATATTAAAGTTGTTGCGGTTAAAAAGCTCGTAGTTGGATTTCTGTCGGTGAGTTGCAGTCCGGCCTCTGTGTTAGGTACTTGTTACGCCACCGGCATCTTCCTGGGGACTGTATCTGCTCTTCACTGAGTGGTGCATAATCCAGGACTTTTACTTTGAGGAAATAGGAGTGTTTCAAGCAGGCATGCGCCGTGAACACGTTAGCATGGAATAATAGCATCGGACCTCGCTCCAAAGCTGTTGGTTTCTTGGAACGAGGTAAAGGTGAATAGGGATTGTTGGGGGCATTCGTATTTAACTGTCAGAGGTGAAATTCTTGGATTTGTTGAAGACGGACTACTGCGAAAGCATCTGCCAAAGATGTTC	Eukaryota	Alveolata	Dinoflagellata	Syndiniales	Dino-Group-I	Dino-Group-I-Clade-5	Dino-Group-I-Clade-5_X	Dino-Group-I-Clade-5_X_sp.		0	0	0	0.0237715	0	0	0		0	0	0	46	0	0	0
ASV_657	AGCTCCAATAGCGTATATTAAAGTTGTTGCGGTTAAAAAGCTCGTAGTTGGATTTCTGTCAACGAGTGGCGCTCCGCCCCTTGTGGTGAGTAGTCGTCATGCCGTTGGCATCTTTCTGGGGAGTGTGTCTGCACTTCATTGTGTGGCGCATAAGCCAGGACATTTACTTTGAGGAAATGAGAGTGTTTCAAGCAGGCGCACGCCGTGAATACGTTAGCATGGAATAATAGCATCGGACCTCGCTCCAAAGCTGTTGGTTTCTTGGGTCGAGGTAAAGGTGAATAGGGATTGTTGGGGGCATTCGTATTTAACTGTCAGAGGTGAAATTCTTGGATTTGTTGAAGACGGACTACTGCGAAAGCATCTGCCAAAGATGTTC	Eukaryota	Alveolata	Dinoflagellata	Syndiniales	Dino-Group-I	Dino-Group-I-Clade-5	Dino-Group-I-Clade-5_X	Dino-Group-I-Clade-5_X_sp.		0	0	0	0.0232547	0	0	0		0	0	0	45	0	0	0
ASV_661	AGCTCCAATAGCGTATATTAAAGTTGTTGCGGTTAAAAAGCTCGTAGTTGGATTTCTGCCTGTGAGCGACGGTCTGCCCTAGCGGTTTGTACACGTCACGCCACAGGCATCTTCCTGGGGAATGTGTCTGCACTTGACTGTGTGGCGCCCGATCCAGGACTTTTACTTTGAGGAAATTACAGTGTTTCAAGCAGGCTACCGCTCTCTGAATACGTTAGCATGGAATAATAGCATCGGACCTCGTTCCAAAGCTGTTGGTTTCTTGGATCGAGGTAAAGGTGAATAGGGATTGTTGGGGGCATTCGTATTTAACTGTCAGAGGTGAAATTCTTGGATTTGTTGAAGACGGACTACTGCGAAAGCATCTGCCAAAGATGTTC	Eukaryota	Alveolata	Dinoflagellata	Syndiniales	Dino-Group-I	Dino-Group-I-Clade-5	Dino-Group-I-Clade-5_X	Dino-Group-I-Clade-5_X_sp.		0	0	0	0.022738	0	0	0		0	0	0	44	0	0	0
ASV_663	AGCTCCAATAGCGTATATTAAAGTTGTTGCGGTTAAAAAGCTCGTAGTTGGATTTCTGTCGGTGAGTTGCAGTCCGGCCACTGTGCTTGGTACTTGTGACGCCACCGGCATCTTCCTGGGGACTGTGTCTGCTCTTCATTGAGTGGCTCATAATCCAGGACTTTTACTTTGAAGAAATAGGAGTGTTTCAAGCAGGCATGCGCCGTGAACACGTTAGCATGGAATAATAGCATCGGACCTCGTTCCAAAGCTGTTGGTTTCTTGGACCGAGGTAAAGGTGAATAGGGATTGTTGGGGGCATTCGTATTTAACTGTCAGAGGTGAAATTCTTGGATTTGTTGAAGACGGACTACTGCGAAAGCATCTGCCAAAGATGTTC	Eukaryota	Alveolata	Dinoflagellata	Syndiniales	Dino-Group-I	Dino-Group-I-Clade-5	Dino-Group-I-Clade-5_X	Dino-Group-I-Clade-5_X_sp.		0	0	0	0.0222212	0	0	0		0	0	0	43	0	0	0
ASV_666	AGCTCCAATAGCGTATATTAAAGTTGTTGCGGTTAAAAAGCTCGTAGTTGGATTTCTGTCGGTGAGTTACAGTCCGCCCTCAGCGGTTGGTATTTGTGACGCCACCGGCATCTTCCTGGGGACTGTGTCTGCTCTTTGTTGAGTGGCGCATGATCCAGGACTTTTACTTTGAAGAAATGAGAGTGTTTCAAGCAGGCATGCGCCGTGAATACGTTAGCATGGAATAATAGCATCGGACCTCGATCCAAAGCTGTTGGTTTCTTGGACTGAGGTAAAGGTGAATAGGGATTGTTGGGGGCATTCGTATTTAACTGTCAGAGGTGAAATTCTTGGATTTGTTGAAGACGGACTACTGCGAAAGCATCTGCCAAAGATGTTC	Eukaryota	Alveolata	Dinoflagellata	Syndiniales	Dino-Group-I	Dino-Group-I-Clade-5	Dino-Group-I-Clade-5_X	Dino-Group-I-Clade-5_X_sp.		0	0	0	0.0217044	0	0	0		0	0	0	42	0	0	0
ASV_671	AGCTCCAATAGCGTATATTAAAGTTGTTGCGGTTAAAAAGCTCGTAGTTGGATTTCTGTCGGTGATCGAAAGTCCGCTCTCAGTGGTTGGTACTTTTCGAGCCACCGGCATCTTCCTGGGGATTGTGTCTGCTCTTTGTTGAGTGGCGCATAATCCAGGACTTTTACTTTGAAGAAATGAGAGTGTTTCAAGCAGGCCATCGCCGTGAATACGTTAGCATGGAATAATAGCATCGGACCTCGTTCCAAAGCTGTTGGTTTCTTGGACCGAGGTAAAGGTGAATAGGGATTGTTGGGGGCATTCGTATTTAACTGTCAGAGGTGAAATTCTTGGATTTGTTGAAGACGGACTACTGCGAAAGCATCTGCCAAAGATGTTC	Eukaryota	Alveolata	Dinoflagellata	Syndiniales	Dino-Group-I	Dino-Group-I-Clade-5	Dino-Group-I-Clade-5_X	Dino-Group-I-Clade-5_X_sp.		0	0	0	0.0211876	0	0	0		0	0	0	41	0	0	0
ASV_684	AGCTCCAATAGCGTATATTAAAGTTGTTGCGGTTAAAAAGCTCGTAGTTGGATTTCTGTCGGTGAGTGTCAGTCCGCCCTTCAGTGGTTGGTATCTGGTTCTTCACCGGCATCTTCCTGGGGATTGTGTCTGTTCTTCACTGAATGGCTCATAATCCAGGACTTTTACTTTGAAGAAATGAGAGTGTTTCAAGCAGGCATGCGCCGTGAATACGTTAGCATGGAATAATAGCATCGGACCTCGTTCCAAAGCTGTTGGTTTCTTGGACCGAGGTAAAGGTGAATAGGGATTGTTGGGGGCATTCGTATTTAACTGTCAGAGGTGAAATTCTTGGATTTGTTGAAGACGGACTACTGCGAAAGCATCTGCCAAAGATGTTC	Eukaryota	Alveolata	Dinoflagellata	Syndiniales	Dino-Group-I	Dino-Group-I-Clade-5	Dino-Group-I-Clade-5_X	Dino-Group-I-Clade-5_X_sp.		0	0	0	0.0196373	0	0	0		0	0	0	38	0	0	0
ASV_696	AGCTCCAATAGCGTATATTAAAGTTGTTGCGGTTAAAAAGCTCGTAGTTGGATTTCTGCGTGGAAGGAGCGGTCCACCCTTTGGGCGAGTTACTGCTACCTTTGACGCATCTTTCTGAGGACGTGTTCTTCACTTAATTGTGAGGGCGCAGGACTCAGAACATTTACTTTGAGGAAATGAGAGTGTTTCAAGCAGGCAAATGCCTTGAATACGTTAGCATGGAATAATAGCATCGGACCATCGTCCAGCTGTTGGTGTCTGGGCGAAGGTAAAGGTGAATAGGGATTGTTGGGGGCATTCGTATTTAACTGTCAGAGGTGAAATTCTTGGATTTGTTGAAGACGGACCACTGCGAAAGCATCTGCCAAAGATGTTC	Eukaryota	Alveolata	Dinoflagellata	Syndiniales	Dino-Group-I	Dino-Group-I-Clade-5	Dino-Group-I-Clade-5_X	Dino-Group-I-Clade-5_X_sp.		0	0	0	0.018087	0	0	0		0	0	0	35	0	0	0
ASV_702	AGCTCCAATAGCGTATATTAAAGTTGTTGCGGTTAAAAAGCTCGTAGTTGGATTTCTGTCGGTGACTGGTAGTCCTACCCATGTGGCAGGTACTCACTATGCGCCGGCATCTTCCTGGGGACTATGTCTGCTCTTCATTGAGTGGTATATAATCCAGGACTTTTACTTTGAAGAAATAGGAGTGTTTCAAGCAGGCACGCGCCGTGAACACGTTAGCATGGAATAATAGCATCGGACCTCGTCCCAAAGCTGTTGGTTTCTTGGAACGAGGTAAAGGTGAATAGGGATTGTTGGGGGCATTCGTATTTAACTGTCAGAGGTGAAATTCTTGGATTTGTTGAAGACGGACTACTGCGAAAGCATCTGCCAAAGATGTTC	Eukaryota	Alveolata	Dinoflagellata	Syndiniales	Dino-Group-I	Dino-Group-I-Clade-5	Dino-Group-I-Clade-5_X	Dino-Group-I-Clade-5_X_sp.		0	0	0	0.0175702	0	0	0		0	0	0	34	0	0	0
ASV_703	AGCTCCAATAGCGTATATTAAAGTTGTTGCGGTTAAAAAGCTCGTAGTTGGATTTCTGTCAGCGAGTGGCGCTCCGCCCCCTGTGGTGAGTAGTCGTCATGCCGCCGGCATCTTTCTGGGGAGCGTGTCTGCACTTCATTGTGTGGTGCGCAAGCCAGAACTTTTACTTTGAGGAAATGAGAGTGTTTCAAGCAGGCAATCGCCGTGAATACGTTAGCATGGAATAATAGCATCGGACCTCGTCCCAAAGCTGTTGGTTCCTTGGGTGCGAGGTAAAGGTGAATAGGGATTGTTGGGGGCATTCGTATTACACTGTCAGAGGTGAAATTCTTGGATTTGTGTAAGACGGACTACTGCGAAAGCATCTGCCAAAGATGTTC	Eukaryota	Alveolata	Dinoflagellata	Syndiniales	Dino-Group-I	Dino-Group-I-Clade-5	Dino-Group-I-Clade-5_X	Dino-Group-I-Clade-5_X_sp.		0	0	0	0.0175702	0	0	0		0	0	0	34	0	0	0
ASV_708	AGCTCCAATAGCGTATATTAAAGTTGTTGCGGTTAAAAAGCTCGTAGTTGGATTTCTGTCGGTGAGTGGCAGTCCGGCCTCTGTGTTGTGTACTTGTCACGCCACCGGCATCTTCCTAGGGACTGTGTCTGCTCTTCATTGAGTGGTGCATAATCTAGGACTTTTACTTTGAGGAAATAGGAGTGTTTCAAGCAGGCATGCGCCGTGAACACGTTAGCATGGAATAATAGCATCGGACCTCGCTCCAAAGCTGTTGGTTTCTTGGAACGAGGTAAAGGTGAATAGGGATTGTTGGGGGCATTCGTATTTAACTGTCAGAGGTGAAATTCTTGGATTTGTTGAAGACGGACTACTGCGAAAGCATCTGCCAAAGATGTTC	Eukaryota	Alveolata	Dinoflagellata	Syndiniales	Dino-Group-I	Dino-Group-I-Clade-5	Dino-Group-I-Clade-5_X	Dino-Group-I-Clade-5_X_sp.		0	0	0	0.0170535	0.00707138	0	0		0	0	0	33	35	0	0
ASV_722	AGCTCCAATAGCGTATATTAAAGTTGTTGCGGTTAAAAAGCTCGTAGTTGGGTTTCTGTCGGTGAGCGAAGGTCCGCCCTAGTGGTTGGTACACTTCGCGCCGCCGACATCTTCCTGGGGAATGTGTCTGCACTTCACTGTGTGGCGCGGGAACCAGGACGTTTACTTTGAGGAAATTACAGTGCTTCAAGCAGGCTCACGCTCTCTGAATACGTTAGCATGGAATAATAGCATCGGACCTCGATCCAAAGCTGTTGGTTTCTTGGATCTGGGTAAAGGTGAATAGGGATTGTTGGGGGCATTCGTATTTAACTGTCAGAGGTGAAATTCTTGGATTTGTTGAAGACGGACTACTGCGAAAGCATCTGCCAAAGATGTTC	Eukaryota	Alveolata	Dinoflagellata	Syndiniales	Dino-Group-I	Dino-Group-I-Clade-5	Dino-Group-I-Clade-5_X	Dino-Group-I-Clade-5_X_sp.		0	0	0	0.0160199	0	0	0		0	0	0	31	0	0	0
ASV_727	AGCTCCAATAGCGTATATTAAAGTTGTTGCGGTTAAAAAGCTCGTAGTTGGGATTCTGACGGAGAATGACGGTCCGCCCTTTGTGGTGAGTAGTCGTCATAACTTCGCCATTTTCTTGGGGAATGCAAGGCACTTCATTGTGTGATGTACTATCCAGGACATTTACTTTGAGGAAATGAGAGTGTTTCAAGCAGGTTGTCGCCGTGAATACGTTAGCATGGAATGATAGTATCGGACTTCGATCTGAAGCTGTTGGTTATTTTGGTCGAAGTAAAGGTGAATAGGGATTGTTGGGGGCATTCGTATTTGACTGTCAGAGGTGAAATTCTTGGATTTGTTGAAGACGGACTACTGCGAAAGCATCTGCCAAAGATGTTC	Eukaryota	Alveolata	Dinoflagellata	Syndiniales	Dino-Group-I	Dino-Group-I-Clade-5	Dino-Group-I-Clade-5_X	Dino-Group-I-Clade-5_X_sp.		0	0	0	0.0155032	0	0	0		0	0	0	30	0	0	0
ASV_733	AGCTCCAATAGCGTATATTAAAGTTGTTGCGGTTAAAAAGCTCGTAGTTGGATTTCTGTCGGTGAGTAGCAGTCCGCCCTCAGTGGTAGGTACTTGTTGTCCCACCGGCATCTTCCTGGGGAACGTATCTGCTCTTCGTTGAGTGGTGCATAATCCAGGACTTTTACTTTGAGGAAATAGGAGTGTTTCAAGCAGGCATGCGCCGTGAACATGTTAGCATGGAATAATAGCATCGGACCTCGTTCCAAAGCTGTTGGTTTCTTGGACCGAGGTAAAGGTGAATAGGGATTGTTGGGGGCATTCGTATTTAACTGTCAGAGGTGAAATTCTTGGATTTGTTGAAGACGGACTACTGCGAAAGCATCTGCCAAAGATGTTC	Eukaryota	Alveolata	Dinoflagellata	Syndiniales	Dino-Group-I	Dino-Group-I-Clade-5	Dino-Group-I-Clade-5_X	Dino-Group-I-Clade-5_X_sp.		0	0	0	0.0149864	0	0	0		0	0	0	29	0	0	0
ASV_734	AGCTCCAATAGCGTATATTAAATTTGTTGCGGTTAAAAAGCTCGTAGTCGAACATCTGCACTAAAGACGATGTCTACCCAGCGGGTATGTCATCCACAACTTGCGTGCATCCTTCTGGGGGCACGATTTCCACTTGATTGTGGAGTCGCTGACTTCAGAACCTTTACTTTGAGGAAATGAGAGTGTTTCAAGCAGGTACCAGCCGTGGATATGTTAGCATGGAATAACAGTATCGAACCGCCGTGTAGCTCTTGGTGTGCAGCGACGGTAAAGGTAAAAAGGGGCAGTTGGGGGTATTCGTATTCAACTGTCAGAGGTGAAATTCTTGGATTTGTTGAAGACGGACTACTGCGAAAGCATTTGCCAAAGATGTTC	Eukaryota	Alveolata	Dinoflagellata	Syndiniales	Dino-Group-I	Dino-Group-I-Clade-5	Dino-Group-I-Clade-5_X	Dino-Group-I-Clade-5_X_sp.		0	0	0	0.0149864	0	0	0		0	0	0	29	0	0	0
ASV_745	AGCTCCAATAGCGTATATTAAAGTTGTTGCGGTTAAAAAGCTCGTAGTTGGATTCCTGCATGGAAGGAGTGCCCCCACCCTTTGGATGGGGGTTGCTTTCTTCTTTGCATCTTCTGGAGTAGATGTTCCTCACTTAACTGTGTGGACATCGTGCTCGGGTCATTTACTTTGAGGAAAAGAGAGTGCTTCAAGCAGGCAACCGCCTGAATACGTTAGCATGGAATAATAGCATCGGATCACCGTTCAGCTGTTGGTGTCTGGACGAGGATAAAGGTGAACAGGGATTGTTGGGGGCATTCGTATTTAACTGTCAGAGGTGAAATTCTTGGATTTGTTGAAGACGGGCTACTGCGAAAGCATTTGCCAAAGATGTTC	Eukaryota	Alveolata	Dinoflagellata	Syndiniales	Dino-Group-I	Dino-Group-I-Clade-5	Dino-Group-I-Clade-5_X	Dino-Group-I-Clade-5_X_sp.		0	0	0	0.0144696	0	0	0		0	0	0	28	0	0	0
ASV_746	AGCTCCAATAGCGTATATTAAAGTTGTTGCGGTTAAAAAGCTCGTAGTTGGATTTCTGTCGGTGAGTAGCGGTCCGCCCTCAGCGGTTGGTACTTGCTACGCCCCCGGCATCTTCCTGGGGACTGTATCTGCTCTTCGCTGAGTGGTGCACAATCCAGGACTTTTACTTTGAAGAAATGAGAGTGTTTCAAGCAGGCATGCGCCCTGAATACGTTAGCATGGAATAATAGCATCGGACCTCGTTCCAAAGCTGTTGGTTTCTTGGACCGAGGTAAAGGTGAATAGGGATTGTTGGGGGCATTCGTATTTAACTGTCAGAGGTGAAATTCTTGGATTTGTTGAAGACGGACTACTGCGAAAGCATCTGCCAAAGATGTTC	Eukaryota	Alveolata	Dinoflagellata	Syndiniales	Dino-Group-I	Dino-Group-I-Clade-5	Dino-Group-I-Clade-5_X	Dino-Group-I-Clade-5_X_sp.		0	0	0	0.0144696	0	0	0		0	0	0	28	0	0	0
ASV_747	AGCTCCAATAGCGTATATTAAAGTTGTTGCGGTTAAAAAGCTCGTAGTTGGATTTCTGTCAGTGAGTGATGCTCCGCCCCTCGTGGTGAGTAGTCATCATGCCGCTGGCATCTTCTTGGGGAGTGTATCTGCACTTCACTGTGTGGTGCACAAGCCAGGACATTTACTTTGAGGAAATGAGAGTGTTTCAAGCAGGCGTTCGCCATGAATACGTTAGCATGGAATAATAGCATCGGACCTCGCTCCAAAGCTGTTGGTTTCTTGGGTCGAGGTAAAGGTGAATAGGGATTGTTGGGGGCATTCGTATTTAACTGTCAGAGGTGAAATTCTTGGATTTGTTGAAGACGGACTACTGCGAAAGCATCTGCCAAAGATGTTC	Eukaryota	Alveolata	Dinoflagellata	Syndiniales	Dino-Group-I	Dino-Group-I-Clade-5	Dino-Group-I-Clade-5_X	Dino-Group-I-Clade-5_X_sp.		0	0	0	0.0144696	0	0	0		0	0	0	28	0	0	0
ASV_757	AGCTCCAATAGCGTATATTAAAGTTGTTGCGGTTAAAAAGCTCGTAGTTGGATTTCTGTCGGTGAGCATCAGTCCGCCCTCAGTGGTAGGTACTTGTTGCGCCACCGGCATCTTCCTGGGGAACGTATCTGCTCTTCGTTGAGTGGTGCATAATCCAGGACTTTTACTTTGAGGAAATAGGAGTGTTTCAAGCAGGCATGCGCCGTGAACATGTTAGCATGGAATAATAGCATCGGACCTCGTTCCAAAGCTGTTGGTTTCTTGGACCGAGGTAAAGGTGAATAGGGATTGTTGGGGGCATTCGTATTTAACTGTCAGAGGTGAAATTCTTGGATTTGTTGAAGACGGACTACTGCGAAAGCATCTGCCAAAGATGTTC	Eukaryota	Alveolata	Dinoflagellata	Syndiniales	Dino-Group-I	Dino-Group-I-Clade-5	Dino-Group-I-Clade-5_X	Dino-Group-I-Clade-5_X_sp.		0	0	0	0.0139528	0	0	0		0	0	0	27	0	0	0
ASV_765	AGCTCCAATAGCGTATATTAAAGTTGTTGCGGTTAAAAAGCTCGTAGTTGGATTTCTGTCGGTGAGTATCAGTCCGCCCACAGCGGTAGGTACGTGATATGTCGCCGGCATCTTCCTGGGGAATGTGTCTGCTCTTTATTGAGTGGTACATGAGCCAGGACTTTTACTTTGAAGAAATGAGAGTGTTTCAAGCAGGCATGCGCCGTGAATACGTTAGCATGGGATAATAGCATCGGACCTCGTTCCAAAGCTGTTGGTTTCTTGGACCGAGGTAAAGGTGAATAGGGATTGTTGGGGGCATTCGTATTTAACTGTCAGAGGTGAAATTCTTGGATTTGTTGAAGACGGACTACTGCGAAAGCATCTGCCAAAGATGTTC	Eukaryota	Alveolata	Dinoflagellata	Syndiniales	Dino-Group-I	Dino-Group-I-Clade-5	Dino-Group-I-Clade-5_X	Dino-Group-I-Clade-5_X_sp.		0	0	0	0.0134361	0	0	0		0	0	0	26	0	0	0
ASV_769	AGCTCCAATAGCGTATATTAAAGTTGTTGCGGTTAAAAAGCTCGTAGTTGGATTTCTGTCGGTGATTTACAGTCCGCCCGCAGTGGTTGGTACTTGTGACGTCACCGGCATCTTCCTGGGGACTGTGTCTGCTCTTAATTGGGTGGCGCATAATCCAGGACTTTTACTTTGAAGAAATGAGAGTGTTTCAAGCAGGCATGCGCCGTGAATACGTTAGCATGGAATAATAGCATCGGACCTCGTTCCAAAGCTGTTGGTTTCTTGGACCGAGGTAAAGGTGAATAGGGATTGTTGGGGGCATTCGTATTTAACTGTCAGAGGTGAAATTCTTGGATTTGTTGAAGACGGACTACTGCGAAAGCATCTGCCAAAGATGTTC	Eukaryota	Alveolata	Dinoflagellata	Syndiniales	Dino-Group-I	Dino-Group-I-Clade-5	Dino-Group-I-Clade-5_X	Dino-Group-I-Clade-5_X_sp.		0	0	0	0.0129193	0	0	0		0	0	0	25	0	0	0
ASV_801	AGCTCCAATAGCGTATATTAAAGTTGTTGCGGTTAAAAAGCTCGTAGTTGGGTTTCTGCTGGTGAGCGACGGTCCGCCCTAGCGGTTGGTACTCGTCGCGCTGCTGGCATCCTCCTGGGGAATGTGTCTGCACTTTACTGTGTGGCGCGGGATCCAGGACATTTACTTTGAGGAAATTACAGTGCTTCAAGCAGGCTCGCGCTCTCTGAATACGTTAGCATGGAATAATAGCATCGGACCTCGATCCAAAGCTGTTGGTTTCTTGGATCTGGGTAAAGGTGAATAGGGATTGTTGGGGGCATTCGTATTCAACTGTCAGAGGTGAAATTCTTGGATTTGTTGAAGACGGACTACTGCGAAAGCATCTGCCAAAGATGCTC	Eukaryota	Alveolata	Dinoflagellata	Syndiniales	Dino-Group-I	Dino-Group-I-Clade-5	Dino-Group-I-Clade-5_X	Dino-Group-I-Clade-5_X_sp.		0	0	0	0.011369	0	0	0		0	0	0	22	0	0	0
ASV_808	AGCTCCAATAGCGTATATTAAAGTTGTTGCGGTTAAAAAGCTCGTAGTTGGATTTCTGTCAGTGAGTTACAGTCCGCCCACAGCGGTAGGTACTTGTTGCGCCACTGGCATCTTCTTGGGGAATGTGTCTGCACTTTATTGTGTGGCGCACAATCCAAGACTTTTACTTTGAAGAAATGAGAGTGTTTCAAGCAGGCATGCGCCGTGAATACGTTAGCATGGGATAATAGCATCGGACCTCGTTCCAAAGCTGTTGGTTTCTTGGACCGAGGTAAAGGTGAATAGGGATTGTTGGGGGCATTCGTATTTGACTGTCAGAGGTGAAATTCTTGGATTTGTTGAAGACGGACTACTGCGAAAGCATCTGCCAAAGATGTTC	Eukaryota	Alveolata	Dinoflagellata	Syndiniales	Dino-Group-I	Dino-Group-I-Clade-5	Dino-Group-I-Clade-5_X	Dino-Group-I-Clade-5_X_sp.		0	0	0	0.0108522	0	0	0		0	0	0	21	0	0	0
ASV_809	AGCTCCAATAGCGTATATTAAAGTTGTTGCGGTTAAAAAGCTCGTAGTTGGATTTCTGTCGGTGAGTGGCAGTCCGGCCTTTGTGTCTGGTACTTGTCACGCCACCGGCATCTTCCTGGGGACTGTGTCTGCTCTTAACTGAGTGGCGCATAATCCAGGACTTTTACTTTGAAGAAATAGGAGTGTTTCAAGCAGGCATGCGCCGTGAACACGTTAGCATGGAATAATAGCATCGGACCTCGTTCCAAAGCTGTTGGTTTCTTGGAGCGAGGTAAAGGTGAATAGGGATTGTTGGGGGCATTCGTATTTAACTGTCAGAGGTGAAATTCTTGGATTTGTTGAAGACGGACTACTGCGAAAGCATCTGCCAAAGATGTTC	Eukaryota	Alveolata	Dinoflagellata	Syndiniales	Dino-Group-I	Dino-Group-I-Clade-5	Dino-Group-I-Clade-5_X	Dino-Group-I-Clade-5_X_sp.		0	0	0	0.0108522	0	0	0		0	0	0	21	0	0	0
ASV_827	AGCTCCAATAGCGTATATTAAAGTTGTTGCGGTTAAAAAGCTCGTAGTTGGATTTCTGTCAGTGAGGTACAGTCCGCCCACAGCGGTTGGTACTTGTTCCGCCACTGGCATCTTCCTGGGGAATGTGTCTGCTCTTTGTTGAGTGGCGCACAATCCAGGACTTTTACTTTGAAGAAATGAGAGTGTTTCAAGCAGGCATGCGCCGTGAATACGTTAGCATGGGATAATAGCATCGGACCTCGTTCCAAAGCTGTTGGTTTCTTGGACCGAGGTAAAGGTGAATAGGGATTGTTGGGGGCATTCGTATTTGACTGTCAGAGGTGAAATTCTTGGATTTGTTGAAGACGGACTACTGCGAAAGCATCTGCCAAAGATGTTC	Eukaryota	Alveolata	Dinoflagellata	Syndiniales	Dino-Group-I	Dino-Group-I-Clade-5	Dino-Group-I-Clade-5_X	Dino-Group-I-Clade-5_X_sp.		0	0	0	0.0103354	0	0	0		0	0	0	20	0	0	0
ASV_853	AGCTCCAATAGCGTATATTAAAGTTGTTGCGGTTAAAAAGCTCGTAGTTGGATTTCTGTCGGTGAGTATCAGTCCGCCCACAGCGGTAGGTACGTGATATGTCGCCGGCATCTTCCTGGGGAATGTGTCTGCTCTTTATTGAGTGGTACATGAGCCAGGACTTTTACTTTGAAGAAATGAGAGTGTTTCAAGCAGGCATGCGCCGTGAATACGTTAGCATGGGATAATAGCATCGGACCTCGTTCCAAAGCTGTTGGTTTCTTGGACCGAGGTAAAGGTGAATAGGGATTGTTGGGGGCATTCGTATTTGACTGTCAGAGGTGAAATTCTTGGATTTGTTGAAGACGGACTACTGCGAAAGCATCTGCCAAAGATGTTC	Eukaryota	Alveolata	Dinoflagellata	Syndiniales	Dino-Group-I	Dino-Group-I-Clade-5	Dino-Group-I-Clade-5_X	Dino-Group-I-Clade-5_X_sp.		0	0	0	0.00930189	0	0	0		0	0	0	18	0	0	0
ASV_868	AGCTCCAATAGCGTATATTAAAGTTGTTGCGGTTAAAAAGCTCGTAGTTGGATTTCTGTCGGTGAGCGAAAGTCCGCTCTCAGTGGTTGGTACTTTTCGCGCCACCGGCATCTTCCTGGGGACTGTGTCTGATCTTAGTTGATTGGCGCATGATCCAGGACTTTTACTTTGAAGAAATGAGAGTGTTTCAAGCAGGCCATCGCCGTGAATACGTTAGCATGGAATAATAGCATCGGACCTCGTTCCAAAGCTGTTGGTTTCTTGGACCGAGGTAAAGGTGAATAGGGATTGTTGGGGGCATTCGTATTTAACTGTCAGAGGTGAAATTCTTGGATTTGTTGAAGACGGACTACTGCGAAAGCATCTGCCAAAGATGTTC	Eukaryota	Alveolata	Dinoflagellata	Syndiniales	Dino-Group-I	Dino-Group-I-Clade-5	Dino-Group-I-Clade-5_X	Dino-Group-I-Clade-5_X_sp.		0	0	0	0.00826835	0	0	0		0	0	0	16	0	0	0
ASV_869	AGCTCCAATAGCGTATATTAAAGTTGTTGCGGTTAAAAAGCTCGTAGTTGGATTTCTGTCGGGAGCACTTGGTCCACCCTAGTCGGTCGGTACTCGAGCAACTCCGGACATATTTCTGAAAGTCGTGCTAGCACTTAGTTGTGCGGCAAAGAATTTCAGGACATTTACTTTGAGGAAATGAGAGTGTTCCAAGCAGGCTATTGCCGTGAATACGTTAGCATGGAATAATAGCATCGGATTTCATTCCAAAGCTGTTGGTTTCTTGGGGTGAGATGAAGGTAAATAGGGACAGTTGGGGGCATTCGTATTTAACTGTCAGAGGTGAAATTCTTGGATTTGTTGAAGACGGACTACTGCGAAAGCATCTGCCAAAGATGTTC	Eukaryota	Alveolata	Dinoflagellata	Syndiniales	Dino-Group-I	Dino-Group-I-Clade-5	Dino-Group-I-Clade-5_X	Dino-Group-I-Clade-5_X_sp.		0	0	0	0.00826835	0	0	0		0	0	0	16	0	0	0
ASV_870	AGCTCCAATAGCGTATATTAAAGTTGTTGCGGTTAAAAAGCTCGTAGTTGGATTTCTGTCGGTGAGTGGCGCTCCGCCCATCGGGTTGGCAGTCGTCATGCCCCCGGCATCTTCCTGGGGACTGTATCTGCACTTTGCTGTGTGGTGCATAAACCAGGACTTTTACTTTGAGGAAATGAGAGTGTTTCAAGCAGGCATGCGCCGTGAATACGTTAGCATGGAATAATAGCATCGGACCTCGCTCCATAGCTGTTGGTTTCTTGGGTCGAGGTAAAGATGAATAGGGATTGTTGGGGGCATTCGTATTTAACTGTCAGAGGTGAAATTCTTGGATTTGTTGAAGACGGACTACTGCGAAAGCATCTGCCAAAGATGTTC	Eukaryota	Alveolata	Dinoflagellata	Syndiniales	Dino-Group-I	Dino-Group-I-Clade-5	Dino-Group-I-Clade-5_X	Dino-Group-I-Clade-5_X_sp.		0	0	0	0.00826835	0	0	0		0	0	0	16	0	0	0
ASV_877	AGCTCCAATAGCGTATATTAAAGTTGTTGCGGTTAAAAAGCTCGTAGTTGGATTTCTGCATGGAAGGAGCGGTCTGCCTTTTGGGTTTGTAACTGTAACTTTCGTGCATCTTTCTGATGAAACGTTCTTCACTTAATTGTGGGGGCGCATGACTCAGAACTTTTACTTTGAGGAAATGAGAGTGTTTCAAGCAGGCAAATGCCTTGAATACGTTAGCATGGAATAATAGCATCGGACCATCGTCCAGCTGTTGGTGTCTGGGCGAAGGTAAAGGTGAATAGGGATTGTTGGGGGCATTCGTATTTAACTGTCAGAGGTGAAATTCTTGGATTTGTTGAAGACGGACCACTGCGAAAGCATCTGCCAAAGATGTTC	Eukaryota	Alveolata	Dinoflagellata	Syndiniales	Dino-Group-I	Dino-Group-I-Clade-5	Dino-Group-I-Clade-5_X	Dino-Group-I-Clade-5_X_sp.		0	0	0	0.00775158	0	0	0		0	0	0	15	0	0	0
ASV_886	AGCTCCAATAGCGTATATTAAAGTTGTTGCGGTTAAAAAGCTCGTAGTTGGATTTCTGCATGGAAGGAGCTGTCCGCCCTCCGGGTGAGTTACGGCCACCTTGTGTGCATCTTCCTGAGGAGACGTTCTTCACTTAATTGTGAGGGCGTAAGACTCAGGACTTTTACTTTGAGGAAATGAGAGTGTTTCAAGCAGGCAAATGCCTTGAATACGTTAGCATGGAATAATAGCATCGGACCATCGTCCAGCTGTTGGTGTCTGGGCGAAGGTAAAGGTGAATAGGGATTGTTGGGGGCATTCGTATTTAACTGTCAGAGGTGAAATTCTTGGATTTGTTGAAGACGGACCACTGCGAAAGCATCTGCCAAAGATGTTC	Eukaryota	Alveolata	Dinoflagellata	Syndiniales	Dino-Group-I	Dino-Group-I-Clade-5	Dino-Group-I-Clade-5_X	Dino-Group-I-Clade-5_X_sp.		0	0	0	0.00723481	0	0	0		0	0	0	14	0	0	0
ASV_899	AGCTCCAATAGCGTATATTAAAGTTGTTGCGGTTAAAAAGCTCGTAGTTGGATGTCTGTCGGTGAGTGGCGGTCCACCCCCTGTGGTGAGCACTCGTCAATGCACCGACATCTTCCTGGGGAATGCTTTGCACTTTGCTGTGTGATGTACTATCCAGGGCGTTTACTTTGAGGAAATGAGAGTGTTTCAAGCAAGCATCTGCCGTGAATACGTTAGCATGGAATAATAGTATCGGACCTCGATCTGAAGCTGTTGGTGGTTTGGGCCGGGGTAAAGGTGAATAGAGATTGTTGGGGGCATTCGTATTTAACTGTCAGAGGTGAAATTCTTGGATTTGTTGAAGACGGACTACTGCGAAAGCATCTGCCAAAGATGTTC	Eukaryota	Alveolata	Dinoflagellata	Syndiniales	Dino-Group-I	Dino-Group-I-Clade-5	Dino-Group-I-Clade-5_X	Dino-Group-I-Clade-5_X_sp.		0	0	0	0.00671803	0	0	0		0	0	0	13	0	0	0
ASV_910	AGCTCCAATAGCGTATACTAAAGTTGTTGCAGTTAAAAAGCTCGTAGTTGGGTTTCTGCCGGTGAGCGACGGTCCGCCCGAGTGGTTGGTACACGTCGCGCCGCCGGCATCTTCCTGGGGAATGTGTCTGCACTTCACTGTGTGGCGCGGGATCCAGGACGTTTACTTTGAGGAAATTACAGTGCTTCAAGCAGGCTCACGCTCTCTGAATACGTTAGCATGGAATAATAGCATCGGACCTCGATCCAAAGCTGTTGGTTTCTTGGATCTGGGTAAAGGTGAATAGGGATTGTTGGGGGCATTCGTATTTAACTGTCAGAGGTGAAATTCTTGGATTTGTTGAAGACGGACTACTGCGAAAGCATCTGCCAAAGATGTTC	Eukaryota	Alveolata	Dinoflagellata	Syndiniales	Dino-Group-I	Dino-Group-I-Clade-5	Dino-Group-I-Clade-5_X	Dino-Group-I-Clade-5_X_sp.		0	0	0	0.00620126	0	0	0		0	0	0	12	0	0	0
ASV_942	AGCTCCAATAGCGTATATTAAAGTTGTTGCGGTTAAAAAGCTCGTAGTTGGATTTCTGTTGGTGAGCATCGGTCGGCCCCAGTGGTTTGTAACTCGATGATCTTCACCAGCATCTTCCTGGGGGCTGTGTCTGCACTTCGCTGTGTGGCGCATGATCCAGGACTTTTACTTTGAGGAAATGAGAGTGTTTCAAGCAGGCATGCGCCCTGAATACGTTAGCATGGAATAATGGCATCGGACCTTCATCCAACGCTGTTGGTTCTTTGGAAGAAGGTAAAGGTGAATAGGGATTGTTGGGGGCATTCGTATTTGACTGTCAGAGGTGAAATTCTTGGATTTGTTGAAGACGGACTACTGCGAAAGCATCTGCCAAAGATGTTC	Eukaryota	Alveolata	Dinoflagellata	Syndiniales	Dino-Group-I	Dino-Group-I-Clade-5	Dino-Group-I-Clade-5_X	Dino-Group-I-Clade-5_X_sp.		0	0	0	0.00516772	0	0	0		0	0	0	10	0	0	0
ASV_965	AGCTCCAATAGCGTATATTAAAGTTGTTGCGGTTAAAAAGCTCGTAGTTGGATTTCTGTCGGTGAGTTGCAGTCCGGCCATTGTGCTTGGTACTTGTAACGCCACCGGCATCTTCCTGGGGACTGTGTCTGCTCTTCATTGAGTGGCTCATAATCCAGGACTTTTACTTTGAAGAAATAGGAGTGTTTCAAGCAGGCATGCGCCGTGAACACGTTAGCATGGAATAATAGCATCGGACCTCGCTCCAAAGCTGTTGGTTTCTTGGACCGAGGTAAAGGTGAATAGGGATTGTTGGGGGCATTCGTATTTAACTGTCAGAGGTGAAATTCTTGGATTTGTTGAAGACGGACTACTGCGAAAGCATCTGCCAAAGATGTTC	Eukaryota	Alveolata	Dinoflagellata	Syndiniales	Dino-Group-I	Dino-Group-I-Clade-5	Dino-Group-I-Clade-5_X	Dino-Group-I-Clade-5_X_sp.		0	0	0	0.00465095	0	0	0		0	0	0	9	0	0	0
ASV_1020	AGCTCCAATAGCGTATATTAAAGTTGTTGCGGTTAAAAAGCTCGTAGTTGGATTTCTGTCGGTGAGTGGCAGTCCGGCCTTTGTGTCTGGTACTTGTCACGCCACCGGCATCTTCCTGGGGACTGTGTCTGCTCTTAACTGAGTGGCGCATAATCCAGGACTTTTACTTTGAAGAAATAGGAGTGTTTCAAGCAGGCATGCGCCGTGAACACGTTAGCATGGAATAATAGCATCGGACCTCGTTCCAAAGCTGTTGGTTTCTTGGACCGAGGTAAAGGTGAATAGGGATTGTTGGGGGCATTCGTATTTAACTGTCAGAGGTGAAATTCTTGGATTTGTTGAAGACGGACTACTGCGAAAGCATCTGCCAAAGATGTTC	Eukaryota	Alveolata	Dinoflagellata	Syndiniales	Dino-Group-I	Dino-Group-I-Clade-5	Dino-Group-I-Clade-5_X	Dino-Group-I-Clade-5_X_sp.		0	0	0	0.00310063	0	0	0		0	0	0	6	0	0	0
ASV_1021	AGCTCCAATAGCGTATACTAAAGTTGTTGCAGTTAAAAAGCTCGTAGTTGGATTTCTGTCGTCGGTTGGCGCTCCGCCCCTAGTGGTGTGTAGTCGCCCTGCCGGCGGCATCTTCCTGGGGGGTGGTGCTGCACTTTATTGCGTGGCCCATTAGCCAGGACGTTTACTTTGAGGAAATGAGAGTGTTTCAAGCAGGCGTACGCCGTGAATATGTTAGCATGGAATAATAGCATCGGACCTCGTGCCAAAGCTGTTGGATCCTTGGAACGAGGTAAAGGTGAATAGGGATTGTTGGGGGCATTCGTATTTAACTGTCAGAGGTGAAATTCTTGGATTTGTTGAAGACGGACTACTGCGAAAGCATCTGCCAAAGATGTTC	Eukaryota	Alveolata	Dinoflagellata	Syndiniales	Dino-Group-I	Dino-Group-I-Clade-5	Dino-Group-I-Clade-5_X	Dino-Group-I-Clade-5_X_sp.		0	0	0	0.00310063	0	0	0		0	0	0	6	0	0	0
ASV_1052	AGCTCCAATAGCGTATATTAAAGTTGTTGCGGTTAAAAAGCTCGTAGTTGGATTTCTGTCGGTGATTTACAGTCCGCCCGCAGTGGTTGGTACTTGTGACGTCACCGGCATCTTCCTGGGGACTGTGTCTGCTCTTAATTGGGTGGCGCATAATCCAGGACTTTTACTTTGAAGAAATGAGAGTGTTTCAAGCAGGCATGCGCCGTGAATACGTTAGCATGGGATAATAGCATCGGACCTCGTTCCAAAGCTGTTGGTTTCTTGGACCGAGGTAAAGGTGAATAGGGATTGTTGGGGGCATTCGTATTTGACTGTCAGAGGTGAAATTCTTGGATTTGTTAAAGACGGACTACTGCGAAAGCATTTGCCAAGGATGTTT	Eukaryota	Alveolata	Dinoflagellata	Syndiniales	Dino-Group-I	Dino-Group-I-Clade-5	Dino-Group-I-Clade-5_X	Dino-Group-I-Clade-5_X_sp.		0	0	0	0.00258386	0	0	0		0	0	0	5	0	0	0
ASV_1077	AGCTCCAATAGCGTATATTAAAGTTGTTGCGGTTAAAAAGCTCGTAGTTGGATTTCTGTCAAAGGGTGATCCTCCGCCCCTTGTGGTGAGTAGTGATCATACCGTTGGCATCTTCTTGGGGAGTGTATCTGCACTTCATTGTGTGGTGCACAAGCCAGGACTTTTACTTTGAGGAAATGAGAGTGTTTCAAGCAGGCGTCCGCCGTGAATACGTTAGCATGGAATAATAGCATCGGACCTCGTTCCAAAGCTGTTGGTTTCTTGGGGCGAGGTAAAGGTGAATAGGGATTGTTGGGGGCATTCGTACTGCAAAGCGAGAGGTGAAATTCTTGGACCTTTGTATGACGAACAACTGCGAAAGCATTTGACTAGGACGTTC	Eukaryota	Alveolata	Dinoflagellata	Syndiniales	Dino-Group-I	Dino-Group-I-Clade-5	Dino-Group-I-Clade-5_X	Dino-Group-I-Clade-5_X_sp.		0	0	0	0.00206709	0	0	0		0	0	0	4	0	0	0
ASV_1078	AGCTCCAATAGCGTATATTAAAGTTGTTGCGGTTAAAAAGCTCGTAGTTGGATTTCTGCATTGAAGGAGCGGTCCACCCTTTGGGCGAGTTACTGCTACCTTTAGTGCATCTTTCTGGGGACGTGTTCTTCACTTAATTGTGAGGGCGCAGGACTCAGGACTTTTACTTTGAGGAAATGAGAGTGTTTCAAGCAGGCAAATGCCTTGAATACGTTAGCATGGAATAATAGCATCGGACCATCGTCCAGCTGTTGGTGTCTGGGCGAAGGTAAAGGTGAATAGGGATTGTTGGGGGCATTCGTATTTAACTGTCAGAGGTGAAATTCATAGATTCTCGGAAGACTAGCAGATGCGAAAGCGTTAGCCACGGATGTAC	Eukaryota	Alveolata	Dinoflagellata	Syndiniales	Dino-Group-I	Dino-Group-I-Clade-5	Dino-Group-I-Clade-5_X	Dino-Group-I-Clade-5_X_sp.		0	0	0	0.00206709	0	0	0		0	0	0	4	0	0	0
ASV_1079	AGCTCCAATAGCGTATATTAAAGTTGTTGCGGTTAAAAAGCTCGTAGTTGGATTTCTGCATGGAAGGAGCTGTCCGCCCTCCGGGTGAGTTACGGCCACCTTGTGTGCATCTTCCTGAGGAGACGTTCTTCACTTAATTGTGAGGGCGTAAGACTCAGGACTTTTACTTTGAGGAAATGAGAGTGTTTCAAGCAGGCAAATGCCTTGAATACGTTAGCATGGAATAATAGCATCGGACCATCGTCCAGCTGTTGGTGTCTGGGCGAAGGTAAAGGTGAATAGGGATTGTTGGGGGCATTCGTATTTAACTGTCAGAGGTGAAATTCTTGGATTTGTTAAAGACGGACTACTGCGAAAGCATTTGCCAAGGATGTTT	Eukaryota	Alveolata	Dinoflagellata	Syndiniales	Dino-Group-I	Dino-Group-I-Clade-5	Dino-Group-I-Clade-5_X	Dino-Group-I-Clade-5_X_sp.		0	0	0	0.00206709	0	0	0		0	0	0	4	0	0	0
ASV_1145	AGCTCCAATAGCGTATATTAAAGTTGTTGCGGTTAAAAAGCTCGTAGTTGGATTTCTGTCGGTGAGTGGCGGTCCGCCCCAGTGGTTGGCACTTGTCACGCCACCGGCATCTTCCTGGGGACTGTGTCTGCTCTTCGCTGAGTGGCGCATAATCCAGGACGTTTACTTTGAGGAAATGAGAGTGTTTCAAGCAGGCATGCGCCGTGAATACGTTAGCATGGGATAATAGCATCGGACCTCGTTCCAAAGCTGTTGGTTTCTTGGACCGAGGTAAAGGTGAATAGGGATTGTTGGGGGCATTCGTATTTGACTGTCAGAGGTGAAATTCTTGGATTTGTTAAAGACGGACTACTGCGAAAGCATTTGCCAAGGATGTTT	Eukaryota	Alveolata	Dinoflagellata	Syndiniales	Dino-Group-I	Dino-Group-I-Clade-5	Dino-Group-I-Clade-5_X	Dino-Group-I-Clade-5_X_sp.		0	0	0	0.00103354	0	0	0		0	0	0	2	0	0	0
ASV_1173	AGCTCCAATAGCGTATATTAAAGTTGTTGCGGTTAAAAAGCTCGTAGTTGGATTTCTGTCGGTGAATGGCGCTCCGCCCCCTGTGGTGAGTAGTCGTCATGCCCCCGGCATCCTCCTAGGGAATACTGCTGCACTTTATTGTGTGGTGTATGAACTAGGACTTTTACTTTGAGGAAATGAGAGTGTTTCAAGCAGGCATGCGCCGTGAATACGTTAGCATGGAATAATAGCATCGGACCTCGCTCCATAGCTGTTGGTTTCTTGGGTCGAGGTAAAGATGAATAGGGATTGTTGGGGGCATTCGTATTTAACTGTCAGAGGTGAAATTCTTGGATTTGTTGAAGACGGACTACTGCGAAAGCATCTGCCAAAGATGTTC	Eukaryota	Alveolata	Dinoflagellata	Syndiniales	Dino-Group-I	Dino-Group-I-Clade-5	Dino-Group-I-Clade-5_X	Dino-Group-I-Clade-5_X_sp.		0	0	0	0.000516772	0	0	0		0	0	0	1	0	0	0
ASV_1718	AGCTCCAATAGCGTATATTAAATTTGTTGCGGTTAAAAAGCTCGTAGTCGGAGATCTGCACTAAAGACAATGTCTACCCAGCGGGTATGTCGTCAATAACTTGTGTGCATCCTTCTGGGGACACGGTTTCCACTTGATTGTGGAATCGCTGACTTCAGAACCTTTACTTTGAGGAAATGAGAGTGTTTCAAGCAGGTGCCAGCCGTGAATATGTTAGCATGGAATAACAGTATCGAACCGTCGTGTAGCTCTTGGTGTGCAGCGACGGTAAAGGTAAAAAGGGACAGTTGGGGGTATTCGTATTCAATTGTCAGAGGTGAAATTCTTGGATTTCTTGAAGACGCACTACTGCGAAAGCATTTGCCAAAGATGTTC	Eukaryota	Alveolata	Dinoflagellata	Syndiniales	Dino-Group-I	Dino-Group-I-Clade-5	Dino-Group-I-Clade-5_X	Dino-Group-I-Clade-5_X_sp.		0	0	0	0	0	0	0.00491715		0	0	0	0	0	0	17
ASV_1829	AGCTCCAATAGCGTATATTAAAGTTGTTGCGGTTAAAAAGCTCGTAGTTGGATTTCTGTCGGTGAGGATCGGTCCGCCCGCAGCGGTGTGTACTCGGTTCGCCACAGGCATCTTCCTGGGGACTGCTTCTGCTCTTCGCTGAGTGGGGTGAAATCCAGGACATTTACTTTGAGGAAATGAGAGTGTTTCAAGCAGGCATGCGCCGTGAATACGTTAGCATGGAATAATGGCATCGGACCTCGATCTGTAGCTGTTGGTTTCTTGGAGCGAGGTAAAGGTGAATAGGGATTGTTGGGGGCATTCGTATTTAACTGTCAGAGGTGAAATTCTTGGATTTGTTGAAGACGGACTACTGCGAAAGCATCTGCCAAAGATGTTC	Eukaryota	Alveolata	Dinoflagellata	Syndiniales	Dino-Group-I	Dino-Group-I-Clade-5	Dino-Group-I-Clade-5_X	Dino-Group-I-Clade-5_X_sp.		0	0	0	0	0	0.00674222	0		0	0	0	0	0	32	0
ASV_1860	AGCTCCAATAGCGTATATTAAAGTTGTTGCGGTTAAAAAGCTCGTAGTTGGATTTCTGCATGGAAGGAGCGGTCCAATCTTTGGTTGAGTTACTGCTACCTTTTGTGCATCTTTCTGAGGAGGCGTTCTTCACTTAATTGTGAGGGCGCAGGACTCAGAACGTTTACTTTGAGGAAATGAGAGTGTTTCAAGCAGGCAAATGCCTTGAATACGTTAGCATGGAATAATAGCATCGGACCATCGTCCAGCTGTTGGTGTCTGGGCGAAGGTAAAGGTGAATAGGGATTGTTGGGGGCATTCGTATTTAACTGTCAGAGGTGAAATTCTTGGATTTGTTGAAGACGGACCACTGCGAAAGCATCTGCCAAAGATGTTC	Eukaryota	Alveolata	Dinoflagellata	Syndiniales	Dino-Group-I	Dino-Group-I-Clade-5	Dino-Group-I-Clade-5_X	Dino-Group-I-Clade-5_X_sp.		0	0	0	0	0	0.00189625	0		0	0	0	0	0	9	0
ASV_1867	AGCTCCAATAGCGTATATTAAAGTTGTTGCGGTTAAAAAGCTCGTAGTTGGATTTCTGCCGGTGAGCGACGGTCTGCCCTCAGCGGTACGTACTCGTCACGCCACCGGCATCTTCCTGGGGAATGTATCTGCACTTAATTGTGTGGTGCCCGATCCAGGACTTTTACTTTGAGGAAATTACAGTGTTTCAAGCAGGCTCACGCTCTCTGAATACGTTAGCATGGAATAATAGCATCGGACCTCGTTCCAAAGCTGTTGGTTTCTTGGTACGAGGTAAAGGTGAATAGGGATTGTTGGGGGCATTCGTATTTAACTGTCAGAGGTGAAATTCTTGGATTTGTTGAAGACGGACTACTGCGAAAGCATCTGCCAAAGATGTTC	Eukaryota	Alveolata	Dinoflagellata	Syndiniales	Dino-Group-I	Dino-Group-I-Clade-5	Dino-Group-I-Clade-5_X	Dino-Group-I-Clade-5_X_sp.		0	0	0	0	0	0.00168556	0		0	0	0	0	0	8	0
ASV_1868	AGCTCCAATAGCGTATATTAAAGTTGTTGCGGTTAAAAAGCTCGTAGTTGGATTTCTGTCGGTGAGGTTCAGTCCGCCCAAGTGGTTGGTACGTGATCCGCCACCGGCATCTTCCTGGGGAATGTGTCTGCTCTTAATTGGGTGGTACATAAGCCAGGACTTTTACTTTGAAGAAATGAGAGTGTTTCAAGCAGGCATGCGCCGTGAATACGTTAGCATGGGATAATAGCATCGGACCTCGTTCCAAAGCTGTTGGTTTCTTGGACCGAGGTAAAGGTAAATAGGGATTGTTGGGGGCATTCGTATTTGACTGTCAGAGGTGAAATTCTTGGATTTATGAAAGACGAACTTCTGCGAAAGCATTTGCCAAGGATGTTT	Eukaryota	Alveolata	Dinoflagellata	Syndiniales	Dino-Group-I	Dino-Group-I-Clade-5	Dino-Group-I-Clade-5_X	Dino-Group-I-Clade-5_X_sp.		0	0	0	0	0	0.00168556	0		0	0	0	0	0	8	0
ASV_1997	AGCTCCAATAGCGTATATTAAAGTTGTTGCGGTTAAAAAGCTCGTAGTTGGATTTCTGTCGGTGAGTCGCAGTCCGCTCTCAGTGGTTGGTACTAGCGATCTGACCGGCATCTTCCTGGGGACTGTGTCTGCTCTTTACTGAGTGGCGCATAATCCAGGACTTTTACTTTGAGGAAATAGGAGTGTTTCAAGCAGGCAATCGCCATGAACATGTTAGCATGGAATAATAGCATCGGACCTCGTTCCAAAGCTGTTGGTTTCTTGGAATGAGGTAAAGGTGAATAGGGATTGTTGGGGGCATTCGTATTTAACTGTCAGAGGTGAAATTCTTGGATTTGTTGAAGACGGACTACTGCGAAAGCATCTGCCAAAGATGTTC	Eukaryota	Alveolata	Dinoflagellata	Syndiniales	Dino-Group-I	Dino-Group-I-Clade-5	Dino-Group-I-Clade-5_X	Dino-Group-I-Clade-5_X_sp.		0	0	0	0	0.00424283	0	0		0	0	0	0	21	0	0
ASV_2006	AGCTCCAATAGCGTATATTAAAGTTGTTGCGGTTAAAAAGCTCGTAGTTGGATTTCTGTCGATGAGTGTCGGTCGGCCCCCAGTGGTTTGTACTTGTCACGCCATCGACATCTTCCTGGGGACTGTATCTGCTCTTTACTGAGTGGTGCATAATCCAGGACTTTTACTTTGAAGAAATGAGAGTGTTTCAAGCAGGCAATCGCCGTGAATACGTTAGCATGGAATAATAGCATCGGACCTCGTTCCAAAGCTGTTGGTTTCTTGGACCGAGGTAAAGGTGAATAGGGATTGTTGGGGGCATTCGTATTTAACTGTCAGAGGTGAAATTCTTGGATTTGTTGAAGACGGACTACTGCGAAAGCATCTGCCAAAGATGTTC	Eukaryota	Alveolata	Dinoflagellata	Syndiniales	Dino-Group-I	Dino-Group-I-Clade-5	Dino-Group-I-Clade-5_X	Dino-Group-I-Clade-5_X_sp.		0	0	0	0	0.00363671	0	0		0	0	0	0	18	0	0
ASV_2042	AGCTCCAATAGCGTATATTTAAGTTGTTGCAGTTAAAAAGCTCGTAGTTGGATTTCTGCCGGTGAGCGACGGTCTGCCCTTAGTGGTTTGTACTCGTCGGTCTTCACTGGCATCTTCCTGGGGGCTGTGTCTGCACTTCGCTGTGTGGTGCATGATCCAGGACTTTTACTTTGAGGAAATGAGAGTGTTTCAAGCAGGCATTCGCCTTGAATACGTTAGCATGGAATAATGGCATCGGACCTTCATCCAAAGCTGTTGGTTCCTTGGAAGAAGGTAAAGGTGAATAGGGATTGTTGGGGGCATTCGTATTTGACTGTCAGAGGTGAAATTCTTGGATTTGTTGAAGACGGACTACTGCGAAAGCATCTGCCAAAGATGTTC	Eukaryota	Alveolata	Dinoflagellata	Syndiniales	Dino-Group-I	Dino-Group-I-Clade-5	Dino-Group-I-Clade-5_X	Dino-Group-I-Clade-5_X_sp.		0	0	0	0	0.00181835	0	0		0	0	0	0	9	0	0
ASV_2062	AGCTCCAATAGCGTATATTAAAGTTGTTGCGGTTAAAAAGCTCGTAGTTGGATTTCTGCCGGTGAGCGACGGTCTGCCCTTAGTGGTTTGTACTCGTCGGTCTTCACTGGCATCTTCCTGGGGGCTGTGTCTGCACTTCGCTGTGTGGTGCATGATCCAGGACTTTTACTTTGAGGAAATGAGAGTGTTTCAAGCAGGCATTCGCCTTGAATACGTTAGCATGGAATAATGGCATCGGACCTTCATCCAAAGCTGTTGGTTCCTTGGAAGAAGGTAAAGGTGAATAGGGATTGTTGGGGGCATTCGTATTTGACTGTCAGAGGTGAAATTCTTGGATTTGTTGAAGACGGACTACTGCGAAAGCATCTGCCAAAGATGTTC	Eukaryota	Alveolata	Dinoflagellata	Syndiniales	Dino-Group-I	Dino-Group-I-Clade-5	Dino-Group-I-Clade-5_X	Dino-Group-I-Clade-5_X_sp.		0	0	0	0	0.00121224	0	0		0	0	0	0	6	0	0
ASV_1022	AGCTCCAATAGCGTATATTAAAATTGTTGCGGTTAAAACGCTCGTAGTTGGATATTTGTTGAAGAATGTCGGTCCACCCAAGCGGTGCGTACTCGATATGTCTTCGACATCTTACTGGGGACAGTAATTCCACTTTATTGCGGGGTTACACGATCCAGAACTTTTACTTTGAGGAAATGAGAGTGTTTCAAGCAGGCCAAGCCATGAATACGTTAGCATGGAATAATAGCATAGGACCTTGTGTCGTAGCTGTTGGTTGACGGCATAAGGTAATAAAAATAGGGATAGTTGGGGGCATTCGTATTGCAATGTCAGAGGTGAAATTCTTGGATTTTTGCAAGACGGACTACTGCGAAAGCATTTGCCAAGGATGTTT	Eukaryota	Alveolata	Dinoflagellata	Syndiniales	Dino-Group-I	Dino-Group-I-Clade-8	Dino-Group-I-Clade-8_X	Dino-Group-I-Clade-8_X_sp.		0	0	0	0.00310063	0	0	0		0	0	0	6	0	0	0
ASV_1053	AGCTCCAATAGCGTATATTAAAATTGTTGCGGTTAAAACGCTCGTAGTTGGATATTTGTTGGAGAATACTGGTCTACCCCAGTGGTCAGTACTCGGTATATCTCCGACATCTCTTTGGTTAACTGCGTTCACTTCATTGTGCGCGCAGATGAGCCAAAACTTTTACTTTGAGGAAATGAGAGTGTTTCAAGCAGGCCTAGCCATGAATACGTTAGCATGGAATAATAGCATAGGACCTTGTGTCGTATCTGTTGGTTGACGACACATGGTAATAAAAATAGGGATAGTTGGGGGCATTCGTATTGCATAGTCAGAGGTGAAATTCTTAGATTTGTGCAAGACGGACTACTGCGAAAGCATTTGCCAAGGATGTTT	Eukaryota	Alveolata	Dinoflagellata	Syndiniales	Dino-Group-I	Dino-Group-I-Clade-8	Dino-Group-I-Clade-8_X	Dino-Group-I-Clade-8_X_sp.		0	0	0	0.00258386	0	0	0		0	0	0	5	0	0	0
ASV_1899	AGCTCCAATAGCGTATATTAAAACTGTTGCGGTTAAAACGCTCGTAGTTGGATATTTGTTGGAGAGCGCTGGTCCACCCAAGTGGTGCGTACTTGGTGCTTCTTTGACATCTTACTGGAGAACGTACGTGCGCTTCGCTGCGTGTGTGCATGAACCAGAACTTTTACTTTGAGGAAATGAGAGTGTTTCAAGCAGGCCATTGCCATGAATACGTTAGCATGGAATAATAACATAGGACCTTGAGTCGTTGTTGTTGGTTGACGACACAAGGTAATAAAAATAGGGATAGTTGGGGGCATTCGTATTACAATGTCAGAGGTGAAATTCTTGGATTATTGTACGACGGACTACTGCGAAAGCATTTGCCAAGGATGTTT	Eukaryota	Alveolata	Dinoflagellata	Syndiniales	Dino-Group-I	Dino-Group-I-Clade-8	Dino-Group-I-Clade-8_X	Dino-Group-I-Clade-8_X_sp.		0	0	0	0	0	0.000842778	0		0	0	0	0	0	4	0
ASV_294	AGCTCCAATAGCGTATATTAAAGTTGTTGCGGTTAAAAAGCTCGTAGTTGGATTTCTGCTTTGGACAAGTGGTCCACATTTTCGTGTGAGTATCTACTTTGGCCTTGGCATCTTCTTGGAGAACTTACTGCTTCATTGTGGTTTGGGAATCCAGGACTTTTACTTTGAGGAAATTAGAGTGTTCGCAGCAGGCAATCGCCGTGAATACATTAGCATGGAATAATATTATAGATTCTCGAATCTTCTTTGTTGGTTCTAGGTTTGAGAAGATGATGAATAGGATCAGCTGGGGGCATCCGTATTAACGCGTCAGAGGTGGAATTCTTGGATTGCGTTACGACGAACTACTGCGAAAGCATTTGCCAAGGATGTTT	Eukaryota	Alveolata	Dinoflagellata	Syndiniales	Dino-Group-II	Dino-Group-II_X	Dino-Group-II_XX	Dino-Group-II_XX_sp.		0	0.00257481	0	0	0	0	0		0	4	0	0	0	0	0
ASV_348	AGCTCCAATAGCGTATATTAAAGTTGTTGCGGTTAAAAAGCTCGTAGTTGGACTTCTGTTGAGGTGGGCCGGTCCGCATATCTTGCGTGAGCCGTGTTTTACCGCCTTAGCATACCTGTCGGGAAACGGTAGTTCGTTTAATCGCGAGCTATCGGCGCCCGGCGCATTTACTTTGAGGAAATTAGAGTGTTCACCGCAGGCGACCGTTCTGAATACATTAGCATGGAATAATAATATAGGACCTTGGTGCTATTTTTGTTGGTTTCTAGTACTGAGGTAATGATGAATAGGGATAATTGGGGGCATTCGTATTAACGCGTCAGAGGTGGAATTCTTGGATTGCGTTACGACGAACCACTGCGAAAGCATTTGTCAAGGATGTTT	Eukaryota	Alveolata	Dinoflagellata	Syndiniales	Dino-Group-II	Dino-Group-II_X	Dino-Group-II_XX	Dino-Group-II_XX_sp.		0	0	0.0187877	0	0	0	0		0	0	42	0	0	0	0
ASV_363	AGCTCCAATAGCGTATATTAAAGTTGTTGCGGTTAAAAAGCTCGTAGTTGGATTTCTGTCGAGGGCAACGGGTCCACACTATGTGTGCGCATCTGCTTTGGCCTTGGCATCCTCTAATCGAACGTCGCTGCGCTTTACTGCGTGGCACGGTAGGTTAGACTTTTACTTTGAGGAAATTAGAGTGTTCACGGCAGGCAATCGCCCTGAATACATTAGCATGGAATAATAATATAGGACCGCGGTTCTATTTTGTTGGTTCTGAGAACTGTGGTAATGATTAATAGGGACAATTGGGGGCATTCGTATTATCACGTCAGAGGTGGAATTCTTGGATTGTGTTACGACGAACTACTGCGAAAGCATTTGCCAAGGATGTTT	Eukaryota	Alveolata	Dinoflagellata	Syndiniales	Dino-Group-II	Dino-Group-II_X	Dino-Group-II_XX	Dino-Group-II_XX_sp.		0	0	0.0111831	0	0	0	0		0	0	25	0	0	0	0
ASV_491	AGCTCCAATAGCGTATATTAAAGTTGTTGCGGTTAAAAAGCTCGTAGTTGGACTTCTGCTGAGGTTGGCCGGTCCGCATATTTTGCGTGCGCCGAGCGCCGTGACCTTAGCATACCTGTCGAGGAGCAGTGGCGCGTTTAATCGCGTGCTATTGGTGCTCGACCCATTTACTTTGAGGAAATTAGAGTGTTCACCGCAGGCGATCGTTCTGAATACATTAGCATGGAATAATAACATAGGACCTTGGTGCTATTCTTGTTGGTTTCTAGCGCTGAGGTAATGATAAATAGGGATAATTGGGGGCACTCGTATTAACGCGTCAGAGGTGGAATTCTTGGATTGCGTTACGACGAACCACTGCGAAAGCATTTGTCAAGGATGTTT	Eukaryota	Alveolata	Dinoflagellata	Syndiniales	Dino-Group-II	Dino-Group-II_X	Dino-Group-II_XX	Dino-Group-II_XX_sp.		0	0	0	0.209809	0	0	0		0	0	0	406	0	0	0
ASV_598	AGCTCCAATAGCGTATATTAAAGTTGTTGCGGTTAAAAAGCTCGTAGTTGGACTTCTGTTGAGGTGGGCCGGTCCGCATATCTTGCGTGAGCCGTGTTCTACCGCCTTAGCATATCTGTCGGGAAACAGTGGCGCGTTTAGTCGCGTGCTATTGGCGCCCGGCGCATTTACTTTGAGGAAATTAGAGTGTTCACCGCAGGCGACCGTTCTGAATACATTAGCATGGAATAATAACATAGGACCTTGGTGCTATTTTTGTTGGTTTCTAGTACTGAGGTAATGATGAATAGGGATAATTGGGGGCATTCGTATTAACGCGTCAGAGGTGGAATTCTTGGATTGCGTTACGACGAACCACTGCGAAAGCATTTGTCAAGGATGTTT	Eukaryota	Alveolata	Dinoflagellata	Syndiniales	Dino-Group-II	Dino-Group-II_X	Dino-Group-II_XX	Dino-Group-II_XX_sp.		0	0	0	0.0335902	0	0	0		0	0	0	65	0	0	0
ASV_656	AGCTCCAATAGCGTATATTAAAGTTGTTGCGGTTAAAAAGCTCGTAGTTGGGTTTCTGTTGAAAACGGCCGGTCTGTACTTCGTGCATGTATCTGGTTCGTCTTCGGCATCTTCGTGGGAACTGCGTCTGCGCTTGATTGCGTGGTGTAGGGTTCGCGACTTTTACTTTGAGGAAATTAGAGTGTTCACAGCAGGCAACAGCCTTGAATACATTAGCATGGAATAATAAGATAGGACCTTCGTTCTATATTGTTGGTTGCTAGGATGAAGGTAATGGTTAATAGGGATAATTGGGGGCATCCGTACTAACGCGTCAGAGGTGGAATTCTTGGATTGCGTTATGACGAACTACTGCGAAAGCATTTGCCAAGGATGTTT	Eukaryota	Alveolata	Dinoflagellata	Syndiniales	Dino-Group-II	Dino-Group-II_X	Dino-Group-II_XX	Dino-Group-II_XX_sp.		0	0	0	0.0237715	0	0	0		0	0	0	46	0	0	0
ASV_658	AGCTCCAATAGCGTATATTAAAGTTGTTGCGGTTAAAAAGCTCGTAGTTGGACTTCTGTTGAGGTGGGCCGGTCCGCATATCTTGCGTGAGCCGTGTTTTACCGCCTTAGCATACCTGTCGGGAAACGGTAGTTCGTTTAATCGCGAGCTATCGGCGCCCGGCGCATTTACTTTGAGGAAATTAGAGTGTTCACCGCAGGCGACCGTTCTGAATACATTAGCATGGAATAATAACATAGGACCTTGGTGCTATTTTTGTTGGTTTCTAGTACTGAGGTAATGATGAATAGGGATAATTGGGGGCATTCGTATTAACGCGTCAGAGGTGGAATTCTTGGATTGCGTTACGACGAACCACTGCGAAAGCATTTGTCAAGGATGTTT	Eukaryota	Alveolata	Dinoflagellata	Syndiniales	Dino-Group-II	Dino-Group-II_X	Dino-Group-II_XX	Dino-Group-II_XX_sp.		0	0	0	0.0232547	0	0	0		0	0	0	45	0	0	0
ASV_690	AGCTCCAATAGCGTATATTAAAGTTGTTGCGGTTAAAAAGCTCGTAGTTGGATTTCTGCTTACCATCGACCGGTACGTGCGATGCACAGTATTTGGTTCGATGTGGGCATCCTCCTGGGGAACGCCACTGTCCTTAATTGCGGCAGGGTGTAATTCAGGACTTTTACTTTGAGGAAATTAGAGTGTTCACGGCAAGCAATTGCTTGAATACATTAGCATGGAATAATAATATAGGACCTTGGTTCTATTTTGTTGGTTTCTAGAACTAAGGTAATGATTAATAGGGACAATTGGGGGCATTCGTATTGACGCGTCAGAGGTGGAATTCTTAGATTGCGTCACGACGAACTACTGCGAAAGCATTTGCCAAGGATGTTT	Eukaryota	Alveolata	Dinoflagellata	Syndiniales	Dino-Group-II	Dino-Group-II_X	Dino-Group-II_XX	Dino-Group-II_XX_sp.		0	0	0	0.0186038	0	0	0		0	0	0	36	0	0	0
ASV_713	AGCTCCAATAGCGTATATTAAAGTTGTTGCGGTTAAAAAGCTCGTAGTTGGATTTCTGCTTACCATCGACCGGTGCTTAATTTCTTAGGCTATTTGGTTCGATGTGGGCATCCTCTTGGGGAACACCACTGTCCTTAATTGCGGCAGGGTGTAATTCAAGACTTTTACTTTGAGGAAATTAGAGTGTTCACGGCAAGCAATTGCTTGAATACATTAGCATGGAATAATAATATAGGACCTTGGTTCTATTTTGTTGGTTTCTAGAACTAAGGTAATGATTAATAGGGACAATTGGGGGCATTCGTATTGACGCGTCAGAGGTGGAATTCTTAGATTGCGTCACGACGAACTACTGCGAAAGCATTTGCCAAGGATGTTT	Eukaryota	Alveolata	Dinoflagellata	Syndiniales	Dino-Group-II	Dino-Group-II_X	Dino-Group-II_XX	Dino-Group-II_XX_sp.		0	0	0	0.0165367	0	0	0		0	0	0	32	0	0	0
ASV_777	AGCTCCAATAGCGTATATTAAATTTGTTGCGGTTAAAAAGCTCGTAGTTGGATTTCTGTTGAGGACGGTCGGTCCCAGCTTAGTCTGGTGTATCTGACTCGGCCTTGGCATCCTCTTGGGGAACGTGTCGGTGATTGATTTTATCGCGCGGAATTCAAGACTTTTACTTTGAGGAAATTAGAGTGTTCACGGCAGGCAATCGCCTTGAATACATTAGCATGGAATAATAATATAGGACCTTGGTACTATTTTGTTGGTTTCTAGAACTAAGGTAATGATTAATAGGGATAATTGGGGGCATTCGTATTAACGCGTCAGAGGTGGAATTCTTGGATTGCGTTACGACGAACTACTGCGAAAGCATTTGCCAAGGATGTTT	Eukaryota	Alveolata	Dinoflagellata	Syndiniales	Dino-Group-II	Dino-Group-II_X	Dino-Group-II_XX	Dino-Group-II_XX_sp.		0	0	0	0.0124025	0	0	0		0	0	0	24	0	0	0
ASV_778	AGCTCCAATAGCGTATATTAAAGCTGTTGCGGTTAAAAAGCTCGTAGTTGGATTTCTGTCAAGGTGCGTCGGTCCTTGCTTTGCAAGCGTATCTGATTTGCACTTTGGCATCCTCGTGGGGAGCCTTGGGGTGATTGAGTTCATTCCTTGGTTTATTCGCGACTTTTACTTTGAGGAAATTAGAGTGTTCACGGCAGGCTATATTGCCTATTGAATACATTAGCATGGAATAATAACATAGGACCTTGGTGCTATTTTGTTGGTTTCTAGAGCTAAGGTAATGATTAATAGGGATAATTGGGGGCATTCGTATTAACGCGTCAGAGGTGGAATTCTTGGATTGCGTTACGACGAACTACTGCGAAAGCATTTGCCAAGGATGTTT	Eukaryota	Alveolata	Dinoflagellata	Syndiniales	Dino-Group-II	Dino-Group-II_X	Dino-Group-II_XX	Dino-Group-II_XX_sp.		0	0	0	0.0124025	0	0	0		0	0	0	24	0	0	0
ASV_802	AGCTCCAATAGCGTATATTAAAGTTGTTGCGGTTAAAAAGCTCGTAGTTGGATTTCTGCCGAAGGGTGACGGTCTGCCTTATGGGCATGTATCTGTCAAGCTTTGGCATCCATACAAGAGGCGTTGCTGCACTTCATTGCGTGGCACGTACCTTGTATCTTTTACTTTGAGGAAATTAGAGTGTTCACAGCAAGCAAACGCTTTGAATATGTTAGCATGGAATAATAATATAGGACCTTGGATCTATTTTGTTGGTTTCTAGAACTAAGGTAATGATTAATAGGGACAGTTGGGGGCATTCGTATTAAGGCGTCAGAGGTGGAATTCTTGGATTGCCTTACGACGAACTACTGCGAAAGCATTTGCCAAGGATGTTT	Eukaryota	Alveolata	Dinoflagellata	Syndiniales	Dino-Group-II	Dino-Group-II_X	Dino-Group-II_XX	Dino-Group-II_XX_sp.		0	0	0	0.011369	0	0	0		0	0	0	22	0	0	0
ASV_828	AGCTCCAATAGCGTATATTAAAGTTGTTGCGGTTAAAAAGCTCGTAGTTGGATTTCTGTGGAGGACGACCGGTCCGCACTTTGTGCGTGCATCTGGTACGGCCTTTGCATCCTCTTGTGGAACGCTACTGCGCTTGATTGCGTGGTGCGGTATACAAGACTTTTACTTTGAGGAAATTAGAGTGTTCACGGCAGGCATGCGCCTTGAATATATTAGCATGGAATAATATTATAGGACGAAACGCCTATTTTGTTGGTTTCTAGGTGTATCGTAATGATTAATAGGGACAATTGGGGGTGCTCGTACTACAACGTCAGAGGTGGAATTCTTAGATTGTTGTATGACGAACTACTGCGAAAGCATTCACCAAGGATGTTT	Eukaryota	Alveolata	Dinoflagellata	Syndiniales	Dino-Group-II	Dino-Group-II_X	Dino-Group-II_XX	Dino-Group-II_XX_sp.		0	0	0	0.0103354	0	0	0		0	0	0	20	0	0	0
ASV_911	AGCTCCAATAGCGTATACTAAAGTTGTTGCGGTTAAAAAGCTCGTAGTTGGATTTCCGTCTAGGACGAGCGGTCCATCCTAAGGATGTGTATCTGTCAGGCCTGGGCGTCCTCATCAAGAACGTTGCTGGCCTTTATTGGTTGGCACGGAATTGATGACTTTTACTTTGAGGAAATTAGAGTGTTCACGGCAAGCAATCGCTTTGAATACATTAGCATGGAATAATAATATAGGACCTTGGATCTATTTTGTTGGTTTCTAGAACTAAGGTAATGATTAATAGGGATAATTGGGGGCATTCGTATTAACGCGTCAGAGGTGGAATTCTTGGATTGCGTTACGACGAACTACTGCGAAAGCATTTGCCAAGGATGTTT	Eukaryota	Alveolata	Dinoflagellata	Syndiniales	Dino-Group-II	Dino-Group-II_X	Dino-Group-II_XX	Dino-Group-II_XX_sp.		0	0	0	0.00620126	0	0	0		0	0	0	12	0	0	0
ASV_982	AGCTCCAATAGCGTATATTAAAGTTGTTGCGGTTAAAAAGCTCGTAGTTGGATTTCTGTTGAGGTTGTCCGGTCCATCTTTCGGTGAGTATCTGGTTCAGCCTTGGCATCCTCCTGGGGAACGTGTCTGTGCTTGATTGCATGGCGCGGTATTCAGGACTTTTACTTTGAGGAAATTAGAGTGTTCACGGCAGGCGTTAGTCTTGAATACATTAGCATGGAATAATAATATAGGACCTTGGTACTATTTTGTTGGTTTCTAGAACTAAGGTAATGATTAATAGGGATAATTGGGGGCATTCGTATTAACGCGTCAGAGGTGGAATTCTTGGATTGCGTTACGACGAACTACTGCGAAAGCATTTGCCAAGGATGTTT	Eukaryota	Alveolata	Dinoflagellata	Syndiniales	Dino-Group-II	Dino-Group-II_X	Dino-Group-II_XX	Dino-Group-II_XX_sp.		0	0	0	0.00413418	0	0	0		0	0	0	8	0	0	0
ASV_983	AGCTCCAATAGCGTATATTAAAGTTGTTGCGGTTAAAAAGCTCGTAGTTGGATTTCTGTGGAGGACGTCCGGTCCGCACTTTGTGCGTGTATCTGGTTCGGCCTCTGCATCCTGTCAAGGAACGTAGCTGTGCTTCACTGCATGGTGCGGAACTTGACACTTTTACTTTGAGGAAATTAGAGTGTTCACGGCAGGCGACCGCCCTGAATATATTAGCATGGAATAATAGTATAGGATCTTGGGTCTATTTTGTTGGTTTCTAGAGCTAAGATAATGATAAATAGGGACAATTGGGGGCATTCGTATTAACGCGTCAGAGGTGGAATTCTTGGATTGCGTTACGACGGCCGACTGCGAAAGCATTTGCCAAGGATGTTT	Eukaryota	Alveolata	Dinoflagellata	Syndiniales	Dino-Group-II	Dino-Group-II_X	Dino-Group-II_XX	Dino-Group-II_XX_sp.		0	0	0	0.00413418	0	0	0		0	0	0	8	0	0	0
ASV_1014	AGCTCCAATAGCGTATATTAAAGTTGTTGCGGTTAAAAAGCTCGTAGTTGGATTTCTGCTTTGGACAAGTGGTCCACATTTTCGTGTGAGTATCTACTTTGGCCTTGGCATCTTCTTGGGGAACGTTCTGCTTCATTGTGGTTCGGGAATCCAAGACTTTTACTTTGAGGAAATTAGAGTGTTCGCAGCAGGCAATCGCCGTGAATACATTAGCATGGAATAATATTATAGATTCTCGAATCTTCTTTGTTGGTTCTAGGTTTGGGAAGATGATGAATAGGATCAGCTGGGGGCATCCGTATTAACGCGTCAGAGGTGGAATTCTTGGATTGCGTTACGACGAACTACTGCGAAAGCATTTGCCAAGGATGTTT	Eukaryota	Alveolata	Dinoflagellata	Syndiniales	Dino-Group-II	Dino-Group-II_X	Dino-Group-II_XX	Dino-Group-II_XX_sp.		0	0	0	0.00310063	0	0.00126417	0		0	0	0	6	0	6	0
ASV_1023	AGCTCCAATAGCGTATATTAAAGTTGTTGCGGCTAAAAAGCTCGTAGTTGGATTTCTGTTGAGAAGGGCCGGTCCGCATTTTGTGCGTGTATCTGGTTCCGTCTTGGCATCCTCTTGGGGAACGTTACTGCGCTTCACTGCGTGGTGCGGTATTCAAGACTTTTACTTTGAGGAAATTAGAGTGTTCACGGCAGGCAATCGCCCTGAATATACTAGCATGGAATAATAATATAGGACCTTGGTTCTATCTTGTTGGTTCTGAGAGCTAAGGTAATGATTAATAGGGATAATTGGGGGCATTCGTATTAACGTGTCAGAGGTGGAATTCTTGGATTACGTTACGACGAACTAATGCGAAAGCATTTGCCAAGGATGTTT	Eukaryota	Alveolata	Dinoflagellata	Syndiniales	Dino-Group-II	Dino-Group-II_X	Dino-Group-II_XX	Dino-Group-II_XX_sp.		0	0	0	0.00310063	0	0	0		0	0	0	6	0	0	0
ASV_1024	AGCTCCAATAGCGTATATTAAAGTTGTTGCGGTTAAAAAGCTCGTAGTTGGATTTCTGCTGAGAGCGGGCGGTCTACCTTTTGGGTAAGTATCTGCATCGGTCTTGGCATCCTCTCGGAAAACGTTTCTGCGCTTGATTGCGTGGTACGGGGTTCGAGACTTTTACTTTGAGGAAATTAGAGTGTTCACGGCAAGCAATCGCTTTGAATACATTAGCATGGAATAATAATATAGGACCTTGGTACTATTTTGTTGGTTTCTAGAACTAAGGTAATGATTAATAGGGATAATTGGGGGCATTCGTATTAACGCGTCAGAGGTGGAATTCTTGGATTGCGTTACGACGAACTACTGCGAAAGCATTTGCCAAGGATGTTT	Eukaryota	Alveolata	Dinoflagellata	Syndiniales	Dino-Group-II	Dino-Group-II_X	Dino-Group-II_XX	Dino-Group-II_XX_sp.		0	0	0	0.00310063	0	0	0		0	0	0	6	0	0	0
ASV_1025	AGCTCCAATAGCGTATATTAAAGTTGTTGCGGTTAAAAAGCTCGTAGTTGGATTTCTGTTGGGGGGGACCGGTCTGTGCCACGCACATGCATCTGGCTCCGCCTCGGCATCCTCTCGATTTGGATTCCTGTGCTTGATTGCATGGGGTTTGTATCGGGACTTTTACTTTGAGGAAATTAGAGTGTTCACGGCAAGCAATCGCTTTGAATACATTAGCATGGAATAATAATATAGGACCTTGGTACTATTTTGTTGGTTTCTAGAACTAAGGTAATGATTAATAGGGATAATTGGGGGCATTCGTATTAACGCGTCAGAGGTGGAATTCTTGGATTGCGTTACGACGAACTACTGCGAAAGCATTTGCCAAGGATGTTT	Eukaryota	Alveolata	Dinoflagellata	Syndiniales	Dino-Group-II	Dino-Group-II_X	Dino-Group-II_XX	Dino-Group-II_XX_sp.		0	0	0	0.00310063	0	0	0		0	0	0	6	0	0	0
ASV_1026	AGCTCCAATAGCGTATATTAAAGTTGTTGCGGTTAAAAAGCTCGTAGTTGGATTTCTTCTAGGGAAGACGGGTCTCGTTCTTAACGATGTATCTTTGTCTGCCTTGGAATCTTCTCGAAAATCGTTTTTGCGTTTGATTACGTGATTCGACGTTCGAGACTTTTACTTTGAGGAAATTAGAGTGTTCATAGCAAGCAGTCGCTTTGAATATATTAGCATGGAATAATAATATAAGACTAAGTACTTATTTTGTTGGTTTCTAGGGACTTAGTAATGATAAATAGGGATAATTGGGGGTATTTGTATTGTCGCGTCAGAGGTGGAATTCTTGGATTGCGCTAAGACAAACTACTGCGAAAGCATTTGCCAAGGATGTTT	Eukaryota	Alveolata	Dinoflagellata	Syndiniales	Dino-Group-II	Dino-Group-II_X	Dino-Group-II_XX	Dino-Group-II_XX_sp.		0	0	0	0.00310063	0	0	0		0	0	0	6	0	0	0
ASV_1054	AGCTCCAATAGCGTATACTAAAGTTGTTGCGGTTAAAAAGCTCGTAGTTGGATTTCTTCTAGGGAAGACGGGTCTCGTTCTTAACGATGTATCTTTGTCTGCCTTGGAATCTTCTCGAAAATCGTTTTTGCGTTTGATTACGTGATTCGACGTTCGAGACTTTTACTTTGAGGAAATTAGAGTGTTCATAGCAAGCAGTCGCTTTGAATATATTAGCATGGAATAATAATATAAGACTAAGTACTTATTTTGTTGGTTTCTAGGGACTTAGTAATGATAAATAGGGATAATTGGGGGTATTTGTATTGTCGCGTCAGAGGTGGAATTCTTGGATTGCGCTAAGACAAACTACTGCGAAAGCATTTGCCAAGGATGTTT	Eukaryota	Alveolata	Dinoflagellata	Syndiniales	Dino-Group-II	Dino-Group-II_X	Dino-Group-II_XX	Dino-Group-II_XX_sp.		0	0	0	0.00258386	0	0	0		0	0	0	5	0	0	0
ASV_1080	AGCTCCACTAACGTATATTAAAGTTGTTGCGGTTAAAAAGCTCGTAGTTGGATTTCTGTTTAGGACGGCCGGTCCGTACTTTAGTGCGTGCATCTGGTTTGGCCTGAGCATCCTCTGGCGATACGTCTTCCACTTCATTGTGTGAGCGGAGCGACAGACTTTTACTTTGAGGAAATTAGAGTGTTCACGGCAGGCTTGCGCCTTGAATATATTAGCATGGAATAATGATATAGGACCTTGGTCTTATTTTGTTGGTTTCTAAGACTGAGGTAATGATTAATAGGAATAGTTGGGGGTACTTGTATTGACGCGTCAGAGGTGGAATTCTTGGATTGCGTCACGACAAACTAATGCGAAAGCATTTACCAAGAATGTTT	Eukaryota	Alveolata	Dinoflagellata	Syndiniales	Dino-Group-II	Dino-Group-II_X	Dino-Group-II_XX	Dino-Group-II_XX_sp.		0	0	0	0.00206709	0	0	0		0	0	0	4	0	0	0
ASV_1081	AGCTCTAATAGCGTATATTAAAGTTGTTGCGGTTAAAAAGCTCGTAGTTGGATTTCTGTCGAAGACAACTGGTCGCCACACATGTGGATGTATCTGGCTTGTTTTTGACATCCTCCTGGAGAACGTTTCTGTCCTTGATTGGATGGTGCGGTATTCAGGACTTTTACTTTGAGGAAATTAGAGTGTTCACGGCAGGCTTTCGCCCTGAATACATTAGCATGGAATAATAATATAGGACCTTGGTGCTATTTTGTTGGTTTCTAGAACTAAGGTAATGATTAATAGGGATAATTGGGGGCATTCGTATTGACTCGTCAGAGGTGGAATTCTTAGATTGGGTCACGACGAACTACTGCGAAAGCATTTGCCAAGGATGTTT	Eukaryota	Alveolata	Dinoflagellata	Syndiniales	Dino-Group-II	Dino-Group-II_X	Dino-Group-II_XX	Dino-Group-II_XX_sp.		0	0	0	0.00206709	0	0	0		0	0	0	4	0	0	0
ASV_1225	AGCTCCAATAGCGTATATTAAAGTTGTTGCGGTTAAAAAGCTCGTAGTTGGATTTCTGTCGAGGAAGGTCGGTCCGCACTTTGTGCGTGATCTGATTCTGCCTTGGCATCCTCGTGGGGAACGGTTTGCGCTTGATTGCGTGGATCGGTATTCACGACTTTTACTTTGAGGAAATTAGAGTGTTCACGGCAGGCAATCGCCCTGAATACGTTAGCATGGAATAATAATATAGGATCTCGGTTCTATTTTGTTGGTTTCTAGAACTGAGGTAATGATTAATAGGGATAATTGGGGGCATTTGTATTAACACGTCAGAGGTGAAATTCTTGGATTGTGTTACGACAAACTACTGCGAAAGCATTTGCCAAGGATGTTT	Eukaryota	Alveolata	Dinoflagellata	Syndiniales	Dino-Group-II	Dino-Group-II_X	Dino-Group-II_XX	Dino-Group-II_XX_sp.		0	0	0	0	0	0	0.246147		0	0	0	0	0	0	851
ASV_1332	AGCTCCAATAGCGTATATTAAAGTTGCTGCGGTTAAAAAGCTCGTAGTTGGAGTTCTGCCGAAGTTGAGCGGTCCGCTTTATGAGCGTGTATCAGTCTCTGATTCGGTATCTCTGCAAACTTCGCAAATGCGCTTGATTGCGCGTTGGAAACTTTGCAGCATTTACTTTGAGGAAAATAGAGTGCTCATAGCAAGTCTTAGCTTTGCATATGCTAGCATGGGATAATTATATAGATCTACTATTCTATTTATTTGGTTTCTAGAATTATAGAGATGGTTAATAGAATCAGCTGGGGGCATTTGTATTAACGCGTCAGAGGTGGAATTCTTGGATTGCGTTACGACAAACCACTGCGAAAGCATTTGTCAAGGATGTTT	Eukaryota	Alveolata	Dinoflagellata	Syndiniales	Dino-Group-II	Dino-Group-II_X	Dino-Group-II_XX	Dino-Group-II_XX_sp.		0	0	0	0	0	0	0.0549563		0	0	0	0	0	0	190
ASV_1415	AGCTCCAATAGCGTATATTAAAGTTGTTGCGGTTAAAAAGCTCGTAGTTGGATTTCTGCTTCGGACAAGTGGTCCACATTCTCGTGTGAGTATCTACTTTGGCCTTGGCATCTTCTTGGGGAACGTATTGCTTCACTGTGGTGCGGAAATCCAAGACTTTTACTTTGAGGAAATTAGAGTGTTCGCAGCAGGCAATCGCCGTGAATACATTAGCATGGAATAATATTATAGATTCTCGAATCTTCTTTGTTGGTTCTAGGTTTGAGAAGATGATGAATAGGATCAGCTGGGGGCATCCGTATTAACGCGTCAGAGGTGGAATTCTTGGATTGCGTTACGACGAACTACTGCGAAAGCATTTGCCAAGGATGTTT	Eukaryota	Alveolata	Dinoflagellata	Syndiniales	Dino-Group-II	Dino-Group-II_X	Dino-Group-II_XX	Dino-Group-II_XX_sp.		0	0	0	0	0	0	0.0306599		0	0	0	0	0	0	106
ASV_1418	AGCTCCAATAGCGTATATTAAAGTTGTTGCGGTTAAAAAGCTCGTAGTTGGATTTCTGCTTGGGACATCCGGTCCGCACTCTTGTGTGAGTATCTGGTTTGGCCTTAGCATCTTCTTGGAGAACGTATTGCTTTATTGCAGTGCGGTTATCCAGGACTTTTACTTTGAGGAAATTAGAGTGTTCGCAGCAGGCAATCGCCGTGAATACATTAGCATGGAATAATAATATAGATTCACGAATCTTTTTTGTTGGTTTCTAGATTTGTGAAGATGATGAATAGGATCAGCTGGGGGCATCCGTATTAACGCGTCAGAGGTGGAATTCTTGGATTGCGTTACGACGAACTACTGCGAAAGCATTTGCCAAGGATGTTT	Eukaryota	Alveolata	Dinoflagellata	Syndiniales	Dino-Group-II	Dino-Group-II_X	Dino-Group-II_XX	Dino-Group-II_XX_sp.		0	0	0	0	0	0	0.0303706		0	0	0	0	0	0	105
ASV_1425	AGCTCCAATAGCGTATATTAAAGTTGTTGCGGTTAAAAAGCTCGTAGTTGGGTTTCTTCTGAAGGAGACCGGTCTGTTCTATGAACACGCATCTGGCACTACTTCAGAATCTGGAACTTTAAGCGCGTCGCTTTACTGCGATGCGCGTAGAGTTCCCTTTTACTTTGAGGAAATTAGAGTGTTCACGGCAGGCTGTCGCCCTGAATATGTTAGCATGGAATAATAATATAGGACTTCGGTTCTATTTTGTTGGTTCTGAGAACTGAAGTAATGGTTAATAGGGATAATTGGGGGCACTCGTATTATCACGTCAGAGGTGGAATTCTTGGATTGTGTTACGACGAACTACTGCGAAAGCATTTGCCAAGGATGTTT	Eukaryota	Alveolata	Dinoflagellata	Syndiniales	Dino-Group-II	Dino-Group-II_X	Dino-Group-II_XX	Dino-Group-II_XX_sp.		0	0	0	0	0	0	0.0297921		0	0	0	0	0	0	103
ASV_1462	AGCTCCAATAGCGTATATTAAAGTTGTTGCGGTTAAAAAGCTCGTAGTTGGATTTCTGTCGAGGGCAACGGGTCCACACTATGTGTTCGTATCTGCTTTGGCCTTGGCATCCTCTCATCGAACGTCGCTGCGCTTCACTGCGTGGCACGGTAGGTGAGACTTTTACTTTGAGGAAATTAGAGTGTTCACGGCAGGCAATCGCCCTGAATACATTAGCATGGAATAATAATATAGGACCGCGGTTCTATTTTGTTGGTTCTGAGAACTGTGGTAATGATTAATAGGGATAATTGGGGGCATTCGTATTATCACGTCAGAGGTGGAATTCTTGGATTGTGTTACGACGAACTACTGCGAAAGCATTTGCCAAGGATGTTT	Eukaryota	Alveolata	Dinoflagellata	Syndiniales	Dino-Group-II	Dino-Group-II_X	Dino-Group-II_XX	Dino-Group-II_XX_sp.		0	0	0	0	0	0	0.024875		0	0	0	0	0	0	86
ASV_1558	AGCTCCAATAGCGTATATTAAAGTTGTTGCGGTTAAAAAGCTCGTAGTTGGATTTCTGTCGAGGACGACCGGTCCGCACTTTGTGCGTGTATCTGGTTCGGCCTTGGCATCCTCTTGGGGAACGTTGCTGCGATTGATTTCGTGGTACGGTATTCAAGACTTTTACTTTGAGGAAATTAGAGTGTTTACAGCAGGCAAACGCCTTGAATACATTAGCATGGAATAATAATATAGGACCTTGGTTCTATTTTGTTGGTTTCTAGAACTAAGGTAATGATTAATAGGGATAATTGGGGGCATTCGTATTAACTCGTCAGAGGTGAAATTCTTGGATTGAGTTACGACGAACTACTGCGAAAGCATTTGCCAAGGATGTTT	Eukaryota	Alveolata	Dinoflagellata	Syndiniales	Dino-Group-II	Dino-Group-II_X	Dino-Group-II_XX	Dino-Group-II_XX_sp.		0	0	0	0	0	0	0.0147514		0	0	0	0	0	0	51
ASV_1578	AGCTCCAATAGCGTATATTAAAGTTGTTGCGGTTAAAAAGCTCGTAGTTGGATTTCTGTTGAGGACATCCGGTCCATCTTTCGGGTGAGTATCTGGTATGGCCTTGGCATCCTCATGGAGAACTGTGCTGCACTTGATTGTGTGGTCAGCAATTCATGACTTTTACTTTGAGGAAATTAGAGTGTTCACGGCAGGCAAACGTCTGAATACATTAGCATGGAATAATAATATAGGACCTTGGTTCTATTTTGTTGGTTTCTAGGACTAAGGTAATGATTAATAGGGACAATTGGGGGCATTCGTATTAACGTGTCAGAGGTGGAATTCTTGGATTACGTTACGACGAACTACTGCGAAAGCATTTGCCAAGGATGTTT	Eukaryota	Alveolata	Dinoflagellata	Syndiniales	Dino-Group-II	Dino-Group-II_X	Dino-Group-II_XX	Dino-Group-II_XX_sp.		0	0	0	0	0	0	0.0133052		0	0	0	0	0	0	46
ASV_1643	AGCTCCAATAGCGTATATTAAAGTTGCTGCGGTTAAAAAGCTCGTAGTTGGAGTTCTGCCGAAGTTGAGCGGTCCGCTTTATTAGCGTGTATCAGTCTCTGATTCGGTATCTCTGCAAACTTCGCAAATGCGCTTGATTGCGCGTTGGAAACTTTGCAGCATTTACTTTGAGGAAAATAGAGTGCTCATAGCAAGTCTTAGCTTTGCATATGCTAGCATGGGATAATTATATAGATCTACTATTCTATTTATTTGGTTTCTAGAATTATAGAGATGGTTAATAGAATCAGCTGGGGGCATTTGTATTAACGCGTCAGAGGTGGAATTCTTGGATTGCGTTACGACAAACCACTGCGAAAGCATTTGTCAAGGATGTTT	Eukaryota	Alveolata	Dinoflagellata	Syndiniales	Dino-Group-II	Dino-Group-II_X	Dino-Group-II_XX	Dino-Group-II_XX_sp.		0	0	0	0	0	0	0.0092558		0	0	0	0	0	0	32
ASV_1881	AGCTCCAATAGCGTATATTAAAGTTGTTGCGGTTAAAAAGCTCGTAGTTGGATTTCTGTTGAGGGCGGGCGGTCAGCACTAAGTGCTCGATTTTGCTTGGCCTTGGCATCCTCTTGGAGAACGCGATTGTGCTTGATTGCATGGCGTGGAATTCAAGACTTTTACTTTGAGGAAATTAGAGTGTTCACGGCAGGCATAAGCTTTGAATACATTAGCATGGAATAATAATATAGGACTTGTTTCCTATTTTGTTGGTTTCTAGGAAACTCGTAATGGTTAATAGGGATAATTGGGGGCATTCGTATTAAGGCGTCAGAGGTGGAATTCTTGGATTGCCTTACGACGAACTACTGCGAAAGCATTTGCCAAGGATGTTT	Eukaryota	Alveolata	Dinoflagellata	Syndiniales	Dino-Group-II	Dino-Group-II_X	Dino-Group-II_XX	Dino-Group-II_XX_sp.		0	0	0	0	0	0.00126417	0		0	0	0	0	0	6	0
ASV_1917	AGCTCCAATAGCGTATATTAAAGTTGTTGCGGTTAAAAAGCTCGTAGTTGGATTTCTGTTGAGAGCAGCGCGTCCACCTTTTGGGTGAGTATGTTGCTTGGTCTCGGCATCTTCTTGAAAAACGTTTCTGCGCTTGATTGCGTGGGGCGGAGTTCAAGACTTTTACTTTGAGGAAATTAGAGTGTTCACGGCAGGCAATCGCCCTGAATACATTAGCATGGAATAATAATATAGGACCTCGGTTCTATTTTGTTGGTTTCTAGAGCTGAGGTAATGATTAATAGGGATAATTGGGGGCATTCGTATTATCACGTCAGAGGTGGAATTCTTGGATTGTGTTACGACGAACTACTGCGAAAGCATTTGCCAAGGATGTTT	Eukaryota	Alveolata	Dinoflagellata	Syndiniales	Dino-Group-II	Dino-Group-II_X	Dino-Group-II_XX	Dino-Group-II_XX_sp.		0	0	0	0	0	0.000421389	0		0	0	0	0	0	2	0
ASV_1951	AGCTCCAATAGCGTATATTAAAGTTGTTGCGGTTAAAAAGCTCGTAGTTGGATTTCTGCGAGAGTCAACCGGTCGTCCTTATGGGATTGTATCAGGCAGACTCTTGCATCCTCACGTGGTACGATGCTGCGTTTCATTACGTGGCGCGGAACGCGTGACTTTTACTTTGAGGAAATTAGAGTGTTCACGGCAAGCAATCGCTTTGAATATGTTAGCATGGAATAATAATATAGGACCTTGGTACTATTTTGTTGGTTTCTAGAACTAAGGTAATGATTAATAGGGACAGTTTGGGGGCATTCGTACTAACGCGTCAGAGGTGGAATTCTTGGATTGCGTTATGACGAACTACTGCGAAAGCATTTGCCAAGGATGTTT	Eukaryota	Alveolata	Dinoflagellata	Syndiniales	Dino-Group-II	Dino-Group-II_X	Dino-Group-II_XX	Dino-Group-II_XX_sp.		0	0	0	0	0.0157591	0	0		0	0	0	0	78	0	0
ASV_2049	AGCTCCAATAGCGTATATTAAAGTTGTTGCGGTTAAAAAGCTCGTAGTTGGATTTCTGCTTACCATCGACTGGTATGTGTTTTGCACGTTATTTGGTTCGATGTGGGCATCCTCCTGGGGAACGGCACTGTCCTTAATTGCGGCAGGTTGTGATTCAGGACTTTTACTTTGAGGAAATTAGAGTGTTCACGGCAAGCAATTGCTTGAATACATTAGCATGGAATAATAATATAGGACCTTGGTTCTATTTTGTTGGTTTCTAGGACTAAGGTAATGATTAATAGGGACAATTGGGGGCATTCGTATTGACGCGTCAGAGGTGGAATTCTTAGATTGCGTCACGACGAACTACTGCGAAAGCATTTGCCAAGGATGTTT	Eukaryota	Alveolata	Dinoflagellata	Syndiniales	Dino-Group-II	Dino-Group-II_X	Dino-Group-II_XX	Dino-Group-II_XX_sp.		0	0	0	0	0.00161631	0	0		0	0	0	0	8	0	0
ASV_2093	AGCTCCAATAGCGTATATTAAAGTTGTTGCGGTTAAAAAGCTCGTAGTTGGATTTCTGCTTGTCATCGGCCGGTATGTGCTTTGCACGTTATTTGGATCGGTGCGGGCATCCTCGTGGGGTGCGTCTCTGTTCTTAACTGCAGCAGGGCGTGATTCACGACTTTTACTTTGAGGAAATTAGAGTGTTCACGGCAAGCAATTGCTTGAATACATTAGCATGGAATAATAATATAGGACCTTGGTTCTATTTTGTTGGTTTCTAGGACTAAGGTAATGATTAATAGGGACAATTGGGGGCATTCGTATTGACGCGTCAGAGGTGGAATTCTTAGATTGCGTCACGACGAACTACTGCGAAAGCATTTGCCAAGGATGTTT	Eukaryota	Alveolata	Dinoflagellata	Syndiniales	Dino-Group-II	Dino-Group-II_X	Dino-Group-II_XX	Dino-Group-II_XX_sp.		0	0	0	0	0.000404079	0	0		0	0	0	0	2	0	0
ASV_779	AGCTCCAATAGCGTATATTAAAGTTGTTGCGGTAAAAAAGCTCGTAGTTGGATTTCTGTCGAGAACAGCCGGTCACGATTTTGTCGTTGTATCTGGTTTGGTCTTGGCATCCTCTTGGGGAACATTTCTGCGCTTCACTGCGTGGAGTGGTATTCAAGACTTTTACTTTGAGGAAATTAGAGTGTTCACGGCAGGCAATCGCCCTGAATATATTAGCATGGAATAATGATATAGGACCTTGGTTCTATTTTGTTGGTTTCTAGAACTAAGGTAATGATTAATAGGGACAATTGGGGGCATTCGTATTAACGCGTCAGAGGTGGAATTCTTAGATTGCGTTACGACGAACTACTGCGAAAGCATTTGCCAAGGATGTTT	Eukaryota	Alveolata	Dinoflagellata	Syndiniales	Dino-Group-II	Dino-Group-II_X	Dino-Group-II-Clade-52_X	Dino-Group-II-Clade-52_X_sp.		0	0	0	0.0124025	0	0	0		0	0	0	24	0	0	0
ASV_1124	AGCTCCAATAGCGTATATTTTTGTTGTTGCGGTAAAAACGCTCGTAGTTGGACTTCTGTTGAGAACAGCCGGTCACGATTTTGTCGTTGCATCTGGTTTGGTCTCGGCATCTTCTTGGGGAACATCGCTGCGCTTTACTGCGTGGCATGGTATTCAAGACTTTTACTTTGAGGAAATTAGAGTGTTCACGGCAGGCAATCGCCCTGAATATATTAGCATGGAATAATGATATAGGACCTTGGTTCTATTTTGTTGGTTTCTAGAACTAAGGTAATGATTAATAGGGACAATTGGGGGCATTCGTATTAACGCGTCAGAGGTGGAATTCTTAGATTGCGTTACGACGAACTACTGCGAAAGCATTTGCCAAGGATGTTT	Eukaryota	Alveolata	Dinoflagellata	Syndiniales	Dino-Group-II	Dino-Group-II_X	Dino-Group-II-Clade-52_X	Dino-Group-II-Clade-52_X_sp.		0	0	0	0.00155032	0	0	0		0	0	0	3	0	0	0
ASV_189	GCTCCAATAGCGTATATTAAAGTTGTTGCGGTTAAAAAGCTCGTAGTTGGGTTTCTGCTGAGGGTGGCCGGTCCGCTCCACGAGCGGTATCTGGTTCACTCTTGGCATCCTCTTGAGGAACTTTCTGCGCTTTATTGCGTGGTTTGGTTTTCAAGACTTTTACTTTGAGGAAATTAGAGTGTTCACTGCAGGCGTTCGCAACTGAATACATTAGCATGGAATAATAACATAGGACCTTGGTGCTATTTTGTTGGTTTCTAGCGCTGAGGTAATGATTAATAGGGACAATTGGGGGCATTCGTATTAACGCGTCAGAGGTGGAATTCTTAGATTGCGTTACGACGAACTACTGCGAAAGCATTTGCCAAGGATGTTT	Eukaryota	Alveolata	Dinoflagellata	Syndiniales	Dino-Group-II	Dino-Group-II_X	NA	NA		0	0.0128741	0	0	0	0	0		0	20	0	0	0	0	0
ASV_780	AGCTCCAATAGCGTATATTAAAGTTGTTGCGGTTAAAAAGCTCGTAGTTGGGTTTCTGCTGAGGGTGGCGGGTCCGCTCCATGAGCGGTATCTTGTTCACTCTTGGCATCCTCTTGAGGAACTTTCTGCGCTTCATTGCGTGGTTTGGTTTTCAAGACTTTTACTTTGAGGAAATTAGAGTGTTCACTGCAGGCGTTCGCAACTGAATACATTAGCATGGAATAATAACATAGGACCTTGGTGCTATTTTGTTGGTTTCTAGCGCTGAGGTAATGATTAATAGGGACAATTGGGGGCATTCGTATTAACGCGTCAGAGGTGGAATTCTTAGATTGCGTTACGACGAACTACTGCGAAAGCATTTGCCAAGGATGTTT	Eukaryota	Alveolata	Dinoflagellata	Syndiniales	Dino-Group-II	Dino-Group-II_X	NA	NA		0	0	0	0.0124025	0	0	0		0	0	0	24	0	0	0
ASV_930	AGCTCCAATAGCGTATATTAAAGTTGTTGCGGTTAAAAAGCTCGTAGTTGGGTTTCTGCTGAGGGTGGCGGGTCCGCTCCATGAGCGGTATCTTGTTCACTCTTGGCATCCTCTTGAGGAACTTTCTGCGCTTCATTGCGTGGTTTGGTTTTCAAGACTTTCACTTTGAGGAAATTAGAGTGTTCACTGCAGGCGTTCGCAACTGAATACATTAGCATGGAATAATAACATAGGACCTTGGTGCTATTTTGTTGGTTTCTAGCGCTGAGGTAATGATTAATAGGGACAATTGGGGGCATTCGTATTAACGCGTCAGAGGTGGAATTCTTAGATTGCGTTACGACGAACTACTGCGAAAGCATTTGCCAAGGATGTTT	Eukaryota	Alveolata	Dinoflagellata	Syndiniales	Dino-Group-II	Dino-Group-II_X	NA	NA		0	0	0	0.00568449	0	0	0		0	0	0	11	0	0	0
ASV_1174	AGCTCCAATAGCGTATATTAAAGTTGTTGCGGTTAAAAAGCTCGTAGTTGGATTTCTGTCGAGAGCGATCGGTCCGCATATTAGTGCGTGTATCTGATTCGATCTTGGCATCCTGTTAGGGAACGTAGCTGTGCTTTACTGCATGGTGCGGAACCTAACACTTTTACTTTGAGGAAATTAGAGTGTTCACGGCAGGCGACCGCCCTGAATATATTAGCATGGAATAATAGTATAGGATCTTGGGTCTATTTTGTTGGTTTCTAGAGCTAAGATAATGATAAATAGGGACAATTGGGGGCATTCGTATTAACGCGTCAGAGGTGGAATTCTTGGATTGCGTTACGACGGCCGACTGCGAAAGCATTTGCCAAGGATGTTT	Eukaryota	Alveolata	Dinoflagellata	Syndiniales	Dino-Group-II	Dino-Group-II_X	NA	NA		0	0	0	0.000516772	0	0	0		0	0	0	1	0	0	0
ASV_1859	AGCTCCAATAGCGTATATTAAAGTTGTTGCGGTTAAAAAGCTCGTAGTTGGGTTTCTGCTGAGGGTGGCGGGTCCGGTCCATGATCGGTATCTTGTTCACTCTTGGCATCCTCTTGAGGAACTTTCTGCGCTTCATTGCGTGGTTAGGTTTTCAAGACTTTTACTTTGAGGAAATTAGAGTGTTCACTGCAGGCGTTCGCAACTGAATACATTAGCATGGAATAATAACATAGGACCTTGGTGCTATTTTGTTGGTTTCTAGCGCTGAGGTAATGATTAATAGGGACAATTGGGGGCATTCGTATTAACGCGTCAGAGGTGGAATTCTTAGATTGCGTTACGACGAACTACTGCGAAAGCATTTGCCAAGGATGTTT	Eukaryota	Alveolata	Dinoflagellata	Syndiniales	Dino-Group-II	Dino-Group-II_X	NA	NA		0	0	0	0	0.00888973	0.00189625	0		0	0	0	0	44	9	0
ASV_1909	GCTCCAATAGCGTATATTAAAGTTGTTGCGGTTAAAAAGCTCGTAGTTGGATTTCTGCTGAGAACGGTCGGTCCACTCTTGGAGTGTGTATCTGATTCGGTCTTGGCATCCTCTCGGAAACGGCTGCGCTTCATTGCGTGGTCGGTGTCCGAGACTTTTACTTTGAGGAAATTAGAGTGTTCACGGCAGGCTTCCGCCTTGAATATATTAGCATGGAATAATAATATAGGATCTTGGTTCTATTTTGTTGGTTTCTAGAGCTAAGATAATGATTAATAGGGACAATTGGGGGCATTCGTATTAACGCGTCAGAGGTGGAATTCTTGGATTGCGTTACGACGAACTACTGCGAAAGCATTTGCCAAGGATGTTT	Eukaryota	Alveolata	Dinoflagellata	Syndiniales	Dino-Group-II	Dino-Group-II_X	NA	NA		0	0	0	0	0	0.000632083	0		0	0	0	0	0	3	0
ASV_81	AGCTCCAATAACGTATATTAAAGTTGTTGCGGTAAAAAAGCTCGTAGTTGGATTTCTGTTGAGGACAACCGGTCCATACCATGTATGCGCATCTGGCTTGGCCTCGGCATCCTCTCGATGGACGTTTCTGCGCTTAATTGCGTGGAGCGGACTTCGGGACTTTTACTTTGAGGAAATTGGAGTGTTCACGGCAGGCTTTCGCCAGAACATATTAGCATGGAATAATACTATAGGATCTTGGTTCTATTTTGTTGCTTTCTAGAACTAAGGTAATGATTAATAGGGACAATTGGGGGCATTCGTATCAACGCGTCAGAGGTGGAATTCTTGGATTGCGTTGCGACGAACTACTGCGAAAGCATTTGCCAAGGATGTTT	Eukaryota	Alveolata	Dinoflagellata	Syndiniales	Dino-Group-II	Dino-Group-II-Clade-1	Dino-Group-II-Clade-1_X	Dino-Group-II-Clade-1_X_sp.		0.00432398	0	0	0	0	0	0		6	0	0	0	0	0	0
ASV_100	AGCTCCAATAGCGTATATTAAAGTTGTTGCGGTAAAAAAGCTCGTAGTTGGATTTCTGTTGAGAACGACCGGTCCACACAACGTGTGCGCATCTGGTTCGGTCTCGGCATCCTCTCGCAGGACTACTCTGCGCTTGATTGCGTGGATAGGACTTCGGGACTTTTACTTTGAGGAAATTAGAGTGTTCACGGCAGGCTATCGCCAGGATACATTAGCATGGAATAATACTATAGGATCTTGATCCTATTTTGTTGGTTTCTAGAGCTGAGGTAATGATTAATAGGGATATTTGGGGGCATTCGTACTAACCGGTCAGAGGTGGAATTCTTGGATTCGGTTATGACGAACGACTGCGAAAGCATTTGTCAAGAATGTTT	Eukaryota	Alveolata	Dinoflagellata	Syndiniales	Dino-Group-II	Dino-Group-II-Clade-1	Dino-Group-II-Clade-1_X	Dino-Group-II-Clade-1_X_sp.		0.00144133	0	0	0	0	0	0		2	0	0	0	0	0	0
ASV_146	AGCTCCAATAGCGTATATTAAAGTTGTTGCGGTAAAAAAGCTCGTAGTTGGATTTCTGTTGAGGACGACCGGTCCATTCAATGAGTGCGTATCGGTTCGGCCTTGGCATCCTTGACGAAATGGTTTCTGCGCTTGACTGCGTGGTGCTAGGTCGTCAACTTTTACTTTGAGGAAATTAGAGTGTTCACGGCAGGCTATCGCCAGAATACATTAGCATGGAATAATACTATAGGGTTTTGGTCCTATTTTGTTGGTTTCTAGGATTGAGATAATGATTAATAGGGACAATTGGGGGCATTCGTATCAACACGTCAGAGGTGGAATTCTTGGATTGTGTTGCGACGAACTACTGCGAAAGCATTTGCCAAGGATGTTT	Eukaryota	Alveolata	Dinoflagellata	Syndiniales	Dino-Group-II	Dino-Group-II-Clade-1	Dino-Group-II-Clade-1_X	Dino-Group-II-Clade-1_X_sp.		0	0.0296104	0	0	0.130113	0.0467742	0.0231395		0	46	0	0	644	222	80
ASV_162	AGCTCCAATAGCGTATATTAAAGTTGTTGCGGTAAAAAAGCTCGTAGTTGGATTTCTGTTGAGGGCGACCGGTCCATACAACGTATGCGTATCTGGCTCGGCCTCGGCATCCTCTCGATAGACGTTTCTGCGCTTGATTGCGTGGTGCGGATCTCGGGACTTTTACTTTGAGGAAATTAGAGTGTTCACGGCAGGCTATCGCCAGAATACATTAGCATGGAATAATACTATAGGATCTTGATTCTATTTTGTTGGTTTCTAGAATTAGGATAATGATTAATAGGGACAATTGGGGGCATTCGTATCAACACGTCAGAGGTGGAATTCTTGGATTGTGTTGCGACGAACTACTGCGAAAGCATTTGCCAAGGATGTTT	Eukaryota	Alveolata	Dinoflagellata	Syndiniales	Dino-Group-II	Dino-Group-II-Clade-1	Dino-Group-II-Clade-1_X	Dino-Group-II-Clade-1_X_sp.		0	0.0218859	0	0	0	0	0		0	34	0	0	0	0	0
ASV_163	AGCTCCAATAACGTATGTTAAAGTTGTTGCGGTAAAAAAGCTCGTAGTTGGATTTCTGTTGAGGGTGACCGGTCCATACCATGTATGCGCATCTGGTTCAGCCTCGGCATCCTCTCGAAAGACCTTCTGCGCTTGATTGCGTGGTTGGGATCTCGGGACTTTTACTTTGAGGAAATTAGAGTGTTCACGGCAGGCTTGTGCCAGGATACTTTAGCATGGAATAATATTATAGGATCATGGTCCTATTTTGTTGGTTTCTAGGATTGTGATAATGATTAATAGGGACAATTGGGGGCATTCGTACCAACACGTCAGAGGTGGAATTCTTGGATTGTGTTGTGACGAACTACTGCGAAAGCATTTGCCAAGGATGTTT	Eukaryota	Alveolata	Dinoflagellata	Syndiniales	Dino-Group-II	Dino-Group-II-Clade-1	Dino-Group-II-Clade-1_X	Dino-Group-II-Clade-1_X_sp.		0	0.0218859	0	0	0	0	0		0	34	0	0	0	0	0
ASV_190	AGCTCCAATAGCGTATATTAAAGTTGTTGCGGTAAAAAAGCTCGTAGTTGGATTTCTGTTGAGGACGACCGGTCCATACCACGTATGCGTATCTGGCTCGGCCTCGGCATCCTCTCGTCGAACGTTTCTGCGCTTGATTGCGTGGAGCGGTTTACGGGACTTTTACTTTGAGGAAATTAGAGTGTTCACGGCAGGCTATCGCCAGAATACATTAGCATGGAATAATACTATAGGATCTTGATTCTATTTTGTTGGTTTCTAGAATTAGGATAATGATTAATAGGGACAATTGGGGGCATTCGTATCAACACGTCAGAGGTGGAATTCTTGGATTGTGTTGCGACGAACTACTGCGAAAGCATTTGCCAAGGATGTTT	Eukaryota	Alveolata	Dinoflagellata	Syndiniales	Dino-Group-II	Dino-Group-II-Clade-1	Dino-Group-II-Clade-1_X	Dino-Group-II-Clade-1_X_sp.		0	0.0128741	0	0	0	0	0		0	20	0	0	0	0	0
ASV_201	AGCTCCAATAGCGTATATTAAAGTTGTTGCGGTAAAAAAGCTCGTAGTTGGATTTCTGCGGGGAACGACCGGTCCACTCAACGAGTGCGTATCTGGCTCGGTCTCTGCATCCTCTCGAAAGACGTTTCTGCGCTTGATTGCGTGGTTCGGATCTCGGGACTTTTACTTTGAGGAAATTAGAGTGTTCACGGCAGGCTATCGCCAGAATACATTAGCATGGAATAATACTATAGGATCTAAATCTTATTTTGTTGGTTCCTTTGATTTAGATAATGACTAATAGGGACAATTGGGGGCATTCGTATGATCACGTCAGAGGTGGAATTCTTAGATTGTGATCCGACGAACTACTGCGAAAGCATTTGCCAAGGATGTTT	Eukaryota	Alveolata	Dinoflagellata	Syndiniales	Dino-Group-II	Dino-Group-II-Clade-1	Dino-Group-II-Clade-1_X	Dino-Group-II-Clade-1_X_sp.		0	0.010943	0	0	0	0	0		0	17	0	0	0	0	0
ASV_236	AGCTCCAATAACGTATATTAAAGTTGTTGCGGTAAAAAAGCTCGTAGTTGGATTTCTGTTGAGGACAACCGGTCCATACCATGTATGCGCATCTGGCTTGGCCTCGGCATCCTCTCGATGGACGTTTCTGCGCTTAATTGCGTGGAGCGGACTTCGGGACTTTTACTTTGAGGAAATTGGAGTGTTCACGGCAGGCTTTCGCCAGAACATATTAGCATGGAATAATACTATAGGATCTTGGTTCTATTTTGTTGGTTTCTAGAACTAAGGTAATGATTAATAGGGACAATTGGGGGCATTCGTATCAACGCGTCAGAGGTGGAATTCTTGGATTGCGTTGCGACGAACTACTGCGAAAGCATTTGCCAAGGATGTTT	Eukaryota	Alveolata	Dinoflagellata	Syndiniales	Dino-Group-II	Dino-Group-II-Clade-1	Dino-Group-II-Clade-1_X	Dino-Group-II-Clade-1_X_sp.		0	0.00643704	0	0	0.00747546	0.00126417	0		0	10	0	0	37	6	0
ASV_283	AGCTCCAATAGCGTATATTAAAGTTGTTGCGGTAAAAAAGCTCGTAGTTGGATTTCTGTTGAGGGCGACCGGTCCATACAACGTATGCGTATCTGGCTCGGCCTCGGCATCCTCTCGATAGACGTTTCTGCGCTTGATTGCGTGGTGCGGATCTCGGGACTTTTACTTTGAGGAAATTAGAGTGTTCACGGCAGGCTATCGCCAGAATACATTAGCATGGAATAATACTATAGGATCACGGTTCTATTTTGTTGGTTTCTAGAATTGTGATAATGATTAATAGGGACAATTGGGGGCATTCGTATCAACACGTCAGAGGTGGAATTCTTGGATTGTGTTGCGACGAACTACTGCGAAAGCATTTGCCAAGGATGTTT	Eukaryota	Alveolata	Dinoflagellata	Syndiniales	Dino-Group-II	Dino-Group-II-Clade-1	Dino-Group-II-Clade-1_X	Dino-Group-II-Clade-1_X_sp.		0	0.00321852	0	0	0	0	0		0	5	0	0	0	0	0
ASV_345	AGCTCCAATAGCGTATATTAAAGTTGTTGCGGTAAAAAAGCTCGTAGTTGGATTTCTGTTGAAGACGACCGGTCCATACCACGTATGCGCATCTGGTTCGGCTTCGGCATCCTCTCGAAAGACGTTTCTGCGCTTGATTGCGTGGAGCGGATCTCGGGACTTTTACTTTGAGGAAATTAGAGTGTTCACGGCAGGCTATCGCCAGAATACATTAGCATGGAATAATACTATAGGATCTCGGTTCTATTTTGTTGGTTTCTAGAATTGAGATAATGATTAATAGGGACAATTGGGGGCATTCGTATCAACACGTTAGAGGTGAAATTCTTGGATCGTGTTGCGACGAACTACTGCGAAAGCATTTGCCAAGGATGTTT	Eukaryota	Alveolata	Dinoflagellata	Syndiniales	Dino-Group-II	Dino-Group-II-Clade-1	Dino-Group-II-Clade-1_X	Dino-Group-II-Clade-1_X_sp.		0	0	0.020577	0	0	0	0		0	0	46	0	0	0	0
ASV_352	AGCTCCAATAGCGTATATTAAAGTTGTTGCGGTAAAAAAGCTCGTAGTTGGATTTCTGTTGAAGACGACCGGTCCATACCACGTATGCGCATCTGGTTCGGCTTCGGCATCCTCTCGAAAGACGTTTCTGCGCTTGATTGCGTGGAGCGGATCTCGGGACTTTTACTTTGAGGAAATTAGAGTGTTCACGGCAGGCTATCGCCAGAATACATTAGCATGGAATAATACTATAGGATCTTGATTCTATTTTGTTGGTTTCTAGAATTGAGATAATGATTAATAGGGACAATTGGGGGCATTCGTATCAACACGTCAGAGGTGGAATTCTTGGATTGTGTTGCGACGAACTACTGCGAAAGCATTTGCCAAGGATGTTT	Eukaryota	Alveolata	Dinoflagellata	Syndiniales	Dino-Group-II	Dino-Group-II-Clade-1	Dino-Group-II-Clade-1_X	Dino-Group-II-Clade-1_X_sp.		0	0	0.0152091	0	0	0	0		0	0	34	0	0	0	0
ASV_368	AGCTCCAATAGCGTATATTAAAGTTGTTGCGGTAAAAAAGCTCGTAGTTGGATTTCTGTTGAGGACGACCGGTCCGTACCATGTACGCGCATCTGGTTCGGCCTCGGCATCCTCTCGATAGACGTTTCTGCGCTTGATTGCGTGGAGCGGATTTCGGGACTTTTACTTTGAGGAAATTAGAGTGTTCACGGCAGGCTATCGCCAGAATACATTAGCATGGAATAATACTATAGGATCTCGGTTCTATTTTGTTGGTTTCTAGACCCGGGGTAATGATTAATAGGGACAATTGGGGGCATTTGTATCAACACGTCAGAGGTGGAATTCTTGGATTGTGTTGCGACAAACTACTGCGAAAGCATTTGCCAAGGATGTTT	Eukaryota	Alveolata	Dinoflagellata	Syndiniales	Dino-Group-II	Dino-Group-II-Clade-1	Dino-Group-II-Clade-1_X	Dino-Group-II-Clade-1_X_sp.		0	0	0.00849918	0	0	0	0.0274782		0	0	19	0	0	0	95
ASV_377	AGCTCCAATAGCGTATATTAAAGTTGTTGCGGTAAAAAAGCTCGTAGTTGGATTTCTGTTGAGAACGACCGGTCCACACAACGTGTGCGCATCTGGTTCGGTCTCGGCATCCTCTCGCAAGACGTTATTGCGCTTGATTGCGTGATGCGGATTACGGGACTTTTACTTTGAGGAAATTAGAGTGTTCACGGCAGGCTATCGCCAGAATACATTAGCATGGAATAATACTATAGGATCTTGATCCTATTTTGTTGGTTTCTAGGATTGAGATAATGATTAATAGGGACAATTGGGGGCATTCGTATCATCACGTCAGAGGTGAAATTCTTGGATCGTGATGCGACGAACTACTGCGAAAGCATTTGCCAAGGATGTTT	Eukaryota	Alveolata	Dinoflagellata	Syndiniales	Dino-Group-II	Dino-Group-II-Clade-1	Dino-Group-II-Clade-1_X	Dino-Group-II-Clade-1_X_sp.		0	0	0.00670988	0	0	0	0		0	0	15	0	0	0	0
ASV_383	AGCTCCAATAGCGTATATTAAAGTTGTTGCGGTAAAAAAGCTCGTAGTTGGATTTCTGTTGAGGATGGCCGGTCCATACCACGTATGCGCATCTGGTTTTTCATCCTCGGCATCCTCTCGAAATACGTCTCTGTGCTTGATTGCATGGAACGGAGTTCGGGACTTTTACTTTGAGGAAATTAGAGTGTTCACGGCAGGCTATCGCCCGAATACGTTAGCATGGAATAATGATATAGGGTCTCGATTCTATTTTGTTGGTTTCTAGGATTGGGATAATGATTAATAGGGACAATTGGGGGCATTCGTATCAACACGTCAGAGGTGGAATTCTTGGATTGTGTTGCGACGAACTACTGCGAAAGCATTTGCCAAAGATGTTT	Eukaryota	Alveolata	Dinoflagellata	Syndiniales	Dino-Group-II	Dino-Group-II-Clade-1	Dino-Group-II-Clade-1_X	Dino-Group-II-Clade-1_X_sp.		0	0	0.0053679	0	0	0	0		0	0	12	0	0	0	0
ASV_392	AGCTCCAATAGCGTATGTTAAAGTTGTTGCGGTAAAAAAGCTCGTAGTTGGATTTCTGTCGAGGACGACCGGTCCATACAATGTATGTGCATCTGGTTCGGCTTCGGCATCCTCTCGAAAGACGTTTCTGTGCTTGATTGCATGGAGCGGAGTTCGGGACTTTTACTTTGAGGAAATTAGAGTGTTCACGGCAGGCTCGCGCCAGAATACATTAGCATGGAATAATACTATAGGATCTCGGTTCTATTTTGTTGGTTTCTAGAATTGAGATAATGATTAATAGGGACAATTGGGGGCATTCGTATCAAGGCGTCAGAGGTGGAATTCTTGGATTGCCTTGCGACGAACTACTGCGAAAGCATTTGCCAAGGATGTTT	Eukaryota	Alveolata	Dinoflagellata	Syndiniales	Dino-Group-II	Dino-Group-II-Clade-1	Dino-Group-II-Clade-1_X	Dino-Group-II-Clade-1_X_sp.		0	0	0.00447325	0	0	0	0		0	0	10	0	0	0	0
ASV_408	AGCTCCAATAGCGTATATTAAAGTTGTTGCGGTAAAAAAGCTCGTAGTTGGATTTCTGTTGAGAACGACCGGTCCACACAACGTGTGCGCATCTGGTTCGGTCTCGGCATCCTTCAGTTAAATGTTACTGCGCTTGATTGCGTGGTGCAGTTACTGAACTTTTACTTTGAGGAAATTAGAGTGTTCACGGCAGGCTATCGCCAGAATACATTAGCATGGAATAATACTATAGGATCTTGATCCTATTTTGTTGGTTTCTAGGAGCAAGATAATGATTAATAGGGACAATTGGGGGCATTCGTATCACTGAGTCAGAGGTGGAATTCTTGGATTTCAGTGCGACGAACTACTGCGAAAGCATTTGCCAAGGATGTTT	Eukaryota	Alveolata	Dinoflagellata	Syndiniales	Dino-Group-II	Dino-Group-II-Clade-1	Dino-Group-II-Clade-1_X	Dino-Group-II-Clade-1_X_sp.		0	0	0.0035786	0	0	0	0		0	0	8	0	0	0	0
ASV_409	AGCTCCAATAGCGTATATTTAAGTTGTTGCGGTAAAAAAGCTCGTAGTTGGATTTCTGTCAAGGGCGACCGGTCCGTACCAAGTGCGCGCATCTGGTTCGACCTCGGCATCCTCTCGGAAGACGTTTCTGCGCTTGATTGCGTGGAGCGGAGTTCGGGACTTTTACTTTGAGGAAATTAGAGTGTTCACGGCAGGCTAACGCCAGAATACATTAGCATGGAATAATACTATAGGATCTTGATTCTATTTTGTTGGTTTCTAGGATTAAGATAATGATTAATAGGGACAATTGGGGGCATTCGTATCAACACGTCAGAGGTGGAATTCTTGGATTGTGTTGCGACGAACTACTGCGAAAGCATTTGCCAAGGATGTTT	Eukaryota	Alveolata	Dinoflagellata	Syndiniales	Dino-Group-II	Dino-Group-II-Clade-1	Dino-Group-II-Clade-1_X	Dino-Group-II-Clade-1_X_sp.		0	0	0.0035786	0	0	0	0		0	0	8	0	0	0	0
ASV_421	AGCTCCAATAGCGTATATTAAAGTTGTTGCGGTAAAAAAGCTCGTAGTTGGATTTCTGTCAAGGGCGACCGGTCCGTACCAAGTGCGCGCATCTGGTTCGACCTCGGCATCCTCTCGGAAGACGTTTCTGCGCTTGATTGCGTGGAGCGGAGTTCGGGACTTTTACTTTGAGGAAATTAGAGTGTTCACGGCAGGCTAACGCCAGAATACATTAGCATGGAATAATACTATAGGATCTTGATTCTATTTTGTTGGTTTCTAGGATTAAGATAATGATTAATAGGGACAATTGGGGGCATTCGTATCAACACGTCAGAGGTGGAATTCTTGGATTGTGTTGCGACGAACTACTGCGAAAGCATTTGCCAAGGATGTTT	Eukaryota	Alveolata	Dinoflagellata	Syndiniales	Dino-Group-II	Dino-Group-II-Clade-1	Dino-Group-II-Clade-1_X	Dino-Group-II-Clade-1_X_sp.		0	0	0.00268395	0	0	0	0		0	0	6	0	0	0	0
ASV_422	AGCTCCAATAGCGTATATTAAAGTTGTTGCGGTAAAAAAGCTCGTAGTTGGATTTCTGTTGAGGGCGACCGGTCCATACAACGTATGCGCATCTGGCTCGGCCTCGGCATCCTCTCGATAGACGTTTCTGCGCTTGATTGCGTGGAGCGGATCTCGGGACTTTTACTTTGAGGAAATTAGAGTGTTCACGGCAGGCTATCGCCAGAATACATTAGCATGGAATAATACTATAGGATCTTGATTCTATTTTGTTGGTTTCTAGAATTGAGATAATGATTAATAGGGACAATTGGGGGCATTCGTATCAACACGTCAGAGGTGGAATTCTTGGATTGTGTTGCGACGAACTACTGCGAAAGCATTTGCCAAGGATGTTT	Eukaryota	Alveolata	Dinoflagellata	Syndiniales	Dino-Group-II	Dino-Group-II-Clade-1	Dino-Group-II-Clade-1_X	Dino-Group-II-Clade-1_X_sp.		0	0	0.00268395	0	0	0	0		0	0	6	0	0	0	0
ASV_434	AGCTCCAATAGCGTATATTAAAGTTGTTGCGGTAAAAAAGCTCGTAGTTGGATTTCTGTTGAGGACGACCGGTCCATACCACGTATGCGCATCTGGTTCGGCCTCGGCATCCTCTCGAGTTACGTTGCTGCGCTTGATTGCGTGGCGCGGGGCTCGGGACTTTAACTTTGAGGAAATTAGAGTGTTCACGGCAGGCTATCGCCAGAATACATTAGCATGGAATAATACTATAGGATCTTGATTCTATTTTGTTGGTTTCTAGAATTGAGATAATGATTAATAGGGACAATTGGGGGCATTCGTATCAACACGTCAGAGGTGGAATTCTTGGATTGTGTTGCGACGAACTACTGCGAAAGCATTTGCCAAGGATGTTT	Eukaryota	Alveolata	Dinoflagellata	Syndiniales	Dino-Group-II	Dino-Group-II-Clade-1	Dino-Group-II-Clade-1_X	Dino-Group-II-Clade-1_X_sp.		0	0	0.00223663	0	0	0	0		0	0	5	0	0	0	0
ASV_457	AGCTCCAATAGCGTATATTAAAGTTGTTGCGGTAAAAAAGCTCGTAGTTGGATTTCTGTTGAGGACGTCCGGTCTGCACAATGTGCGCGTATCTGGTACGGCCTCGGCATCCTCTCGAAAGACGTTTCTGCTCTTGATTGAGTGGTGCGGACCTCGGGACTTTTACTTTGAGGAAATTAGAGTGTTCACGGCAGGCTATCGCCAGAATACATTAGCATGGAATAATACTATAGGATCTCGGTTCTATTTTGTTGGTTTCTAGAATTGAGATAATGATTAATAGGGACAATTGGGGGCATTCGTATCAACACGTTAGAGGTGAAATTCTTGGATTTATGAAAGACGAACTTCTGCGAAAGCATTTGCCAAGGATGTTT	Eukaryota	Alveolata	Dinoflagellata	Syndiniales	Dino-Group-II	Dino-Group-II-Clade-1	Dino-Group-II-Clade-1_X	Dino-Group-II-Clade-1_X_sp.		0	0	0.00134198	0	0	0	0		0	0	3	0	0	0	0
ASV_619	AGCTCCAATAGCGTATATTAAAGTTGTTGCGGTAAAAAAGCTCGTAGTTGGATTTCTGTTGAGGACAACCGGTCCGTACCATGTACGCGCATCTGGCTTGGCCTCGGCATCCTCTCGATAGACGTTGCTGCGCTTGATTGCGTGGCGCGGATCTCGGGACTTTTACTTTGAGGAAATTAGAGTGTTCACGGCAGGCTATCGCCAGAATACATTAGCATGGAATAATACTATAGGATCTTGGTTCTATTTTGTTGGTTTCTAGAATTGAGATAATGATTAATAGGGACAATTGGGGGCATTCGTATCAACACGTCAGAGGTGGAATTCTTGGATTGTGTTGCGACGAACTACTGCGAAAGCATTTGCCAAGGATGTTT	Eukaryota	Alveolata	Dinoflagellata	Syndiniales	Dino-Group-II	Dino-Group-II-Clade-1	Dino-Group-II-Clade-1_X	Dino-Group-II-Clade-1_X_sp.		0	0	0	0.0284225	0	0	0		0	0	0	55	0	0	0
ASV_735	AGCTCCAATAGCGTATATTAAAGTTGTTGCGGTAAAAAAGCTCGTAGTTGGATTTCTGTTGAGGACGACCGGTCCATACCACGTATGCGCATCTGGCTCGGCCTCGGCATCCTCTCGAAAGACGTTTCTGCGCTTGATTGCGTGGAGCGGATCTCGGGACTTTTACTTTGAGGAAATTAGAGTGTTCACGGCAGGCTATCGCCAGAATACATTAGCATGGAATAATACTATAGGATCTTGGTTCTATTTTGTTGGTTTCTAGAATTGAGATAATGATTAATAGGGACAATTGGGGGCATTCGTATCAACACGTCAGAGGTGGAATTCTTGGATTGTGTTGCGACGAACTACTGCGAAAGCATTTGCCAAGGATGTTT	Eukaryota	Alveolata	Dinoflagellata	Syndiniales	Dino-Group-II	Dino-Group-II-Clade-1	Dino-Group-II-Clade-1_X	Dino-Group-II-Clade-1_X_sp.		0	0	0	0.0149864	0	0	0		0	0	0	29	0	0	0
ASV_748	AGCTCCAATAGCGTATATTAAAGTTGTTGCGGTAAAAAAGCTCGTAGTTGGATTTCTGTTGAGGACGACCGGTCCATACAACGTATGCGCATCTGGTTCGGCCTCGGCATCCTCTCGAAAGACGTTTCTGCGCTTGATTGCGTGGAGCGGATCTCGGGACTTTTACTTTGAGGAAATTAGAGTGTTCACGGCAGGCTATCGCCAGAATACATTAGCATGGAATAATACTATAGGATCTTGGTTCTATTTTGTTGGTTTCTAGAATTGAGATAATGATTAATAGGGACAATTGGGGGCATTCGTATCAACACGTCAGAGGTGGAATTCTTGGATTGTGTTGCGACGAACTACTGCGAAAGCATTTGCCAAGGATGTTT	Eukaryota	Alveolata	Dinoflagellata	Syndiniales	Dino-Group-II	Dino-Group-II-Clade-1	Dino-Group-II-Clade-1_X	Dino-Group-II-Clade-1_X_sp.		0	0	0	0.0144696	0	0	0		0	0	0	28	0	0	0
ASV_803	AGCTCCAATAGCGTATATTAAAGTTGTTGCGGTAAAAAAGCTCGTAGTTGGATTTCTGTTGAGGGCGACCGGTCCGTACCATGTACGCGCATCTGGCTCGGCCTCGGCATCCTCTCGATTGACGTTTCTGCGCTTGATTGCGTGGAGCGGACTTCGGGACTTTTACTTTGAGGAAATTAGAGTGTTCACGGCAGGCTATCGCCAGAATACATTAGCATGGAATAATACTATAGGATCTTGGTTCTATTTTGTTGGTTTCTAGAATTGAGATAATGATTAATAGGGACAATTGGGGGCATTCGTATCAACACGTCAGAGGTGGAATTCTTGGATTGTGTTGCGACGAACTACTGCGAAAGCATTTGCCAAGGATGTTT	Eukaryota	Alveolata	Dinoflagellata	Syndiniales	Dino-Group-II	Dino-Group-II-Clade-1	Dino-Group-II-Clade-1_X	Dino-Group-II-Clade-1_X_sp.		0	0	0	0.011369	0	0	0		0	0	0	22	0	0	0
ASV_810	AGCTCCAATAGCGTATATTAAAGTTGTTGCGGTAAAAAAGCTCGTAGTTGGATTTCTGTTGAGGGCGACCGGTCCATACAATGTATGCGTATCTGGCTCGGCCTCGGCATCCTCTCGATACGGCGGGCGCTTTATTGCGTGCGTTTTGGTCGGGACTTTTACTTTGAGGAAATTAGAGTGTTCACGGCAGGCTTCCGCCAGAATACATTAGCATGGAATAATACTATAGGATCTCGGTTCTATTTTGTTGGTTTCTAGAAACGAGATAATGATTAATAGGGACAATTGGGGGCATTCGTATCAACACGTCAGAGGTGGAATTCTTGGATTGTGTTGCGACGAACTACTGCGAAAGCATTTGCCAAGGATGTTT	Eukaryota	Alveolata	Dinoflagellata	Syndiniales	Dino-Group-II	Dino-Group-II-Clade-1	Dino-Group-II-Clade-1_X	Dino-Group-II-Clade-1_X_sp.		0	0	0	0.0108522	0	0	0		0	0	0	21	0	0	0
ASV_860	AGCTCCAATAGCGTATATTAAAGTTGTTGCGGTAAAAAAGCTCGTAGTTGGATTTCTGTTGAGGGCGACCGGTCCGTACCATGTACGCGCATCTGGCTCGGCCTCGGCATCCTCTCGATTGACGTTTCTGCGCTTGATTGCGTGGAGCGGACTTCGGGACTTTTACTTTGAGGAAATTAGAGTGTTCACGGCAGGCTATCGCCAGAATACATTAGCATGGAATAATACTATAGGATCTCGGTTCTATTTTGTTGGTTTCTAGACCCGGGGTAATGATTAATAGGGACAATTGGGGGCATTTGTATCAACACGTCAGAGGTGGAATTCTTGGATTGTGTTGCGACAAACTACTGCGAAAGCATTTGCCAAGGATGTTT	Eukaryota	Alveolata	Dinoflagellata	Syndiniales	Dino-Group-II	Dino-Group-II-Clade-1	Dino-Group-II-Clade-1_X	Dino-Group-II-Clade-1_X_sp.		0	0	0	0.00878512	0	0	0		0	0	0	17	0	0	0
ASV_900	AGCTCCAATAGCGTATATTAAAGTTGTTGCGGTAAAAAAGCTCGTAGTTGGATTTCTGTTGAGGACGACCGGTCCATACCACGTATGCGCATCTGGCTCGGCCTCGGCATCCTCTCGAAAGACGTTTCTGCGCTTGATTGCGTGGAGCGGATCTCGGGACTTTTACTTTGAGGAAATTAGAGTGTTCACGGCAGGCTATCGCCAGAATACATTAGCATGGAATAATACTATAGGATCTCGGTTCTATTTTGTTGGTTTCTAGGATTGAGATAATGATTAATAGGGACAATTGGGGGCATTCGTATCAACACGTCAGAGGTGGAATTCTTGGATTGTGTTGCGACGAACTACTGCGAAAGCATTTGCCAAGGATGTTT	Eukaryota	Alveolata	Dinoflagellata	Syndiniales	Dino-Group-II	Dino-Group-II-Clade-1	Dino-Group-II-Clade-1_X	Dino-Group-II-Clade-1_X_sp.		0	0	0	0.00671803	0	0	0		0	0	0	13	0	0	0
ASV_943	AGCTCCAATAGCGTATATTAAAGTTGTTGCGGTAAAAAAGCTCGTAGTTGGATTTCTGTTGGGGACGACCGGTCCACACCACGTGTGCGCATCTGGCTCGGCCTCGGCATCCTCTCGATAGACGCTTCTGCGCTTCATTGCGTGGAGCGGCCTTCGGGACTTTTACTTTGAGGAAATTAGAGTGTTCACGGCAGGCTATCGCCAGAATACATTAGCATGGAATAATACTATAGGATCTTGGTTCTATTTTGTTGGTTTCTAGAATTGAGATAATGATTAATAGGGACAATTGGGGGCATTCGTATCAACACGTCAGAGGTGGAATTCTTGGATTGTGTTGCGACGAACTACTGCGAAAGCATTTGCCAAGGATGTTT	Eukaryota	Alveolata	Dinoflagellata	Syndiniales	Dino-Group-II	Dino-Group-II-Clade-1	Dino-Group-II-Clade-1_X	Dino-Group-II-Clade-1_X_sp.		0	0	0	0.00516772	0	0	0		0	0	0	10	0	0	0
ASV_984	AGCTCCAATAGCGTATATTAAAGTTGTTGCGGTAAAAAAGCTCGTAGTTGGATTTCTGTTGAGGACGACCGGTCCACACAATGTGTGCGCATCTGGTTCGGCCTCGGCATCCTCTCGAAAGACGTTTCTGCGCTTGATTGCGTGGTGCGAAACTCGGGACTTTTACTTTGAGGAAATTAGAGTGTTCACGGCAGGCCATCGCCAGAATATATTAGCATGGAATAATATTATAGGATCTCGGTTCTATTTTGTTGGTTTCTAGAGTTGAGATAATGGTTAATAGGGACAATTGGGGGCATTCGTATCAACACGTCAGAGGTGGAATTCTTAGATTGTGTTGCGACGAACTACTGCGAAAGCATTTGCCAAGGATGTTT	Eukaryota	Alveolata	Dinoflagellata	Syndiniales	Dino-Group-II	Dino-Group-II-Clade-1	Dino-Group-II-Clade-1_X	Dino-Group-II-Clade-1_X_sp.		0	0	0	0.00413418	0	0	0		0	0	0	8	0	0	0
ASV_998	AGCTCCAATAGCGTATATTAAAGTTGTTGCGGTAAAAAAGCTCGTAGTTGGATTTCTGTTGAGGACGGTCGGTCCGCACCACGTGCGGTATCAGGCTCGGCCTCGGCATCCTCTCGAAAACTGTTTTTGTGCTTGATTGCATGAAGCAGGTCTCGGGACTTTTACTTTGAGGAAATTAGAGTGTTCACGGCAGGCTATCGCCAGAATACATTAGCATGGAATAATACTATAGGATCTCGGTTCTATTTTGTTGGTTTCTAGGATTGAGATAATGATTAATAGGGACAATTGGGGGCATTCGTATCAACACGTCAGAGGTGGAATTCTTGGATTGTGTTGCGACGAACTACTGCGAAAGCATTTGCCAAGGATGTTT	Eukaryota	Alveolata	Dinoflagellata	Syndiniales	Dino-Group-II	Dino-Group-II-Clade-1	Dino-Group-II-Clade-1_X	Dino-Group-II-Clade-1_X_sp.		0	0	0	0.0036174	0	0	0.0135945		0	0	0	7	0	0	47
ASV_1002	AGCTCCAATAGCGTATATTAAAGTTGTTGCGGTAAAAAAGCTCGTAGTTGGATTTCTGTTGAGGACGACCGGTCCATACCATGTATGCGCATCTGGCTCGGCCTCGGCATCCTCTCGGAATACGTTTCTGCGCTTGATTGCGTGGGGCGGAGTCCGGGACTTTTACTTTGAGGAAATTAGAGTGTTCACGGCAGGCTATCGCCAGAATACATTAGCATGGAATAATACTATAGGATCTTGGTTCTATTTTGTTGGTTTCTAGAATTGAGATAATGATTAATAGGGACAATTGGGGGCATTCGTATCAACACGTCAGAGGTGGAATTCTTGGATTGTGTTGCGACGAACTACTGCGAAAGCATTTGCCAAGGATGTTT	Eukaryota	Alveolata	Dinoflagellata	Syndiniales	Dino-Group-II	Dino-Group-II-Clade-1	Dino-Group-II-Clade-1_X	Dino-Group-II-Clade-1_X_sp.		0	0	0	0.0036174	0	0	0		0	0	0	7	0	0	0
ASV_1125	AGCTCCAATAGCGTATATTAAAGTTGTTGCGGTAAAAAAGCTCGTAGTTGGATTTCTGTTGAGGAGGGCCGGTCTGGGCTACGCCCATGTATCTGGTTCCACCTCGGCATCCTCTCGATTTGGATTCCTGCGCTTAGTTGCGTGGGGTTTGTATCGGGACTTTTACTTTGAGGAAATTAGAGTGTTCACGGCAGGCTATCGCCAGAATACATTAGCATGGAATAATACTATAGGATCTTGGTTCTATTTTGTTGGTTTCTAGAATTGAGATAATGATTAATAGGGACAATTGGGGGCATTCGTATCAACACGTCAGAGGTGGAATTCTTGGATTGTGTTGCGACGAACTACTGCGAAAGCATTTGCCAAGGATGTTT	Eukaryota	Alveolata	Dinoflagellata	Syndiniales	Dino-Group-II	Dino-Group-II-Clade-1	Dino-Group-II-Clade-1_X	Dino-Group-II-Clade-1_X_sp.		0	0	0	0.00155032	0	0	0		0	0	0	3	0	0	0
ASV_1126	AGCTCCAATAGCGTATATTAAAGTTGTTGCGGTAAAAAAGCTCGTAGTTGGATTTCTGTTGAGGACGACCGGTCCATACCACGTATGCGCATCTGGCTCGGCCTCGGCATCCTCTCGAAAGACGTTTCTGCGCTTGATTGCGTGGAGCGGATCTCGGGACTTTTACTTTGAGGAAATTAGAGTGTTCACGGCAGGCTATCGCCAGAATACATTAGCATGGAATAATACTATAGGATTTCGGTTCTATTTTGTTGGTTTCTAGAATTGAAATAATGATTAATAGGGACAATTGGGGGCATTCGTATCATGGCGTCAGAGGTGGAATTCTTGGATTGCCGTGCGACGAACTACTGCGAAAGCATTTGCCAAGGATGTTT	Eukaryota	Alveolata	Dinoflagellata	Syndiniales	Dino-Group-II	Dino-Group-II-Clade-1	Dino-Group-II-Clade-1_X	Dino-Group-II-Clade-1_X_sp.		0	0	0	0.00155032	0	0	0		0	0	0	3	0	0	0
ASV_1146	AGCTCCAATAGCGTATATTAAAGTTGTTGCGGTAAAAAAGCTCGTAGTTGGATTTCTGTTGAGGACGACCGGTCCATACAACGTATGCGCATCTGGTTCGGCCTCGGCATCCTCTCGAAAGACGTTTCTGCGCTTGATTGCGTGGAGCGGATCTCGGGACTTTTACTTTGAGGAAATTAGAGTGTTCACGGCAGGCTATCGCCAGAATACATTAGCATGGAATAATACTATAGGATTTCGGTTCTATTTTGTTGGTTTCTAGAATTGAAATAATGATTAATAGGGACAATTGGGGGCATTCGTATCATGGCGTCAGAGGTGGAATTCTTGGATTGCCGTGCGACGAACTACTGCGAAAGCATTTGCCAAGGATGTTT	Eukaryota	Alveolata	Dinoflagellata	Syndiniales	Dino-Group-II	Dino-Group-II-Clade-1	Dino-Group-II-Clade-1_X	Dino-Group-II-Clade-1_X_sp.		0	0	0	0.00103354	0	0	0		0	0	0	2	0	0	0
ASV_1193	AGCTCCAATAGCGTATATTAAAGTTGTTGCGGTAAAAAAGCTCGTAGTTGGATTTCTGTTGAAGACGTCCGGTCCATACCACGTATGCGCATCTGGCTCGGCTTCGGCATCCTCTCGAAAGACGTTTCTGCGCTTGATTGCGTGGAGCGGATCTCGGGACTTTTACTTTGAGGAAATTAGAGTGTTCACGGCAGGCTATCGCCAGAATACATTAGCATGGAATAATACTATAGGATCTCGGTTCTATTTTGTTGGTTTCTAGAATTGAGATAATGATTAATAGGGACAATTGGGGGCATTCGTATCAACACGTTAGAGGTGAAATTCTTGGATCGTGTTGCGACGAACTACTGCGAAAGCATTTGCCAAGGATGTTT	Eukaryota	Alveolata	Dinoflagellata	Syndiniales	Dino-Group-II	Dino-Group-II-Clade-1	Dino-Group-II-Clade-1_X	Dino-Group-II-Clade-1_X_sp.		0	0	0	0	0	0	1.03781		0	0	0	0	0	0	3588
ASV_1255	AGCTCCAATAGCGTATATTAAAGTTGTTGCGGTAAAAAAGCTCGTAGTTGGATTTCTGTTGAAGACGACCGGTCCATACCACGTATGCGCATCTGGCTCGGCTTCGGCATCCTCTCGAAAGACGTTTCTGCGCTTGATTGCGTGGAGCGGATCTCGGGACTTTTACTTTGAGGAAATTAGAGTGTTCACGGCAGGCTATCGCCAGAATACATTAGCATGGAATAATACTATAGGATCTCGGTTCTATTTTGTTGGTTTCTAGAATTGAGATAATGATTAATAGGGACAATTGGGGGCATTCGTATCAACACGTTAGAGGTGAAATTCTTGGATCGTGTTGCGACGAACTACTGCGAAAGCATTTGCCAAGGATGTTT	Eukaryota	Alveolata	Dinoflagellata	Syndiniales	Dino-Group-II	Dino-Group-II-Clade-1	Dino-Group-II-Clade-1_X	Dino-Group-II-Clade-1_X_sp.		0	0	0	0	0	0	0.139994		0	0	0	0	0	0	484
ASV_1293	AGCTCCAATAGCGTATATTAAAGTTGTTGCGGTAAAAAAGCTCGTAGTTGGATTTCTGTTGAGGGTGACCGGTCCGCACCATGTGCGCGCATCTGGTTCAGCCTCGGCATCTTTCCGGAAAACGGCTTCGCGCTTCATTGCGTGGAACGGGGTTCGGAACTTTTACTTTGAGGAAATTAGAGTGTTCACGGCAGGCTATCGCCAGAATACATTAGCATGGAATAATACTATAGGATCTCGATTCTATTTTGTTGGTTTCTAGAGTTGGGATAATGATTAATAGGGACAATTGGGGGCATTCGTATCGACACGTCAGAGGTGGAATTCTTGGATTGTGTTGCGACGAACTACTGCGAAAGCATTTGCCAAGGATGTTT	Eukaryota	Alveolata	Dinoflagellata	Syndiniales	Dino-Group-II	Dino-Group-II-Clade-1	Dino-Group-II-Clade-1_X	Dino-Group-II-Clade-1_X_sp.		0	0	0	0	0	0	0.0914011		0	0	0	0	0	0	316
ASV_1307	AGCTCCAATAGCGTATATTAAAGTTGTTGCGGTAAAAAAGCTCGTAGTTGGATTTCTGTTGAGAATGATCGGTCCATACCATGTATGCGCATCTGATTCAGTCTCGGCATCCTTTCGTAATACTACTCTGCGCTTGATTGCGTGGATAGGAATACGGAACTTTTACTTTGAGGAAATTAGAGTGTTCACGGCAGGCCAACGCCCGAATACGTTAGCATGGAATAATAATATAGGATCTCGATTCTATTTTGTTGGTTTCTAGAATTGAGGTAATGATTAATAGGGACAATTGGGGGCATTTGTATTAACACGTCAGAGGTGGAATTCTTGGATTGTGTTACGACAAACTACTGCGAAAGCATTTGCCAAGGATGTTT	Eukaryota	Alveolata	Dinoflagellata	Syndiniales	Dino-Group-II	Dino-Group-II-Clade-1	Dino-Group-II-Clade-1_X	Dino-Group-II-Clade-1_X_sp.		0	0	0	0	0	0	0.0740464		0	0	0	0	0	0	256
ASV_1312	AGCTCCAATAGCGTATATTAAAGTTGTTGCGGTAAAAAAGCTCGTAGTTGGATTTCTGTTGAGAGTGATCGGTCCATACCATGTATGCGCATCTGATTCAGTCTCGGCATCCTTTCGAAATACTACTCTGCGCTTGATTGCGTGGATAGGAGTTCGGAACTTTTACTTTGAGGAAATTAGAGTGTTCACGGCAGGCTATCGCCCGAATACGTTAGCATGGAATAATAATATAGGATCTTGGTTCTATTTTGTTGGTTTCTAGAATTAAGATAATGATTAATAGGAACAATTGGGGGCATTCGTATTATGGCGTCAGAGGTGGAATTCTTGGATTGCCATACGACGAACTACTGCGAAAGCATTTGCCAAGGATGTTT	Eukaryota	Alveolata	Dinoflagellata	Syndiniales	Dino-Group-II	Dino-Group-II-Clade-1	Dino-Group-II-Clade-1_X	Dino-Group-II-Clade-1_X_sp.		0	0	0	0	0	0	0.0714432		0	0	0	0	0	0	247
ASV_1349	AGCTCCAATAGCGTATATTAAAGTTGTTGCGGTAAAAAAGCTCGTAGTTGGATTTCTGTTGAGGACGACCGGTCCATACCACGTATGCGTATCTGGCTCGGCCTCGGCATCCTCTCGATCGACGTTTCTGCGCTTGATTGCGTGGAGCGGACTCGGGACTTTTACTTTGAGGAAATTAGAGTGTTCACGGCAGGCTATCGCCAGAATACATTAGCATGGAATAATACTATAGGATCTCGGTTCTATTTTGTTGGTTTCTAGAATTGAGATAATGATTAATAGGGACAATTGGGGGCATTAGTATCAACACGTCAGAGGTGGAATTCTTGGATTGTGTTGCGACTAACTACTGCGAAAGCATTTGCCAAGGATGTTT	Eukaryota	Alveolata	Dinoflagellata	Syndiniales	Dino-Group-II	Dino-Group-II-Clade-1	Dino-Group-II-Clade-1_X	Dino-Group-II-Clade-1_X_sp.		0	0	0	0	0	0	0.047436		0	0	0	0	0	0	164
ASV_1364	AGCTCCAATAGCGTATATTAAAGTTGTTGCGGTAAAAAAGCTCGTAGTTGGATTTCTGTTGAAATGGGGCGGTCCGTACCACGTACGCGTATCTGCTTCCGTTTTGGCATCCTCCTGAAGAACGTTGCTGCGCTTGATTGCGTGGTGCGGATTTCAGGACTTTTACTTTGAGGAAATTAGAGTGTTCACAGCAGGCTATCGCTTGAATACGTTAGCATGGAATAATGATATAGGACTTCGTTTCTATTTTGTTGGTTTCTAGAAATGAGGTAATGATTAATAGGGACAATTGGGGGCATTCGTATCAACGCGTCAGAGGTGGAATTCTTGGATTGCGTTGCGACGAACTACTGCGAAAGCATTTGCCAAGGATGTTT	Eukaryota	Alveolata	Dinoflagellata	Syndiniales	Dino-Group-II	Dino-Group-II-Clade-1	Dino-Group-II-Clade-1_X	Dino-Group-II-Clade-1_X_sp.		0	0	0	0	0	0	0.0436758		0	0	0	0	0	0	151
ASV_1380	AGCTCCAATAGCGTATATTAAAGTTGTTGCGGTAAAAAAGCTCGTAGTTGGATTTCTGTTGAGGGCAACCGGTCCGTACCATGTACGCGCATCTGGTTTGGCCTCGGCATCCTCTCGATCGACGTTTTTGCGCTTGATTGCGTGGAGCGGAGTTCGGGACTTTTACTTTGAGGAAATTAGAGTGTTCACGGCAGGCTATCGCCAGAATACATTAGCATGGAATAATACTATAGGATCTCGATTCTATTTTGTTGGTTTCTAGCGTCGAGATAATGATTAATAGGGACAACCGGGGGCATTCGTATCAACACGTCAGAGGTGGAATTCTTGGATTGTGTTGCGACGAACTACTGCGAAAGCATCTGCCATGCATGTTT	Eukaryota	Alveolata	Dinoflagellata	Syndiniales	Dino-Group-II	Dino-Group-II-Clade-1	Dino-Group-II-Clade-1_X	Dino-Group-II-Clade-1_X_sp.		0	0	0	0	0	0	0.0384694		0	0	0	0	0	0	133
ASV_1388	AGCTCCAATAGCGTATATTAAAGTTGTTGCGGTAAAAAAGCTCGTAGTTGGATTTCTGTTGAGGGCGACCGGTCCATACCACGTATGCGCATCTGGCTCGGCCTCGGCATCCTCTCGAAAGACGTTTCTGCGCTTGATTGCGTGGAGCGGATCTCGGGACTTTTACTTTGAGGAAATTAGAGTGTTCACGGCAGGCTATCGCCAGAATACATTAGCATGGAATAATACTATAGGATCTCGGTTCTATTTTGTTGGTTTCTAGGATTGAGATAATGATTAATAGGGACAATTGGGGGCATTCGTATCAACACGTCAGAGGTGGAATTCTTGGATTGTGTTGCGACGAACTACTGCGAAAGCATTTGCCAAGGATGTTT	Eukaryota	Alveolata	Dinoflagellata	Syndiniales	Dino-Group-II	Dino-Group-II-Clade-1	Dino-Group-II-Clade-1_X	Dino-Group-II-Clade-1_X_sp.		0	0	0	0	0	0	0.036734		0	0	0	0	0	0	127
ASV_1396	AGCTCCAATAGCGTATATTAAAGTTGTTGCGGTAAAAAAGCTCGTAGTTGGATTTCTGTTGAGAATGACCGGTCCACACAACGTGTGCGCATCTGGTTCAGTCTCGGCATCCTCTCGACAGGCTGCTCTGCGCTTGATTGCGTGGACAGAATATCGGGACTTTTACTTTGAGGAAATTAGAGTGTTTACGGCAGGCTATCGCCAGAATACATTAGCATGGAATAATACTATAGGATCTTGATCCTATTTTGTTGGTTTCTAGGAGCAAGATAATGATTAATAGGGACAATTGGGGGCATTCGTATTATCGCGTCAGAGGTGAAATTCTTGGATCGCGATACGACGAACAACTGCGAAAGCATTTGCCAAGGATGTTT	Eukaryota	Alveolata	Dinoflagellata	Syndiniales	Dino-Group-II	Dino-Group-II-Clade-1	Dino-Group-II-Clade-1_X	Dino-Group-II-Clade-1_X_sp.		0	0	0	0	0	0	0.03442		0	0	0	0	0	0	119
ASV_1401	AGCTCCAATAGCGTATATTAAAGTTGTTGCGGTAAAAAAGCTCGTAGTTGGATTTCTGTTGAGAATGACCGGTCCATACCATGTATGCGCATCTGGTTCAGTCTCGGCATCCTCTCGAAAAACGTTTCTGCGCTTGATTGCGTGGAACGGAGTTCGGGACTTTTACTTTGAGGAAATTAGAGTGTTCACGGCAGGCTATCGCCCGAATACGTTAGCATGGAATAATGATATAGGATCTCGATTCTATTTTGTTGGTTTCTAGAATTGAGGTAATGATTAATAGGGACAATTGGGGGCATTCGTATCAACACGTCAGAGGTGGAATTCTTGGATTGTGTTGCGACGAACTACTGCGAAAGCATTTGCCAAGGATGTTT	Eukaryota	Alveolata	Dinoflagellata	Syndiniales	Dino-Group-II	Dino-Group-II-Clade-1	Dino-Group-II-Clade-1_X	Dino-Group-II-Clade-1_X_sp.		0	0	0	0	0	0	0.033263		0	0	0	0	0	0	115
ASV_1403	AGCTCCAATAGCGTATATTAAAGTTGTTGCGGTAAAAAAGCTCGTAGTTGGATTTCTTCTGAGAATGAGCGGTCTACACCATGTGTACGCATCTGCTTCAGTCTCGGAATCTTCGCAGAATACGTCTCTGCGCTTGATTGCGTGGAACGGACTCTGTGACTTTTACTTTGAGGAAATTAGAGTGTTCACGGCAGGCTATCGCCAGAATACATTAGCATGGAATAATAATATAGGATCTCGATTCTATTTTGTTGGTTTCTAGAAGCGAGATAATGATTAATAGGGACAATTGGGGGCATTCGTATCAACACGTCAGAGGTGGAATTCTTGGATTGTGTTGCGACGAACTACTGCGAAAGCATTTGCCAAGGATGTTT	Eukaryota	Alveolata	Dinoflagellata	Syndiniales	Dino-Group-II	Dino-Group-II-Clade-1	Dino-Group-II-Clade-1_X	Dino-Group-II-Clade-1_X_sp.		0	0	0	0	0	0	0.0326846		0	0	0	0	0	0	113
ASV_1459	AGCTCCAATAGCGTATATTAAAGTTGTTGCGGTAAAAAAGCTCGTAGTTGGATTTCTGTTGAGGGCGGCCGGTCCGCACCATGTGCGCCGATCTGGTTCGACCTCGGCATCCTCCCGAAAGACGTTTCTGCGCTTGATTGCGTGGATCGGATCTCGGGACTTTTACTTTGAGGAAATTAGAGTGTTCACGGCAGGCTATCGCCAGAATACATTAGCATGGAATAATACTATAGGATCTCGATTCTATTTTGTTGGTTTCTAGAAGCGAGATAATGATTAATAGGGACAATTGGGGGCATTCGTATCAACACGTCAGAGGTGGAATTCTTGGATTGTGTTGCGACGAACTACTGCGAAAGCATTTGCCAAGGATGTTT	Eukaryota	Alveolata	Dinoflagellata	Syndiniales	Dino-Group-II	Dino-Group-II-Clade-1	Dino-Group-II-Clade-1_X	Dino-Group-II-Clade-1_X_sp.		0	0	0	0	0	0	0.0251642		0	0	0	0	0	0	87
ASV_1460	AGCTCCAATAGCGTATATTAAAGTTGTTGCGGTAAAAAAGCTCGTAGTTGGATTTCTGTTGAGAATGACCGGTCCATACCATGTATGCGCATCTGGTTCAGTCTTGGCATCCTTTCGAAACGCTGTTCTGCGCTTGATTGCGTGGTCAGAGGTTCGGAACTTTTACTTTGAGGAAATTAGAGTGTTCACGGCAGGCTATCGCCCGAATACGTTAGCATGGAATAATGATATAGGATCTCGGTTCTATTTTGTTGGTTTCTAGAATTGAGGTAATGATTAATAGGGACAATTGGGGGCATTCGTATCAACACGTCAGAGGTGGAATTCTTGGATTGTGTTGCGACGAACTACTGCGAAAGCATTTGCCAAGGATGTTT	Eukaryota	Alveolata	Dinoflagellata	Syndiniales	Dino-Group-II	Dino-Group-II-Clade-1	Dino-Group-II-Clade-1_X	Dino-Group-II-Clade-1_X_sp.		0	0	0	0	0	0	0.0251642		0	0	0	0	0	0	87
ASV_1464	AGCTCCAATAGCGTGTATTAAGGTTGTTGCGGTAAAAAGGCTCGTAGTTGGATTTCTGTTGAAGACGACCGGTCCATGCCACGCATGCGCATCTGGTTCGGCTTCGGCATCCTCTCGAAAGACGTTTCTGCGCCTGGTTGCGTGGAGCGGATCTCGGGACTTTTACTTTGAGGAAATTAGAGTGTCCACGGCAGGCTATCGCCAGAATACATTAGCATGGAACAATACTATAGGATCTCGGTTCTATTTTGTTGGTCTCTAGAATTGAGATAGTGATTAATAGGGACAATTGGGGGCATTCGTATCAACACGTTAGAGGTGAAATTCTTGGATCGTGTTGCGACGAACTGCTGCGAAAGCATTTGCCAAGGATGTTT	Eukaryota	Alveolata	Dinoflagellata	Syndiniales	Dino-Group-II	Dino-Group-II-Clade-1	Dino-Group-II-Clade-1_X	Dino-Group-II-Clade-1_X_sp.		0	0	0	0	0	0	0.0245857		0	0	0	0	0	0	85
ASV_1478	AGCTCCAATAGCGTATATTAAAGTTGTTGCGGTAAAAAAGCTCGTAGTTGGATTTCTGTTGAGGATGGCCGGTCCATACCACGTATGCGCATCTGGTTTTTCATCCTCGGCATCCTCTCGCAATACTACTCTGTGCTTGATTGCATGGATAGGAGTGCGGGACTTTTACTTTGAGGAAATTAGAGTGTTCACGGCAGGCTATCGCCCGAATACGTTAGCATGGAATAATGATATAGGGTCTCGATTCTATTTTGTTGGTTTCTAGGATTGGGATAATGATTAATAGGGACAATTGGGGGCATTCGTATCAATGCGTCAGAGGTGGAATTCTTGGATTGCATTGCGACGAACTACTGCGAAAGCATTTGCCAAAGATGTTT	Eukaryota	Alveolata	Dinoflagellata	Syndiniales	Dino-Group-II	Dino-Group-II-Clade-1	Dino-Group-II-Clade-1_X	Dino-Group-II-Clade-1_X_sp.		0	0	0	0	0	0	0.0228503		0	0	0	0	0	0	79
ASV_1508	AGCTCCAATAGCGTATATTAAAGTTGTTGCGGTAAAAAAGCTCGTAGTTGGATTTCTGTCAAGGACGACCGGTCCACACAATGTGTGCGCATCTGGCTCAGCCTCGGCATCCTCTCGACAGACGTTTCTGCGCTTGATTGCGTGGTGCGGATATCGGGACTTTTACTTTGAGGAAATTAGAGTGTTCACGGCAGGCTATCGCCAGAATACATTAGCATGGAATAATACTATAGGATCTCGGTTCTATTTTGTTGGTTTCTAGAGTTGAGATAATGATTAATAGGGACAATTGGGGGCATTCGTATCAACACGTCAGAGGTGGAATTCTTGGATTGTGTTGCGACGAACTACTGCGAAAGCATTTGCCAAGGATGTTT	Eukaryota	Alveolata	Dinoflagellata	Syndiniales	Dino-Group-II	Dino-Group-II-Clade-1	Dino-Group-II-Clade-1_X	Dino-Group-II-Clade-1_X_sp.		0	0	0	0	0	0	0.0190901		0	0	0	0	0	0	66
ASV_1510	AGCTCCAATAGCGTATATTAAAGTTGTTGCGGTAAAAAAGCTCGTAGTTGGATTTCTATCGAGAACGACCGGTCCACTCAACGAGTGCGTATCTGGTTCGGTCTTGGTATCCTGTTAGCATTTTGCTCTGCGCTTGATTGCGTGGACAAACGGCTAGCACTTTTACTTTGAGGAAATTAGAGTGTTCACGGCAGGCTATCGCCAGAATACATTAGCATGGAATAATACTATAGGATCTTGATCCTATTTTGTTGGTTTCTAGGAACAAGATAATGATTAATAGGGACAATTGGGGGCATTCGTATCAACACGTCAGAGGTGGAATTCTTGGATTGTGTTGCGACGAACTACTGCGAAAGCATTTGCCAAGGATGTTT	Eukaryota	Alveolata	Dinoflagellata	Syndiniales	Dino-Group-II	Dino-Group-II-Clade-1	Dino-Group-II-Clade-1_X	Dino-Group-II-Clade-1_X_sp.		0	0	0	0	0	0	0.0188009		0	0	0	0	0	0	65
ASV_1515	AGCTCCAATAGCGTATATTAAAGTTGTTGCGGTAAAAAAGCTCGTAGTTGGATTTCTGTTGAGGACGATCGGTCCGCACTATGTGCGCGTATCTGACTCGGCCTCGGCATCCTTCCGAAAATCGGTTTTGCGCTTAGTTGCGTTTACCGGTGTTCGGAACTTTTACTTTGAGGAAATTAGAGTGTTCACGGCAGGCTTGCGCCAGAATACATTAGCATGGAATAATACTATAGGATCTCGATTCTATTTTGTTGGTTTCTAGAATTGGGATAATGATTAATAGGGACAATTGGGGGCATTCGTATCGACACGTCAGAGGTGGAATTCTTGGATTGTGTTGCGACGAACTACTGCGAAAGCATTTGCCAAGGATGTTT	Eukaryota	Alveolata	Dinoflagellata	Syndiniales	Dino-Group-II	Dino-Group-II-Clade-1	Dino-Group-II-Clade-1_X	Dino-Group-II-Clade-1_X_sp.		0	0	0	0	0	0	0.0185116		0	0	0	0	0	0	64
ASV_1533	AGCTCCAATAGCGTATATTAAAGTTGTTGCGGTAAAAAAGCTCGTAGTTGGATTTCTGTTGAGAACGACCGGTCCACACAACGTGTGCGCATCTGGTTCGGTCTCGGCATCCTTCAGTTAAATGTTACTGCGCTTGATTGCGTGGTGCAATTGCTGAACTTTTACTTTGAGGAAATTAGAGTGTTCACGGCAGGCTATCGCCAGAATACATTAGCATGGAATAATACTATAGGATCTTGATCCTATTTTGTTGGTTTCTAGGAGCAAGATAATGATTAATAGGGACAATTGGGGGCATTCGTATCACGTAGTCAGAGGTGGAATTCTTGGATTTACGTGCGACGAACTACTGCGAAAGCATTTGCCAAGGATGTTT	Eukaryota	Alveolata	Dinoflagellata	Syndiniales	Dino-Group-II	Dino-Group-II-Clade-1	Dino-Group-II-Clade-1_X	Dino-Group-II-Clade-1_X_sp.		0	0	0	0	0	0	0.0173546		0	0	0	0	0	0	60
ASV_1534	AGCTCCAATAGCGTATATTAAAGTTGTTGCGGTAAAAAAGCTCGTAGTTGGATTTCTGTTGAGGGCGACCGGTCCGTACCACGTACGCGTATCTGGTTTGGCCTCGGCATCCTCTCGATATACGTTTCTGCGCTTGATTGCGTGGAGCGGGTTTCGGGACTTTTACTTTGAGGAAATTAGAGTGTTCACGGCAGGCTATCGCCAGAATACATTAGCATGGAATAATACTATAGGATCTCGATTCTATTTTGTTGGTTTCTAGCGTCGAGATAATGATTAATAGGGACAACCGGGGGCATTCGTATCAACGCGTTAGAGGTGAAATTCTTGGATCGCGTTGCGACGAACTACTGCGAAAGCATCTGCCATGTATGTTT	Eukaryota	Alveolata	Dinoflagellata	Syndiniales	Dino-Group-II	Dino-Group-II-Clade-1	Dino-Group-II-Clade-1_X	Dino-Group-II-Clade-1_X_sp.		0	0	0	0	0	0	0.0173546		0	0	0	0	0	0	60
ASV_1548	AGCTCCAATAGCGTATATTAAAGTTGTTGCGGTAAAAAAGCTCGTAGTTGGATTTCTGTTGAGGACGACCGGTCCGTACCATGTACGCGCATCTGGTTCGGCCTCGGCATCCTCTCGTAAAACGTTTCTGCGCTTGATTGCGTGGAGCGAATTGCGGGACTTTTACTTTGAGGAAATTAGAGTGTTCACGGCAGGCTATCGCCAGAATACATTAGCATGGAATAATACTATAGGATCTCGATTCTATTTTGTTGGTTTCTAGAAGCGGGATAATGATTAAGAGGGACAATTGGGGGCATTCGTATCAACACGTCAGAGGTGAAATTCTTGGATTGTGTTGCGACGAACTACTGCGAAAGCATTTGCCAAGGATGTTT	Eukaryota	Alveolata	Dinoflagellata	Syndiniales	Dino-Group-II	Dino-Group-II-Clade-1	Dino-Group-II-Clade-1_X	Dino-Group-II-Clade-1_X_sp.		0	0	0	0	0	0	0.0159084		0	0	0	0	0	0	55
ASV_1549	AGCTCCAATAGCGTATATTAAAGTTGTTGCGGTAAAAAAGCTCGTAGTTGGATTTCTGTTGGGGGGGACCGGTCTGTGCCACGCACATGCATCTGGCTCCGCCTCGGCATCCTCTCGATTTGGATTCCTGTGCTTGATTGCATGGGGTTTGTATCGGGACTTTTACTTTGAGGAAATTAGAGTGTTCACGGCAGGCTATCGCCAGAATACATTAGCATGGAATAATACTATAGGATCTCGATTCTATTTTGTTGGTTTCTAGAAGCGAGATAATGATTAATAGGGACAATTGGGGGCATTCGTATCAACACGTCAGAGGTGGAATTCTTGGATTGTGTTGCGACGAACTACTGCGAAAGCATTTGCCAAGGATGTTT	Eukaryota	Alveolata	Dinoflagellata	Syndiniales	Dino-Group-II	Dino-Group-II-Clade-1	Dino-Group-II-Clade-1_X	Dino-Group-II-Clade-1_X_sp.		0	0	0	0	0	0	0.0159084		0	0	0	0	0	0	55
ASV_1550	AGCTCCAATAGCGTATATTAAAGTTGTTGCGGTAAAAAAGCTCGTAGTTGGATTTCTGTTGAGGACGACCGGTCCATACCACGTATGCGTATCTGGGTCGGCCTCGGCATCCTCTCGCTGGACGTTTTTGTGCTTGATTGCATGAGGCGGACAACGGGACTTTTACTTTGAGGAAATTAGAGTGTTTACGGCAGGCTATCGCCCGAATACATTAGCATGGAATAATACTATAGGATCTTGATTCTATTTTGTTGGTTTCTAGGATTGAGATAATGATTAATAGGGACAATTGGGGGCATTCGTATCAACACGTCAGAGGTGGAATTCTTGGATTGTGTTGCGACGAACTACTGCGAAAGCATTTGCCAAGGATGTTT	Eukaryota	Alveolata	Dinoflagellata	Syndiniales	Dino-Group-II	Dino-Group-II-Clade-1	Dino-Group-II-Clade-1_X	Dino-Group-II-Clade-1_X_sp.		0	0	0	0	0	0.0105347	0.0156192		0	0	0	0	0	50	54
ASV_1551	AGCTCCAATAGCGTATATTAAAGTTGTTGCGGTAAAAAAGCTCGTAGTTGGATTTCTGTTGAGGACGACCGGTCCATACCACGTATGCGCATCTGGCTCGGCCTCGGCATCCTCTCGAAAGACGTTTCTGCGCTTGATTGCGTGGAGCGGATTCCGGGACTTTTACTTTGAGGAAATTAGAGTGTTCACGGCAGGCTATCGCCAGAATACATTAGCATGGAATAATACTATAGGATCTTGGTTCTATTTTGTTGGTTTCTAGGACTAGGATAATGATTAATAGGGACAATTGGGGGCATTCGTATCAACACGTCAGAGGTGGAATTCTTGGATTGTGTTGCGACGAACTACTGCGAAAGCATTTGCCAAGGATGTTT	Eukaryota	Alveolata	Dinoflagellata	Syndiniales	Dino-Group-II	Dino-Group-II-Clade-1	Dino-Group-II-Clade-1_X	Dino-Group-II-Clade-1_X_sp.		0	0	0	0	0	0	0.0156192		0	0	0	0	0	0	54
ASV_1563	AGCTCCAATAGCGTATATTAAAGTTGTTGCGGTAAAAAAGCTCGTAGTTGGATTTCTGTTGGGGGAGCACAGTTCAGACCTTGTCTGAAATTGGTCTCTCCTCGGCATCCTCTCGCACGCTTGGTGCGCTTAATTGCGCGTCAGGACGTCGAGACTTTTACTTTGAGGAAATTAGAGTGTTCACAGCAAGCTTATGCAGGAATACACTAGCATGGAATAATACTATAGGATCTTGATTTCTATTTTTGGTTTCTAGGATTGAGATAATGATTAATAGGGGCATTTGGGGGCATCTGTATCGCTGCGTCAGAGGTGGAATTCTTGGATTGCAGCACGACAGACTACTGCGAAAGCATTTGCCCAGGATGTTT	Eukaryota	Alveolata	Dinoflagellata	Syndiniales	Dino-Group-II	Dino-Group-II-Clade-1	Dino-Group-II-Clade-1_X	Dino-Group-II-Clade-1_X_sp.		0	0	0	0	0	0	0.014173		0	0	0	0	0	0	49
ASV_1565	AGCTCCAATAGCGTATATTAAAGTTGTTGCGGTAAAAAAGCTCGTAGTTGGATTTCTGTTGAGAACGACCGGTCCACACAACGTGTGCGCATCTGGTTCGGTCTCGGCATCCTCTCGAAAGACTACTCTGCGCTTGATTGCGTGGATAGGATTCCGGGACTTTTACTTTGAGGAAATTAGAGTGTTCACGGCAGGCTATCGCCAGAATACATTAGCATGGAATAATACTATAGGATCTTGATCCTATTTTGTTGGTTTCTAGGAGCAAGATAATGATTAATAGGGACAATTGGGGGCATTCGTATCATCACGTCAGAGGTGAAATTCTTGGATCGTGATGCGACGAACTACTGCGAAAGCATTTGCCAAGGATGTTT	Eukaryota	Alveolata	Dinoflagellata	Syndiniales	Dino-Group-II	Dino-Group-II-Clade-1	Dino-Group-II-Clade-1_X	Dino-Group-II-Clade-1_X_sp.		0	0	0	0	0	0	0.0138837		0	0	0	0	0	0	48
ASV_1579	AGCTCCAATAGCGTATATTAAAGTTGTTGCGGTAAAAAAGCTCGTAGTTGGATTTCTGTTGAGGACAACCGGTCCGTACCATGTACGCGTATCTGGTTTGGTCTCGGCATCCTCTCGATAGACGTTTCTGCGCTTGATTGCGTGGGGCGGATTTCGGGACTTTTACTTTGAGGAAATTAGAGTGTTCAAAGCAGGCAATAGCCCGAATACATTAGCATGGAATAATATTATAGGATCTCGGTTCTATTTTGTTGGTTTCTAGCACCGAGGTAATGATTAATAGGGACAACCGGGGGCATTCGTATCAAGGCGTCAGAGGTGAAATTCTTGGATTGCCTTGCGACGAACTACTGCGAAAGCATCTGCCATGTATGTTT	Eukaryota	Alveolata	Dinoflagellata	Syndiniales	Dino-Group-II	Dino-Group-II-Clade-1	Dino-Group-II-Clade-1_X	Dino-Group-II-Clade-1_X_sp.		0	0	0	0	0	0	0.0133052		0	0	0	0	0	0	46
ASV_1585	AGCTCCAATAGCGTATATTAAAGTTGTTGCGGTAAAAAAGCTCGTAGTTGGATTTCTGTTGAAGACGTCCGGTCCACACCACGCATGCGCATCTGGCTCGGCTTCGGCATCCTCTCGAAAGACGTTTCTGCGCTTGATTGCGTGGAGCGGATCTCGGGACTTTTACTTTGAGGAAATTAGAGTGTTCACGGCAGGCTATCGCCAGAATACATTAGCATGGTATAATACTATAGGATCTCGGTTCTATTTTGTTGGTTTCCAGAATTGAGATAATGATTAACAGGGACAATTGGGGGCATTCGTATCAACACGTTAGAGGTGAAATTCTTGGATCGTGTTGCGACGAACTACTGCGAAAGCGTTTGCCAAGGATGTTT	Eukaryota	Alveolata	Dinoflagellata	Syndiniales	Dino-Group-II	Dino-Group-II-Clade-1	Dino-Group-II-Clade-1_X	Dino-Group-II-Clade-1_X_sp.		0	0	0	0	0	0	0.013016		0	0	0	0	0	0	45
ASV_1591	AGCTCCAATAGCGTATATTAAAGTTGTTGCGGTAAAAAAGCTCGTAGTTGGATTTCTGTTGAGGATGGGCGGTCCGCACCATGTGCGCCGATCTGCTTCAGCCTCGGCATCCTCTCGAAAGACGTTTCTGCGCTTCATTGCGTGGAGCGGATCTCGGGACTTTTACTTTGAGGAAATTAGAGTGTTCACGGCAGGCTTTCGCCCGAATACATTAGCATGGAATAATACTATAGGATCTCGATTCTATTTTGTTGGTTTCTAGAAGCGAGATAATGATTAATAGGGACAATTGGGGGCATTCGTATCAACACGTCAGAGGTGGAATTCTTGGATTGTGTTGCGACGAACTACTGCGAAAGCATTTGCCAAGGATGTTT	Eukaryota	Alveolata	Dinoflagellata	Syndiniales	Dino-Group-II	Dino-Group-II-Clade-1	Dino-Group-II-Clade-1_X	Dino-Group-II-Clade-1_X_sp.		0	0	0	0	0	0	0.0127267		0	0	0	0	0	0	44
ASV_1604	AGCTCCAATAGCGTATATTAAAGTTGTTGCGGTAAAAAAGCTCGTAGTTGGATTTCTGTTGGGGATGACCGGTCCGTACCACGTACGCGCATCTGGATCAGCCTTGACATCCTCACGATACGCGATTCTGCGCTTGATTGCGTGGTTCGTTTTTCGTGACTTTTACTTTGAGGAAATTAGAGTGTTCACGGCAGGCTATCGCCAGAATACATTAGCATGGAATAATACTATAGGATCTCGGTTCTATTTTGTTGGTTTCTAGCACCGAGGTAATGATTAATAGGGACAAACGGGGGCATTCGTATCAACACGTCAGAGGTGGAATTCTTGGATTGTGTTGCGACGAACTACTGCGAAAGCATCTGCCATGCATGTTT	Eukaryota	Alveolata	Dinoflagellata	Syndiniales	Dino-Group-II	Dino-Group-II-Clade-1	Dino-Group-II-Clade-1_X	Dino-Group-II-Clade-1_X_sp.		0	0	0	0	0	0	0.0112805		0	0	0	0	0	0	39
ASV_1623	AGCTCCAATAGCGTATATTAAAGTTGTTGCGGTAAAAAAGCTCGTAGTTGGATTTCTGTTGAGGGCGACCTGTCCGTACCATGTACGCGCATCTGGTTTGGCCTCGGCATCCTCTCGATCGACGTTTCTGCGCTTGATTGCGTGGAGCGGAGTTCGGGACTTTTACTTTGAGGAAATTAGAGTGTTCACGGCAGGCTATCGCCAGAATACATTAGCATGGAATAATACTATAGGATCTCGATTCTATTTTGTTGGTTTCTAGCGTCGAGATAATGATTAATAGGGACAACCGGGGGCATTCGTATCAACACGTCAGAGGTGGAATTCTTGGATTGTGTTGCGACGAACTACTGCGAAAGCATCTGCCATGCATGTTT	Eukaryota	Alveolata	Dinoflagellata	Syndiniales	Dino-Group-II	Dino-Group-II-Clade-1	Dino-Group-II-Clade-1_X	Dino-Group-II-Clade-1_X_sp.		0	0	0	0	0	0	0.0101235		0	0	0	0	0	0	35
ASV_1634	AGCTCCAATAGCGTATATTAAAGTTGTTGCGGTAAAAAAGCTCGTAGTTGGATTTCTGCGGGGAACGACCGGTCCACTCAACGAGTGCGCATCTGGCTCGGTCTCTGCATCCTCTCGAAAGACGTTTCTGCGCTTGATTGCGTGGTTCGGATCTCGGGACTTTTACTTTGAGGAAATTAGAGTGTTCACGGCAGGCTATCGCCAGAATACATTAGCATGGAATAATACTATAGGATCTTGATCCTATTTTGTTGGTTTCTAGGATTTTGATAATGATTAATAGGGACAATTGGGGGCATTCGTATCAACACGTCAGAGGTGGAATTCTTAGATTGTGTTGCGACGAACTACTGCGAAAGCATTTGCCAAGGATGTTT	Eukaryota	Alveolata	Dinoflagellata	Syndiniales	Dino-Group-II	Dino-Group-II-Clade-1	Dino-Group-II-Clade-1_X	Dino-Group-II-Clade-1_X_sp.		0	0	0	0	0	0	0.00954505		0	0	0	0	0	0	33
ASV_1635	AGCTCCAATAGCGTATATTAAAGTTGTTGCGGTAAAAAAGCTCGTAGTTGGATTTCTGTTGAGGACGACCGGTCCATACCACGTATGCGCATCTGGCTCGGCCTCGGCATCCTCTCGAAAGACGTTTCTGCGCTTGATTGCGTGGAGCGGATCTCGGGACTTTTACTTTGAGGAAATTAGAGTGTTCACGGCAGGCTATCGCCAGAATACATTAGCATGGAATAATACTATAGGATCTCGGTTCTATTTTGTTGGTTTCTAGAATTGAGATAATGATTAATAGGGACAATTGGGGGCATTAGTATCAACACGTCAGAGGTGGAATTCTTGGATTGTGTTGCGACTAACTACTGCGAAAGCATTTGCCAAGGATGTTT	Eukaryota	Alveolata	Dinoflagellata	Syndiniales	Dino-Group-II	Dino-Group-II-Clade-1	Dino-Group-II-Clade-1_X	Dino-Group-II-Clade-1_X_sp.		0	0	0	0	0	0	0.00954505		0	0	0	0	0	0	33
ASV_1644	AGCTCCAATAGCGTATATTAAAGTTGTTGCGGTAAAAAAGCTCGTAGTTGGATTTCTGTTGAGGGCAGCCGGTCGGCTCCATGAGCGCGCATCTGGCTTTGGCCTCGGCATCCTCTCCATAGACGGTTCTGCGCTTTGTTGCGTGGGTCGGATTTGGGGACTTTTACTTTGAGGAAATTAGAGTGTTCACGGCAGGCATTCGCCAGAATACATTAGCATGGAATAATACTATAGGATCTTGATTCTATTTTGTTGGTTTCTAGAATCTTGATAATGATTAATAGGGACAATTGGGGGCATTCGTATCAACACGTCAGAGGTGGAATTCTTGGATTGTGTTGCGACGAACTACTGCGAAAGCATTTGCCAAGGATGTTT	Eukaryota	Alveolata	Dinoflagellata	Syndiniales	Dino-Group-II	Dino-Group-II-Clade-1	Dino-Group-II-Clade-1_X	Dino-Group-II-Clade-1_X_sp.		0	0	0	0	0	0	0.0092558		0	0	0	0	0	0	32
ASV_1656	AGCTCCAATAGCGTATATTAAAGTTGTTGCGGTAAAAAAGCTCGTAGTTGGATTTCTGTTGAGGAGGACTGGTCTGTGCCACGCACATGCATCTAGCTCCGCCTCGGCATCCTCTCGATTTGGATTTCTGCGCTTAGTTGCGTGGAGTTTGTATCGGGACTTTTACTTTGAGGAAATTAGAGTGTTCACGGCAGGCTATCGCCAGAATACATTAGCATGGAATAATACTATAGGATCTCGATTCTATTTTGTTGGTTTCTAGAAGCGAGATAATGATTAATAGGGACAATTGGGGGCATTCGTATCAACACGTCAGAGGTGGAATTCTTGGATTGTGTTGCGACGAACTACTGCGAAAGCATTTGCCAAGGATGTTT	Eukaryota	Alveolata	Dinoflagellata	Syndiniales	Dino-Group-II	Dino-Group-II-Clade-1	Dino-Group-II-Clade-1_X	Dino-Group-II-Clade-1_X_sp.		0	0	0	0	0	0	0.00838807		0	0	0	0	0	0	29
ASV_1657	AGCTCCAATAGCGTATATTAAAGTTGTTGCGGTAAAAAAGCTCGTAGTTGGATTTCTGTTGAAAACGACCGGTCCACTCATTGAGTGTGTATCTGGCGCGATTTCGGCATCCTCTCAGAAGACAGTTCTGCGCTTCGTTGCGTGGGCTGGATTTTGGGACTTTTACTTTGAGGAAATTAGAGTGTTCACGGCAGGCTATCGCCAGAATACATTAGCATGGAATAATAATATAGGATCTTGGTTCTATTTTGTTGGTTTCTAGAATTGGGATAATGATTAATAGGGACAATTGGGGGCATTCGTACTGACGCGTTAGAGGTCAAATTCTTGGATCGCGTCATGACGAACTACTGCGAAAGCATTTGCCAAGGATGTTT	Eukaryota	Alveolata	Dinoflagellata	Syndiniales	Dino-Group-II	Dino-Group-II-Clade-1	Dino-Group-II-Clade-1_X	Dino-Group-II-Clade-1_X_sp.		0	0	0	0	0	0	0.00838807		0	0	0	0	0	0	29
ASV_1661	AGCTCCAATAGCGTATATTAAAGTTGTTGCGGTAAAAAAGCTCGTAGTTGGATTTCTGTTGAGAACGACCGGTCCATACCATGTATGCGTATCTGGTTCGATCTCGGCATCCTCTCGAAAGACGGTTCTGCGCTTGATTGCGTGGTCTGGATTACGAGACTTTTACTTTGAGGAAATTAGAGTGTTCACGGCAGGCTTTCGCCCGAATACATTAGCATGGAATAATAATATAGGATTTCGATTCTATTTTGTTGGTTTCTAGAATTGGAATAATGATTAATAGGGACAATTGGGGGCATTCGTACTGACGCGTTAGAGGTCAAATTCTTGGATCGCGTCATGACGAACTACTGCGAAAGCATTTGCCAAGGATGTTT	Eukaryota	Alveolata	Dinoflagellata	Syndiniales	Dino-Group-II	Dino-Group-II-Clade-1	Dino-Group-II-Clade-1_X	Dino-Group-II-Clade-1_X_sp.		0	0	0	0	0	0	0.00809883		0	0	0	0	0	0	28
ASV_1669	AGCTCCAATAGCGTATATTAAAGTTGTTGCGGTAAAAAAGCTCGTAGTTGGATTTCTGTTGAAAACAAGCGGTCTACTCAACGAGTACGCATCTGCTTTGGTTTCGGCATCCTCTCGAAAGACGACTCTGCGCTTGATTGCGTGGATCGGATTCCGGGACTTTTACTTTGAGGAAATTAGAGTGTTCACGGCAGGCCATCGCCAGGATACATTAGCATGGAATAATACTATAGGATCTTGATCCTATTTTGTTGGTTTCTAGGAACAAGATAATGATTAATAGGGACAATTGGGGGCATTCGTATCATCACGTCAGAGGTGGAATTCTTGGATTGTGGTGCGACGAACTACTGCGAAAGCATTTGCCAAGGATGTTT	Eukaryota	Alveolata	Dinoflagellata	Syndiniales	Dino-Group-II	Dino-Group-II-Clade-1	Dino-Group-II-Clade-1_X	Dino-Group-II-Clade-1_X_sp.		0	0	0	0	0	0	0.00780958		0	0	0	0	0	0	27
ASV_1674	AGCTCCAATAGCGTATATTAAAGTTGTTGCGGTAAAAAAGCTCGTAGTTGGATTTCTGTTGGGGACGACCGGTCCGTACCACGTACGCGCATCTGGTTCGGCCACGACATCCTCTCGATACACGTTTCTGCGCTTGATTGCGTGGTTCGGATTTCGGGACTTTTACTTTGAGGAAATTAGAGTGTTCACGGCAGGCTATCGCCAGAATACATTAGCATGGAATAATACTATAGGATCTCTGTTCTATTTTGTTGGTTTCTAGCGCAGAGATAATGATTAATAGGGACAAACGGGGGCATTCGTATCAACACGTCAGAGGTGGAATTCTTGGATTGTGTTGCGACGAACTACTGCGAAAGCATCTGCCATGCATGTTT	Eukaryota	Alveolata	Dinoflagellata	Syndiniales	Dino-Group-II	Dino-Group-II-Clade-1	Dino-Group-II-Clade-1_X	Dino-Group-II-Clade-1_X_sp.		0	0	0	0	0	0	0.00752034		0	0	0	0	0	0	26
ASV_1675	AGCTCCAATAGCGTATATTAAAGTTGTTGCGGTAAAAAAGCTCGTAGTTGGATTTCTATCGAGAACGACCGGTCCACTCAACGAGTGCGTATCTGGTTAGGTCTTGGTATCCTGTTAGCATTTTGCTCTGCGCTTGATTGCGTGGACAAACGGCTAGCACTTTTACTTTGAGGAAATTAGAGTGTTCACGGCAGGCTATCGCCAGAATACATTAGCATGGAATAATACTATAGGATCTTGATCCTATTTTGTTGGTTTCTAGGAACAAGATAATGATTAATAGGGACAATTGGGGGCATTCGTATCAACACGTCAGAGGTGGAATTCTTGGATTGTGTTGCGACGAACTACTGCGAAAGCATTTGCCAAGGATGTTT	Eukaryota	Alveolata	Dinoflagellata	Syndiniales	Dino-Group-II	Dino-Group-II-Clade-1	Dino-Group-II-Clade-1_X	Dino-Group-II-Clade-1_X_sp.		0	0	0	0	0	0	0.00752034		0	0	0	0	0	0	26
ASV_1682	AGCTCCAATAGCGTATGTTAAAGTTGTTGCGGTAAAAAAGCTCGTAGTTGGATTTCTGTCGAGGACGACCGGTCCATACAATGTATGTGCATCTGGTTCGGCTTCGGCATCCTCTCGAAAGACGTTTCTGTGCTTGATTGCATGGAGCGGATCTCGGGACTTTTACTTTGAGGAAATTAGAGTGTTCACGGCAGGCTCGCGCCAGAATACATTAGCATGGAATAATACTATAGGATTTCGGTTCTATTTTGTTGGTTTCTAGAATTGAAATAATGATTAATAGGGACAATTGGGGGCATTCGTATCAAGGCGTCAGAGGTGGAATTCTTGGATTGCCTTGCGACGAACTACTGCGAAAGCATTTGCCAAGGATGTTT	Eukaryota	Alveolata	Dinoflagellata	Syndiniales	Dino-Group-II	Dino-Group-II-Clade-1	Dino-Group-II-Clade-1_X	Dino-Group-II-Clade-1_X_sp.		0	0	0	0	0	0	0.0072311		0	0	0	0	0	0	25
ASV_1686	AGCTCCAATAGCGTATATTAAAGTTGTTGCGGTAAAAAAGCTCGTAGTTGGATTTCTGTTGAGAACGACCGGTCTACACAACGTGTACGCATCTGGCTCGGTCTCGGCATCCTCTCGAAAGACGTCTGTGCTTGAGTGCATGGTGCGGATTCCGGGACTTTTACTTTGAGGAAATTAGAGTGTTCACGGCAGGCTATCGCCCGAATACATTAGCATGGAATAATACTATAGGATCTTGATCCTATTTTGTTGGTTTCTAGGAGATAGATAATGATTAATAGGGACAATTGGGGGCATTCGTATTAACAAGTCAGAGGTGGAATTCTTGGATTTTGTTACGACGAACTACTGCGAAAGCATTTGCCAAGGATGTTT	Eukaryota	Alveolata	Dinoflagellata	Syndiniales	Dino-Group-II	Dino-Group-II-Clade-1	Dino-Group-II-Clade-1_X	Dino-Group-II-Clade-1_X_sp.		0	0	0	0	0	0	0.00694185		0	0	0	0	0	0	24
ASV_1687	AGCTCCAATAGCGTATATTAAAGTTGTTGCGGTAAAAAAGCTCGTAGTTGGATTTCTGTTGAGGATGACCGGTCCGCACCATGTGCGCGCATCTGGTTCAGCCTCGGCATCTTTCCGGAAAACGGATCCGCGCTTAGTTGCGTGGGACGGGGTTCGGAACTTTTACTTTGAGGAAATTAGAGTGTTCACGGCAGGCTATCGCCAGAATACATTAGCATGGAATAATACTATAGGATCTCGATTCTATTTTGTTGGTTTCTAGAGTTGGGATAATGATTAATAGGGACAATTGGGGGCATTCGTATCGACACGTCAGAGGTGGAATTCTTGGATTGTGTTGCGACGAACTACTGCGAAAGCATTTGCCAAGGATGTTT	Eukaryota	Alveolata	Dinoflagellata	Syndiniales	Dino-Group-II	Dino-Group-II-Clade-1	Dino-Group-II-Clade-1_X	Dino-Group-II-Clade-1_X_sp.		0	0	0	0	0	0	0.00694185		0	0	0	0	0	0	24
ASV_1751	AGCTCCAATAGCGTATATTAAAGTTGTTGCGGTAAAAAAGCTCGTAGTTGGATTTCTGCGGGGAACGACCGGTCCACTCAACGAGTGCGCATCTGGCTCGGTCTCTGCATCCTCTCGAAAGACGTTTCTGCGCTTGATTGCGTGGTTCGGATCTCGGGACTTTTACTTTGAGGAAATTAGAGTGTTCACGGCAGGCTATCGCCAGAATACATTAGCATGGAATAATACTATAGGATCTGAATCTTATTTTGTTGGTTCCTTTGATTTAGATAATGACTAATAGGGACAATTGGGGGCATTCGTATGATGACGTCAGAGGTGGAATTCTTAGATTGTCATCCGACGAACGACTGCGAAAGCATTTGCCAAGGATGTTT	Eukaryota	Alveolata	Dinoflagellata	Syndiniales	Dino-Group-II	Dino-Group-II-Clade-1	Dino-Group-II-Clade-1_X	Dino-Group-II-Clade-1_X_sp.		0	0	0	0	0	0	0.00289244		0	0	0	0	0	0	10
ASV_1825	AGCTCCAATAGCGTATATTAAAGTTGTTGCGGTAAAAAAGCTCGTAGTTGGATTTCTGTTGAGGACGACCGGTCCATACCACGTATGCGCATCTGGCTCGGCCTCGGCATCCTCTCGATAGACGTTTCTGCGCTTGATTGCGTGGAGCGGATCTCGGGACTTTTACTTTGAGGAAATTGGAGTGTTCACGGCAGGCTATCGCCAGAACATATTAGCATGGAATAATACTATAGGATCTCGGTTCTATTTTGTTGGTTTCTAGGATTGAGATAATGATTAATAGGGACAATTGGGGGCATTCGTATCAACACGTCAGAGGTGGAATTCTTGGATTGTGTTGCGACGAACTACTGCGAAAGCATTTGCCAAGGATGTTT	Eukaryota	Alveolata	Dinoflagellata	Syndiniales	Dino-Group-II	Dino-Group-II-Clade-1	Dino-Group-II-Clade-1_X	Dino-Group-II-Clade-1_X_sp.		0	0	0	0	0	0.00821708	0		0	0	0	0	0	39	0
ASV_1826	AGCTCCAATAGCGTATGTTAAAGTTGTTGCGGTAAAAAAGCTCGTAGTTGGATTTCTGTCGAGGACGACCGGTCCATACAATGTATGTGCATCTGGCTCGGCTTCGGCATCCTCTCGAAAAACGTTTCTGTGCTTGATTGCATGGAGCGGAGTTCGGGACTTTTACTTTGAGGAAATTAGAGTGTTCACGGCAGGCTATCGCCAGAATACATTAGCATGGAATAATACTATAGGATTTCGGTTCTATTTTGTTGGTTTCTAGAATTGAAATAATGATTAATAGGGACAATTGGGGGCATTCGTATCATGGCGTCAGAGGTGGAATTCTTGGATTGCCGTGCGACGAACTACTGCGAAAGCATTTGCCAAGGATGTTT	Eukaryota	Alveolata	Dinoflagellata	Syndiniales	Dino-Group-II	Dino-Group-II-Clade-1	Dino-Group-II-Clade-1_X	Dino-Group-II-Clade-1_X_sp.		0	0	0	0	0.00343467	0.007585	0		0	0	0	0	17	36	0
ASV_1842	AGCTCCAATAGCGTATATTAAAGTTGTTGCGGTAAAAAAGCTCGTAGTTGGATTTCTGTTGAGGGCAACCGGTCCGTACCATGTACGTGTATCTGGGCTGACCTCGGCATCCTATCCGAAATGATTGCTGTGCTTGATTGCGTGGCGTCGGTTCGGGTACTTTTACTTTGAGGAAATTAGAGTGTTCACGGCAGGCTATCGCCAGAATACATTAGCATGGAATAATACTATAGGATTTCGATTCTATTTTGTTGGTTTCTAGAATTGAAATAATGATTAATAGGGACAATTGGGGGCATTCGTATCAACACGTCAGAGGTGGAATTCTTGGATTGTGTTGCGACGAACTACTGCGAAAGCATCTGCCAAGTATGTTT	Eukaryota	Alveolata	Dinoflagellata	Syndiniales	Dino-Group-II	Dino-Group-II-Clade-1	Dino-Group-II-Clade-1_X	Dino-Group-II-Clade-1_X_sp.		0	0	0	0	0	0.0035818	0		0	0	0	0	0	17	0
ASV_1846	AGCTCCAATAGCGTATATTAAAGTTGTTGCGGTAAAAAAGCTCGTAGTTGGATTTCTGTTGAGGACGACCGGTCCATTCAATGAGTGCGTATCGGTTCGGCCTTGGCATCCTTGACGAAATGATTTCTGCGCTTGACTGCGTGGTTTCAGTTCGTCAACTTTTACTTTGAGGAAATTAGAGTGTTCACGGCAGGCTATCGCCAGAATACATTAGCATGGAATAATACTATAGGGTTTTGGTCCTATTTTGTTGGTTTCTAGGATTGAGATAATGATTAATAGGGACAATTGGGGGCATTCGTATCAACACGTCAGAGGTGGAATTCTTGGATTGTGTTGCGACGAACTACTGCGAAAGCATTTGCCAAGGATGTTT	Eukaryota	Alveolata	Dinoflagellata	Syndiniales	Dino-Group-II	Dino-Group-II-Clade-1	Dino-Group-II-Clade-1_X	Dino-Group-II-Clade-1_X_sp.		0	0	0	0	0	0.00294972	0		0	0	0	0	0	14	0
ASV_1910	AGCTCCAATAGCGTATATTTAAGTTGTTGCAGTTAAAAAGCTCGTAGTTGGATTTCTGCTGAGGATGTGCGGTCCGCTCACTGAGCGTGTATCTGATACAGCCTTGGCATCCTCTCGTTAATCGTTCCTGCGCTTAATTGCGTGGGGCGAGTGGCGGGACTTTTACTTTGAGGAAATTAGAGTGTTCACGGCAGGCTATCGCCAGAATACATTAGCATGGAATAATACTATAGGGTTTTGGTCCTATTTTGTTGGTTTCTAGGATTGAGATAATGATTAATAGGGACAATTGGGGGCATTCGTATCAACACGTCAGAGGTGGAATTCTTGGATTGTGTTGCGACGAACTACTGCGAAAGCATTTGCCAAGGATGTTT	Eukaryota	Alveolata	Dinoflagellata	Syndiniales	Dino-Group-II	Dino-Group-II-Clade-1	Dino-Group-II-Clade-1_X	Dino-Group-II-Clade-1_X_sp.		0	0	0	0	0	0.000632083	0		0	0	0	0	0	3	0
ASV_1984	AGCTCCAATAGCGTATATTAAAGTTGTTGCGGTAAAAAAGCTCGTAGTTGGATTTCTGTTGAGGGTGACCGGTCCACACAATGTGTGCGCATCTGGTTCGGCCTCGGCATCCTCTCGAAAGACGTTTCTGCGCTTGATTGCGTGGTGCGGAACTCGGGACTTTTACTTTGAGGAAATTAGAGTGTTCACGGCAGGCCATCGCCAGAATACATTAGCATGGAATAATACTATAGGATCTCGGTTCTATTTTGTTGGTTTCTAGAGTTGAGATAATGGTTAATAGGGACAATTGGGGGCATTCGTATCAACACGTCAGAGGTGGAATTCTTGGATTGTGTTGCGACGAACTACTGCGAAAGCATTTGCCAAGGATGTTT	Eukaryota	Alveolata	Dinoflagellata	Syndiniales	Dino-Group-II	Dino-Group-II-Clade-1	Dino-Group-II-Clade-1_X	Dino-Group-II-Clade-1_X_sp.		0	0	0	0	0.00545506	0	0		0	0	0	0	27	0	0
ASV_1987	AGCTCCAATAGCGTATATTAAAGTTGTTGCGGTAAAAAAGCTCGTAGTTGGATTTCTGTTGAGGACGACCGGTCCATACCACGTATGCGCATCTGGCTCGGCCTCGGCATCCTCTCGCGAAACGTTTCTGCGCTTGATTGCGTGGAGCGGGTCTCGGGACTTTTACTTTGAGGAAATTAGAGTGTTCACGGCAGGCTATCGCCCGAATACATTAGCATGGAATAATACTATAGGATTTCGATTCTATTTTGTTGGTTTCTAGAATTGAAATAATGATTAATAGGGACAATTGGGGGCATTCGTATCAACACGTCAGAGGTGGAATTCTTGGATTGTGTTGCGACGAACTACTGCGAAAGCATTTGCCAAGGATGTTT	Eukaryota	Alveolata	Dinoflagellata	Syndiniales	Dino-Group-II	Dino-Group-II-Clade-1	Dino-Group-II-Clade-1_X	Dino-Group-II-Clade-1_X_sp.		0	0	0	0	0.00525302	0	0		0	0	0	0	26	0	0
ASV_2021	AGCTCCAATAGCGTATATTAAAGTTGTTGCGGTAAAAAAGCTCGTAGTTGGATTTCTATCGAGAACGACCGGTCCACTCAACGAGTGCGTATCTGGTTCGGTCTTGGTATCCTGTTAGCATTTTGCTCTGCGCTTGATTGCGTGGACAAACGGCTAGCACTTTTACTTTGAGGAAATTAGAGTGTTCACGGCAGGCTATCGCCAGAATACATTAGCATGGAATAATACTATAGGGTTTTGGTCCTATTTTGTTGGTTTCTAGGATTGAGATAATGATTAATAGGGACAATTGGGGGCATTCGTATCAACACGTCAGAGGTGGAATTCTTGGATTGTGTTGCGACGAACTACTGCGAAAGCATTTGCCAAGGATGTTT	Eukaryota	Alveolata	Dinoflagellata	Syndiniales	Dino-Group-II	Dino-Group-II-Clade-1	Dino-Group-II-Clade-1_X	Dino-Group-II-Clade-1_X_sp.		0	0	0	0	0.00262651	0	0		0	0	0	0	13	0	0
ASV_2022	AGCTCCAATAGCGTATATTAAAGTTGTTGCGGTAAAAAAGCTCGTAGTTGGATTTCTGCCGAGGTCTACCGGTCCATACCATGTATGCGCATCTGGCTCGGCCTTGGCATCCTCTCGGTCACACGTTCCTGCGCTTCATTGCGTGGGGCGGGTTCCGGGACTTTTACTTTGAGGAAATTAGAGTGTTCACGGCAGGCTATCGCCAGAATACATTAGCATGGAATAATACTATAGGATCTCGGTTCTATTTTGTTGGTTTCTAGAATTGGGATAATGATTAATAGGAACAATCGGGGGCATTCGTATCAACGCGTCAGAGGTGGAATTCTTGGATTGCGTTGCGACGAACTACTGCGAAAGCATTTGCCAAGGATGTTT	Eukaryota	Alveolata	Dinoflagellata	Syndiniales	Dino-Group-II	Dino-Group-II-Clade-1	Dino-Group-II-Clade-1_X	Dino-Group-II-Clade-1_X_sp.		0	0	0	0	0.00262651	0	0		0	0	0	0	13	0	0
ASV_2050	AGCTCCAATAGCGTATATTAAAGTTGTTGCGGTAAAAAAGCTCGTAGTTGGATTTCTGTTGAGGACGACCGGTCCGTACCACGTACGCGCATCTGGCTCGGCCTCGGCATCCTCTCGATAGACGTTTCTGCGCTTGATTGCGTGGAGCGGATTTCGGGACTTTTACTTTGAGGAAATTAGAGTGTTCACGGCAGGCAACCGCCCGAATACATTAGCATGGAATAATACTATAGGATCTCGATTCTATTTTGTTGGTTTCTAGGATTGGGATAATGATTAATAGGGACAATTGGGGGCATTCGTATCAACACGTCAGAGGTGGAATTCTTGGATTGTGTTGCGACGAACTACTGCGAAAGCATTTGCCAAGGATGTTT	Eukaryota	Alveolata	Dinoflagellata	Syndiniales	Dino-Group-II	Dino-Group-II-Clade-1	Dino-Group-II-Clade-1_X	Dino-Group-II-Clade-1_X_sp.		0	0	0	0	0.00161631	0	0		0	0	0	0	8	0	0
ASV_2053	AGCTCCAATAGCGTATATTAAAGTTGTTGCGGTAAAAAAGCTCGTAGTTGGATTTCTGTTGAGGACGACCGGTCCATACCATGTATGCGTATCTGGCTCGGCCTCGGCATCCTCTCGAAAGACGTTTCTGCGCTTGATTGCGTGGAGCGGACTTCGGGACTTTTACTTTGAGGAAATTAGAGTGTTCACGGCAGGCTATCGCCAGAATACATTAGCATGGAATAATACTATAGGGTTTTGGTCCTATTTTGTTGGTTTCTAGGATTGAGATAATGATTAATAGGGACAATTGGGGGCATTCGTATCAACACGTCAGAGGTGGAATTCTTGGATTGTGTTGCGACGAACTACTGCGAAAGCATTTGCCAAGGATGTTT	Eukaryota	Alveolata	Dinoflagellata	Syndiniales	Dino-Group-II	Dino-Group-II-Clade-1	Dino-Group-II-Clade-1_X	Dino-Group-II-Clade-1_X_sp.		0	0	0	0	0.00141428	0	0		0	0	0	0	7	0	0
ASV_2063	GCTCCAATAGCGTATATTAAAGTTGTTGCGGTAAAAAAGCTCGTAGTTGGATTTCTGTTGAGGACGACCGGTCCGTACCATGTACGCGCATCTGGCTTGGCCTTGGCATCCTCTCGTTGGACGTTTCTGCGCTTGATTGCGTGGAGCGGACTCCGGGACTTTTACTTTGAGGAAATTAGAGTGTTCACGGCAGGCTATCGCCGGAATATATTAGCATGGAATAATACTATAGGATCTTGATTCTATTTTGTTGGTTTCTAGAATTAGGATAATGATTAATAGGGACAATTGGGGGCACTCGTATCAATACGTTAGAGGTGAAATTCTTGGATTGTATTGCGACGAACTACTGCGAAAGCATTTGCCAAGGATGTTT	Eukaryota	Alveolata	Dinoflagellata	Syndiniales	Dino-Group-II	Dino-Group-II-Clade-1	Dino-Group-II-Clade-1_X	Dino-Group-II-Clade-1_X_sp.		0	0	0	0	0.00121224	0	0		0	0	0	0	6	0	0
ASV_2071	AGCTCCAATAGCGTATATTAAAGTTGTTGCGGTAAAAAAGCTCGTAGTTGGATTTCTGTTGAGGACGACCGGTCCGTACCACGTACGCGCATCTGGCTCGGCCTCGGCATCCTCCCGTTTTGTGCGTTCCTGCGCTTGATTGCGTGGGGCGCGCTTCGGGACTTTTACTTTGAGGAAATTAGAGTGTTCACGGCAGGCTATCGCCCGAATACATTAGCATGGAATAATACTATAGGATTTCGATTCTATTTTGTTGGTTTCTAGAATTGAAATAATGATTAATAGGGACAATTGGGGGCATTCGTATCAACACGTCAGAGGTGGAATTCTTGGATTGTGTTGCGACGAACTACTGCGAAAGCATTTGCCAAGGATGTTT	Eukaryota	Alveolata	Dinoflagellata	Syndiniales	Dino-Group-II	Dino-Group-II-Clade-1	Dino-Group-II-Clade-1_X	Dino-Group-II-Clade-1_X_sp.		0	0	0	0	0.0010102	0	0		0	0	0	0	5	0	0
ASV_2072	AGCTCCAATAGCGTATATTAAAGTTGTTGCGGTAAAAAAGCTCGTAGTTGGATTTCTGTTGAGAACGACCGGTCCACACAACGTGTGCGCATCTGGTTCGGTCTCGGCATCCTCTCGAAAGACAACTCTGCGCTTGATTGCGTGGATTGGATTCCGGGACTTTTACTTTGAGGAAATTAGAGTGTTCACGGCAGGCTATCGCCAGAATACATTAGCATGGAATAATACTATAGGGTTTTGGTCCTATTTTGTTGGTTTCTAGGATTGAGATAATGATTAATAGGGACAATTGGGGGCATTCGTATCAACACGTCAGAGGTGGAATTCTTGGATTGTGTTGCGACGAACTACTGCGAAAGCATTTGCCAAGGATGTTT	Eukaryota	Alveolata	Dinoflagellata	Syndiniales	Dino-Group-II	Dino-Group-II-Clade-1	Dino-Group-II-Clade-1_X	Dino-Group-II-Clade-1_X_sp.		0	0	0	0	0.0010102	0	0		0	0	0	0	5	0	0
ASV_2094	GCTCCAATAGCGTATATTAAAGTTGTTGCGGTAAAAAAGCTTGTAGTTGGATTTCTGTTGAGGGTGACCGGTCCATACAACGTATGCGCATCTGGCTCGGCCTCGGCATCCTCTCGATAGACGTTTCTGCGCTTGATTGCGTGGAGCGGATCTCGGGACTTTTACTTTGAGGAAATTAGAGTGTTCACGGCAGGCTATCGCCAGAATACATTAGCATGGAATAATACTATAGGGTTTTGGTCCTATTTTGTTGGTTTCTAGGATTGAGATAATGATTAATAGGGACAATTGGGGGCATTCGTATCAACACGTCAGAGGTGGAATTCTTGGATTGTGTTGCGACGAACTACTGCGAAAGCATTTGCCAAGGATGTTT	Eukaryota	Alveolata	Dinoflagellata	Syndiniales	Dino-Group-II	Dino-Group-II-Clade-1	Dino-Group-II-Clade-1_X	Dino-Group-II-Clade-1_X_sp.		0	0	0	0	0.000404079	0	0		0	0	0	0	2	0	0
ASV_2099	AGCTCCAATAGCGTATATTAAAGTTGTTGCGGTAAAAAAGCTCGTAGTTGGATTTCTTCTGAAAACGACCGGTCTACACAACGTGTACGTATCTGGTTCGGGTTCGGAATCCTCTCGAAAGACGACTCTGCGCTTGATTGCGTGGATCGGATTCCGGGACTTTTACTTTGAGGAAATTAGAGTGTTCACGGCAGGCTATCGCCAGAATACATTAGCATGGAATAATACTATAGGGTTTTGGTCCTATTTTGTTGGTTTCTAGGATTGAGATAATGATTAATAGGGACAATTGGGGGCATTCGTATCAACACGTCAGAGGTGGAATTCTTGGATTGTGTTGCGACGAACTACTGCGAAAGCATTTGCCAAGGATGTTT	Eukaryota	Alveolata	Dinoflagellata	Syndiniales	Dino-Group-II	Dino-Group-II-Clade-1	Dino-Group-II-Clade-1_X	Dino-Group-II-Clade-1_X_sp.		0	0	0	0	0.000202039	0	0		0	0	0	0	1	0	0
ASV_42	AGCTCCAATAGCGTATATTAAAGTTGTTGCGGTTAAAAAGCTCGTAGTTGGATTTCTGTTGAGGACGGCCGGTCCGCACTACGTGCGTGTATCTGGTTCGGCCTCGGCATCCTCTTGAGGAACGTTTCTGCGCTTGATTGCGTGGAGCGGTATTCAAGACTTTTACTTTGAGGAAATTAGAGTGTTCACGGCAGGCAAGCGCCTTGAATATGTTAGCATGGAATAATAATATAGGATCTTGGTTCTATTTGTTGGTTTCTAGGGCTAAGGTAATGATTAATAGGGATAATTGGGGGCATTTGTATTAACGCGTCAGAGGTGGAATTCTTGGATTGCGTTACGACAAACTACTGCGAAAGCATTTGCCAAGGATGTTT	Eukaryota	Alveolata	Dinoflagellata	Syndiniales	Dino-Group-II	Dino-Group-II-Clade-10-and-11	Dino-Group-II-Clade-10-and-11_X	Dino-Group-II-Clade-10-and-11_X_sp.		0.0165753	0	0	0	0	0	0		23	0	0	0	0	0	0
ASV_109	AGCTCCAATAGCGTATATTAAAGTTGTTGCGGTTAAAAAGCTCGTAGTTGGATTTCTGTCGAAAACGGCCGGTCCGCACTATGTGCGTGTATCTGGTTCGGTTTTGGCATCCTCATGAAGAACGTAACTGCGCTTGATTGCGTGGTGCGGTATTCATGACTTTTACTTTGAGGAAATTAGAGTGTTCACGGCAGGCAAGCGCCTTGAATATATTAGCATGGAATAATAATATAGGACATGGGTTCTATTTTGTTGGTTTCTAGAACTTATGTAATGATTAATAGGGATAATTGGGGGCATTCGTATTAACGCGTCAGAGGTGGAATTCTTGGATTGCGTTACGACGAACTACTGCGAAAGCATTTGCCAAGGATGTTT	Eukaryota	Alveolata	Dinoflagellata	Syndiniales	Dino-Group-II	Dino-Group-II-Clade-10-and-11	Dino-Group-II-Clade-10-and-11_X	Dino-Group-II-Clade-10-and-11_X_sp.		0	0.151914	0.0134198	0	0	0	0		0	236	30	0	0	0	0
ASV_124	AGCTCCAATAGCGTATATTAAAGTTGTTGCGGTTAAAAAGCTCGTAGTTGGATTTCTGTTGAGGACGGCCGGTCCGCACTATGTGCGTGTATCTGGTTCGGCCTCGGCATCCTCTTGAGGAACGTTTCTGCGCTTGATTGCGTGGAGCGGTATTCAAGACTTTTACTTTGAGGAAATTAGAGTGTTCACGGCAGGCAAGCGCCTTGAATATGTTAGCATGGAATAATAATATAGGATCTTGGTTCTATTTGTTGGTTTCTAGGGCTAAGGTAATGATTAATAGGGATAATTGGGGGCATTTGTATTAACGCGTCAGAGGTGGAATTCTTGGATTGCGTTACGACAAACTACTGCGAAAGCATTTGCCAAGGATGTTT	Eukaryota	Alveolata	Dinoflagellata	Syndiniales	Dino-Group-II	Dino-Group-II-Clade-10-and-11	Dino-Group-II-Clade-10-and-11_X	Dino-Group-II-Clade-10-and-11_X_sp.		0	0.0753133	0	0	0	0	0.724267		0	117	0	0	0	0	2504
ASV_125	AGCTCCAATAGCGTATATTAAAGTTGTTGCGGTTAAAAAGCTCGTAGTTGGATTTCTGTTGAGGACGTCCGGTCCGCACTATGTGCGTGTATCTGGTTCGGCCTTGGCATCCTCTTGAGGAACGTATCTGCGCTTGATTGCGTGGAGCGGTATTCAAGACTTTTACTTTGAGGAAATTAGAGTGTTCACGGCAGGCAAGCGCCTTGAATACATTAGCATGGAATAATAATATAGGATCTTGGTTCTATTTGTTGGTTTCTAGGGCTAAGGTAATGATTAATAGGGATAATTGGGGGCATTTGTATTAACGCGTCAGAGGTGGAATTCTTGGATTGCGTTACGACAAACTACTGCGAAAGCATTTGCCAAGGATGTTT	Eukaryota	Alveolata	Dinoflagellata	Syndiniales	Dino-Group-II	Dino-Group-II-Clade-10-and-11	Dino-Group-II-Clade-10-and-11_X	Dino-Group-II-Clade-10-and-11_X_sp.		0	0.0720948	0	0	0	0	0.0228503		0	112	0	0	0	0	79
ASV_137	AGCTCCAATAGCGTATATTAAAGTTGTTGCGGTTAAAAAGCTCGTAGTTGGATTTCTGTTGAGGACGGCCGGTCCGCACTATGTGCGTGTATCTGGTTCGGCCTTGGCATCCTCTTGAGGAACGTTCCTGCGCTTGATTGCGTGGGGCGGTATTCAAGACTTTTACTTTGAGGAAATTAGAGTGTTCACGGCAGGCAAGCGCCTTGAATACATTAGCATGGAATAATAATATAGGATCTTGGTTCTATTTGTTGGTTTCTAGGGCTAAGGTAATGATTAATAGGGATAATTGGGGGCATTTGTATTAACGCGTCAGAGGTGGAATTCTTGGATTGCGTTACGACAAACTACTGCGAAAGCATTTGCCAAGGATGTTT	Eukaryota	Alveolata	Dinoflagellata	Syndiniales	Dino-Group-II	Dino-Group-II-Clade-10-and-11	Dino-Group-II-Clade-10-and-11_X	Dino-Group-II-Clade-10-and-11_X_sp.		0	0.0405533	0.0277342	0	0	0	0.455559		0	63	62	0	0	0	1575
ASV_247	AGCTCCAATAGCGTATATTAAAGTTGTTGCGGTTAAAAAGCTCGTAGTTGGATTTCTGTCGAAGACCGTCGGTCCGCTCTATGAGCGTGTATCTGATTGGGCTTTGGCATCCTCATGAGAGACGTTACTGTGCTTGATTGCATGGTGCGGATTTCATGACTTTTACTTTGAGGAAATTAGAGTGTTCACGGCAGGCATGCGCCTTGAATACATTAGCATGGAATAATAATATAGGATCGAGATTCTATTTTGTTGGTTTCTAGAATCACGATAATGATTAATAGGGATAATTGGGGGCATTTGTATTAACGCGTCAGAGGTGGAATTCTTGGATTGCGTTACGACAAACTACTGCGAAAGCATTTGCCAAGGATGTTT	Eukaryota	Alveolata	Dinoflagellata	Syndiniales	Dino-Group-II	Dino-Group-II-Clade-10-and-11	Dino-Group-II-Clade-10-and-11_X	Dino-Group-II-Clade-10-and-11_X_sp.		0	0.00514963	0	0	0	0	0.048593		0	8	0	0	0	0	168
ASV_257	AGCTCCAATAGCGTATATTAAAGTTGTTGCGGTTAAAAAGCTCGTAGTTGGATTTCTGTCGAAAACGGCCGGTCCGCACTATGTGCGTGTATCTGGTTCGGTTTTGGCATCCTCATGAAGAACGTAACTGCGCTTGATTGCGTGGTGCGGTATTCATGACTTTTACTTTGAGGAAATTAGAGTGTTCACGGCAGGCAAGCGCCTTGAATATATTAGCATGGAATAATAATATAGGATTTTGGTTCTATTTTGTTGGTTTCTAGGACTAGAATAATGATTAATAGGGATAATTGGGGGCATTTGTATTAACGCGTCAGAGGTGGAATTCTTGGATTGCGTTACGACAAACTACTGCGAAAGCATTTGCCAAGGATGTTT	Eukaryota	Alveolata	Dinoflagellata	Syndiniales	Dino-Group-II	Dino-Group-II-Clade-10-and-11	Dino-Group-II-Clade-10-and-11_X	Dino-Group-II-Clade-10-and-11_X_sp.		0	0.00514963	0	0	0	0	0		0	8	0	0	0	0	0
ASV_266	AGCTCCAATAGCGTATATTAAAGTTGTTGCGGTTAAAAAGCTCGTAGTTGGATTTCTGTCGAAGACGTCCGGTCCGCTCTATGAGCGTGTATCTGGTTCGGCTTTGGCATCCTCGTGGGGAACGCTACTGTGCTTGATTGCATGGTGCGGTATTCACGACTTTTACTTTGAGGAAATTAGAGTGTTCACGGCAGGCAAGCGCCTTGAATATATTAGCATGGAATAATAATATAGGACTTTGGTTCTATTTTGTTGGTTTCTAGAACTAAAGTAATGATTAATAGGGATAATTGGGGGCATTTGTACTATCGAGTCAGAGGTGGAATTCTTGGATTTCGATATGACAAACTACTGCGAAAGCATTTGCCAAGGATGTTT	Eukaryota	Alveolata	Dinoflagellata	Syndiniales	Dino-Group-II	Dino-Group-II-Clade-10-and-11	Dino-Group-II-Clade-10-and-11_X	Dino-Group-II-Clade-10-and-11_X_sp.		0	0.00450593	0	0	0	0	0		0	7	0	0	0	0	0
ASV_284	AGCTCCAGTAGCGTATATTAAAGTTGTTGCGGTTAAAAAGCTCGTAGTTGGATTTCTGCTGGAGCAGGACGGTCCGTTCTTTGAGCGTGTATCAGCACCGGCTCTGGCATCACTGTGAGGAGTGTGAACATGCTTGATTGCATGGCGCGCAATTTGCAGCTTTTACTTTGAGGAAAATAGAGTGTTCACGGCAGGTATACGCCTCGAATATATTAGCATGGAATAATAATATAGGACTGCAGTTCTATTTTGTTGGTTTCTAGAACTAGAGTAATGATCGATAGGGATAGCTGGGGGCATTTGTATTAACGCGTCAGAGGTGGAATTCTTGGATTGCGTTACGACAAACTACTGCGAAAGCATTTGTCAAGGATGTTT	Eukaryota	Alveolata	Dinoflagellata	Syndiniales	Dino-Group-II	Dino-Group-II-Clade-10-and-11	Dino-Group-II-Clade-10-and-11_X	Dino-Group-II-Clade-10-and-11_X_sp.		0	0.00321852	0	0	0	0	0		0	5	0	0	0	0	0
ASV_318	AGCTCCAATAGCGTATATTAAAGTTGTTGCGGTTAAAAAGCTCGTAGTTGGATTTCTGTTGAGGACGTCCGGTCCGCACTATGTGCGTGTATCTGGTTCGGCCTTGGCATCCTCTTGAGGAACGTATCTGCGCTTGATTGCGTGGAGCGGTATTCAAGACTTTTACTTTGAGGAAATTAGAGTGTTCACGGCAGGCAAGCGCCTTGAATACATTAGCATGGAATAATAATATAGGACTTTGGTCTTATTTTGTTGGTTTCTAGGACTAAAGTAATGATTAATAGGGATAATTGGGGGCATTTGTATTAACGCGTCAGAGGTGGAATTCTTGGATTGCGTTACGACAAACTACTGCGAAAGCATTTGCCAAGGATGTTT	Eukaryota	Alveolata	Dinoflagellata	Syndiniales	Dino-Group-II	Dino-Group-II-Clade-10-and-11	Dino-Group-II-Clade-10-and-11_X	Dino-Group-II-Clade-10-and-11_X_sp.		0	0.00128741	0	0	0	0	0		0	2	0	0	0	0	0
ASV_323	AGCTCCAATAGCGTATATTAAAGTTGTTGCGGTTAAAAAGCTCGTAGTTGGATTTCTGTCGAAAACAACCGGTCCGCTCTATGAGCGTGTATCTGGTCTGGTTTTGGCATCCTCGTGGGGAACAGCTCTGTGCTTGATTGCATGGACTGGTATTCACGACTTTTACTTTGAGGAAATTAGAGTGTTCACGGCAGGCAAGCGCCTTGAATACATTAGCATGGAATAATAATATAGGACTTTGGTCTTATTTTGTTGGTTTCTAGGACTAAAGTAATGATTAATAGGGATAATTGGGGGCATTTGTATTAACGCGTCAGAGGTGGAATTCTTGGATTGCGTTACGACAAACTACTGCGAAAGCATTTGCCAAGGATGTTT	Eukaryota	Alveolata	Dinoflagellata	Syndiniales	Dino-Group-II	Dino-Group-II-Clade-10-and-11	Dino-Group-II-Clade-10-and-11_X	Dino-Group-II-Clade-10-and-11_X_sp.		0	0.000643704	0	0	0	0	0		0	1	0	0	0	0	0
ASV_344	AGCTCCAATAGCGTATATTAAAGTTGTTGCGGTTAAAAAGCTCGTAGTTGGATTTCTGTTGAGGACGGCCGGTCCGCACTATGTGCGTGTATCTGGTTCGGCCTTGGCATCCTCTTGAGGAACGTATCTACGCTTGATTGCGTGGAGCGGTATTCAAGACTTTTACTTTGAGGAAATTAGAGTGTTCACGGCAGGCAAGCGCCTTGAATACATTAGCATGGAATAATAATATAGGATCTTGGTTCTATTTGTTGGTTTCTAGGGCTAAGGTAATGATTAATAGGGATAATTGGGGGCATTTGTATTAACGCGTCAGAGGTGGAATTCTTGGATTGCGTTACGACAAACTACTGCGAAAGCATTTGCCAAGGATGTTT	Eukaryota	Alveolata	Dinoflagellata	Syndiniales	Dino-Group-II	Dino-Group-II-Clade-10-and-11	Dino-Group-II-Clade-10-and-11_X	Dino-Group-II-Clade-10-and-11_X_sp.		0	0	0.020577	0	0	0	0.00347093		0	0	46	0	0	0	12
ASV_380	AGCTCCAATAGCGTATATTAAAGTTGTTGCGGTTAAAAAGCTCGTAGTTGGATTTCTGTCGAAGACGTCCGGTCCGCTCTATGAGCGTGTATCTGGTTCGGCTTTGGCATCCTCGTGGGGAACGCTACTGTGCTTGATTGCATGGTGCGGTATTCACGACTTTTACTTTGAGGAAATTAGAGTGTTCACGGCAGGCAAGCGCCTTGAATACATTAGCATGGAATAATAATATAGGACTTTGGTTCTATTTTGTTGGTTTCTAGAACTAAAGTAATGGTTAATAGGGATAATTGGGGGCATTTGTACTATCGAGTCAGAGGTGGAATTCTTGGATTTCGATATGACAAACTACTGCGAAAGCATTTGCCAAGGATGTTT	Eukaryota	Alveolata	Dinoflagellata	Syndiniales	Dino-Group-II	Dino-Group-II-Clade-10-and-11	Dino-Group-II-Clade-10-and-11_X	Dino-Group-II-Clade-10-and-11_X_sp.		0	0	0.00581523	0	0	0	0		0	0	13	0	0	0	0
ASV_400	AGCTCCAATAGCGTATATTTAAGTTGTTGCGGTTAAAAAGCTCGTAGTTGGATTTCTGTCGAAGACATCCGGTCCGCTCTATGAGCGTGTATCTGGTTTGGCTTTGGCATCCTCGTGGGGAACGCTACTGTGCTTGATTGCACGGTGCGGAATTCACGACTTTTACTTTGAGGAAATTAGAGTGTTCACGGCAGGCATGCGCCTTGAATACATTAGCATGGAATAATAATATAGGACTTTGGTTCTATTTTGTTGGTTTCTAGAACTAGAGTAATGATTAATAGGGATAATTGGGGGCATTTGTACTATCGAGTCAGAGGTGGAATTCTTGGATTTCGATATGACAAACTACTGCGAAAGCATTTGCCAAGGATGTTT	Eukaryota	Alveolata	Dinoflagellata	Syndiniales	Dino-Group-II	Dino-Group-II-Clade-10-and-11	Dino-Group-II-Clade-10-and-11_X	Dino-Group-II-Clade-10-and-11_X_sp.		0	0	0.00402593	0	0	0	0		0	0	9	0	0	0	0
ASV_423	AGCTCCAATAGCGTATATTAAAGTTGTTGCGGTTAAAAAGCTCGTAGTTGGATTTCTGTTGGAGACTGCCGGTCCGTTCTTTGAACGTGTATCTGGTTTGACTCTGACATCTTTGTGGAGTGCGTAGCTGTGCTTGATTGCATGGCGCGAAATTCACGACTTTTACTTTGAGGAAATTAGAGTGTTCACGGCAGGCATACGCCTTGTATATATTAGCATGGAATAATAATATAGGACTTTAGTTCTATTTTGTTGGTTTTTAGGACTGTAGTAATGTTAAATAGGGATAGTTGGGGGCATTTGTATTAACGCGTCAGAGGTGGAATTCTTGGATTGCGTTACGACAACCTAATGCGAAAGCATTTGCCAAGGATGTTT	Eukaryota	Alveolata	Dinoflagellata	Syndiniales	Dino-Group-II	Dino-Group-II-Clade-10-and-11	Dino-Group-II-Clade-10-and-11_X	Dino-Group-II-Clade-10-and-11_X_sp.		0	0	0.00268395	0	0	0	0		0	0	6	0	0	0	0
ASV_424	AGCTCCAATAGCGTATATTAAAGTTGTTGCGGTTAAAAAGCTCGTAGTTGGATTTCTGTCGATGACTGGTGGTCCTCTCTATGAGAGTGTATCTACTTAGGCGTTGGCATCCTCATGAGAGACGTTTCTGTGCTTGATTGCATGGTGCGGATTTCATGACTTTTACTTTGAGGAAATTAGAGTGTTCACGGCAGGCACGCGCCTTGAATACATTAGCATGGAATAATAATATAGGATCGAGATTCTATTTTGTTGGTTTCTAGAATCACGATAATGATTAATAGGGATAATTGGGGGCATTTGTATTAACGCGTCAGAGGTGGAATTCTTGGATTGCGTTACGACAAACTACTGCGAAAGCATTTGCCAAGGATGTTT	Eukaryota	Alveolata	Dinoflagellata	Syndiniales	Dino-Group-II	Dino-Group-II-Clade-10-and-11	Dino-Group-II-Clade-10-and-11_X	Dino-Group-II-Clade-10-and-11_X_sp.		0	0	0.00268395	0	0	0	0		0	0	6	0	0	0	0
ASV_537	AGCTCCAATAGCGTATATTAAAGTTGTTGCGGTTAAAAAGCTCGTAGTTGGATTTCTGTCGAGAACGGCCGGTCCGCACTATGTGCGTGTATCTGGTTCGGTCTTGGCATCCTCTTGGAGAACGTAACTGCGCTTGATTGCGTGGTGCGGTATTCAAGACTTTTACTTTGAGGAAATTAGAGTGTTCACGGCAGGCAAGCGCCTTGAATATATTAGCATGGAATAATAATATAGGATCTCGGTTCTATTTTGTTGGTTTCTAGAATCAGGATAATGATTAATAGGGATAATTGGGGGCATTTGTATTAACGCGTCAGAGGTGGAATTCTTGGATTGCGTTACGACAAACTACTGCGAAAGCATTTGCCAAGGATGTTT	Eukaryota	Alveolata	Dinoflagellata	Syndiniales	Dino-Group-II	Dino-Group-II-Clade-10-and-11	Dino-Group-II-Clade-10-and-11_X	Dino-Group-II-Clade-10-and-11_X_sp.		0	0	0	0.0645965	0	0	0		0	0	0	125	0	0	0
ASV_664	AGCTCCAATAGCGTATATTAAAGTTGTTGCGGTTAAAAAGCTCGTAGTTGGATTTCTGTCGAAGACGGCCGGTCCGCTCTTTGAGCGTGTATCTGGTTCGGCTTTGGCATCCTCGTGGGGTACGTAACTGTGCTTGGTTGCATGGTGCGGAATTCACGACTTTTACTTTGAGGAAATTAGAGTGTTCACGGCAGGCATGAGCCTTGAATACATTAGCATGGAATAATAATATAGGACTTTGGTTTTATTTTGTTGGTTTCTAGAACTAAAGTAATGATTAATAGGGATAATTGGGGGCATTTGTATTAACGCGTCAGAGGTGGAATTCTTGGATTGCGTTACGACAAACTACTGCGAAAGCATTTGCCAAGGATGTTT	Eukaryota	Alveolata	Dinoflagellata	Syndiniales	Dino-Group-II	Dino-Group-II-Clade-10-and-11	Dino-Group-II-Clade-10-and-11_X	Dino-Group-II-Clade-10-and-11_X_sp.		0	0	0	0.0222212	0	0	0		0	0	0	43	0	0	0
ASV_672	AGCTCCAATAGCGTATATTAAAGTTGTTGCGGTTAAAAAGCTCGTAGTTGGATTTCTGTCGAAGACGGCCGGTCCGCTCTATGAGCGTGTATCTGGTTCGGCTTTGGCATCCTCGTGGGGAACGTAACTGTGCTTAATTGCATGGTACGGAATTCACGACTTTTACTTTGAGGAAATTAGAGTGTTCACGGCAGGCAAGCGCCTTGAATACATTAGCATGGAATAATAATATAGGACTTTGGTTCTATTTTGTTGGTTTCTAGAACTAAAGTAATGATTAATAGGGATAATTGGGGGCATTTGTATTAACGCGTCAGAGGTGGAATTCTTGGATTGCGTTACGACAAACTACTGCGAAAGCATTTGCCAAGGATGTTT	Eukaryota	Alveolata	Dinoflagellata	Syndiniales	Dino-Group-II	Dino-Group-II-Clade-10-and-11	Dino-Group-II-Clade-10-and-11_X	Dino-Group-II-Clade-10-and-11_X_sp.		0	0	0	0.0211876	0	0	0		0	0	0	41	0	0	0
ASV_676	AGCTCCAATAGCGTATATTAAAGTTGTTGCGGTTAAAAAGCTCGTAGTTGGATTTCTGTCGAAGACTGCCGGTCCGCTCTATGAGCGTGTATCTGGTTAGGCTTTGGCATCCTCTTGAAGAACGTTGCTGTGCTTAATTGCATGGTGCGGAATTCAAGACTTTTACTTTGAGGAAATTAGAGTGTTCACGGCAGGCAAGCGCCTTGAATATATTAGCATGGAATAATAATATAGGATCGCGATTCTATTTTGTTGGTTTCTAGAATCACGATAATGATTAATAGGGATAATTGGGGGCATTTGTATTAACGCGTCAGAGGTGGAATTCTTGGATTGCGTTACGACAAACTACTGCGAAAGCATTTGCCAAGGATGTTT	Eukaryota	Alveolata	Dinoflagellata	Syndiniales	Dino-Group-II	Dino-Group-II-Clade-10-and-11	Dino-Group-II-Clade-10-and-11_X	Dino-Group-II-Clade-10-and-11_X_sp.		0	0	0	0.0206709	0	0	0		0	0	0	40	0	0	0
ASV_704	AGCTCCAATAGCGTATATTAAAGTTGTTGCGGTTAAAAAGCTCGTAGTTGGATTTCTGTCGAAAACAGCCGGTCCGCTCTATGAGCGTGTATCTGGTTTGGTTTTGGCATCCTCGAGGGGTACTGCGCTGTGCTTGATTGCATGGCCAGGAATTCTCGACTTTTACTTTGAGGAAATTAGAGTGTTCACGGCAGGCAAGCGCCTTGAATACATTAGCATGGAATAATAATATAGGACTTTGGTTCTATTTTGTTGGTTTCTAGAACTAAAGTAATGATTAATAGGGATAATTGGGGGCATTTGTATTAACGCGTCAGAGGTGGAATTCTTGGATTGCGTTACGACAAACTACTGCGAAAGCATTTGCCAAGGATGTTT	Eukaryota	Alveolata	Dinoflagellata	Syndiniales	Dino-Group-II	Dino-Group-II-Clade-10-and-11	Dino-Group-II-Clade-10-and-11_X	Dino-Group-II-Clade-10-and-11_X_sp.		0	0	0	0.0175702	0	0	0		0	0	0	34	0	0	0
ASV_749	AGCTCCAATAGCGTATATTAAAGTTGTTGCGGTTAAAAAGCTCGTAGTTGGATTTCTGTCGAAGACGTCCGGTCCGCTCTATGAGCGTGTATCTGGTTCGGCTTTGGCATCCTCGTGGGGAACGCTACTGTGCTTGATTGCATGGTGCGGTATTCACGACTTTTACTTTGAGGAAATTAGAGTGTTCACGGCAGGCAAGCGCCTTGAATACATTAGCATGGAATAATAATATAGGACTTTGGTTCTATTTTGTTGGTTTCTAGAACTAAAGTAATGATTAATAGGGATAATTGGGGGCATTTGTACTATCGAGTCAGAGGTGGAATTCTTGGATTTCGATATGACAAACTACTGCGAAAGCATTTGCCAAGGATGTTT	Eukaryota	Alveolata	Dinoflagellata	Syndiniales	Dino-Group-II	Dino-Group-II-Clade-10-and-11	Dino-Group-II-Clade-10-and-11_X	Dino-Group-II-Clade-10-and-11_X_sp.		0	0	0	0.0144696	0	0	0		0	0	0	28	0	0	0
ASV_761	AGCTCCAATAGCGTATATTAAAGTTGTTGCGGTTAAAAAGCTCGTAGTTGGATTTCTGTCGAAGACGGTCGGTCCGCTCTATGAGCGTGTATCTGATTCGGCTTTGGCATCCTCGTGGGGAACGTAACTGTGCTTGATTGCATGGTGCGGAATTCACGACTTTTACTTTGAGGAAATTAGAGTGTTCACGGCAGGCAAGCGCCTTGAATACATTAGCATGGAATAATAATATAGGACTTTGGTTCTATTTTGTTGGTTTCTAGAACTAAAGTAATGATTAATAGGGATAATTGGGGGCATTTGTATTAACGCGTCAGAGGTGGAATTCTTGGATTGCGTTACGACAAACTACTGCGAAAGCATTTGCCAAGGATGTTT	Eukaryota	Alveolata	Dinoflagellata	Syndiniales	Dino-Group-II	Dino-Group-II-Clade-10-and-11	Dino-Group-II-Clade-10-and-11_X	Dino-Group-II-Clade-10-and-11_X_sp.		0	0	0	0.0134361	0	0.0037925	0		0	0	0	26	0	18	0
ASV_766	AGCTCCAATAGCGTATATTAAAGTTGTTGCGGTTAAAAAGCTCGTAGTTGGATTTCTGTCGAAGACGGTCGGTCCGCTCTACGAGCGTGTATCAGATTCGGCTTTGGCATCCTCGTGGGGGACGTAACTGTGCTTGATTGCATGGTGCGGAATTCACGACTTTTACTTTGAGGAAATTAGAGTGTTCACGGCAGGCAAGCGCCTTGAATATATTAGCATGGAATAATAATATAGGACTTTGGTTCTATTTTGTTGGTTTCTAGGACTAAAGTAATGATTAATAGGGATAATTGGGGGCATTTGTATTAACGCGTCAGAGGTGGAATTCTTGGATTGCGTTACGACAAACTACTGCGAAAGCATTTGCCAAGGATGTTT	Eukaryota	Alveolata	Dinoflagellata	Syndiniales	Dino-Group-II	Dino-Group-II-Clade-10-and-11	Dino-Group-II-Clade-10-and-11_X	Dino-Group-II-Clade-10-and-11_X_sp.		0	0	0	0.0134361	0	0	0		0	0	0	26	0	0	0
ASV_788	AGCTCCAATAGCGTATATTAAAGTTGTTGCGGTTAAAAAGCTCGTAGTTGGATTTCTGTCGAAAACAACCGGTCCGCTCTATGAGCGTGTATCTGGTCTGGTTTTGGCATCCTCGTGGGGAACAGCTCTGTGCTTGATTGCATGGACTGGTATTCACGACTTTTACTTTGAGGAAATTAGAGTGTTCACGGCAGGCAAGCGCCTTGAATACATTAGCATGGAATAATAATATAGGACTTTGGTTCTATTTTGTTGGTTTCTAGAACTAAAGTAATGATTAATAGGGATAATTGGGGGCATTTGTATTAACGCGTCAGAGGTGGAATTCTTGGATTGCGTTACGACAAACTACTGCGAAAGCATTTGCCAAGGATGTTT	Eukaryota	Alveolata	Dinoflagellata	Syndiniales	Dino-Group-II	Dino-Group-II-Clade-10-and-11	Dino-Group-II-Clade-10-and-11_X	Dino-Group-II-Clade-10-and-11_X_sp.		0	0	0	0.0118858	0	0.00294972	0		0	0	0	23	0	14	0
ASV_804	AGCTCCAATAGCGTATATTAAAGTTGTTGCGGTTAAAAAGCTCGTAGTTGGATTTCTGTCGAAAACGGCCGGTCCGCACTATGTGCGTGTATCTGGTTCGGTTTTGGCATCCTCATGAAGAACGTAACTGCGCTTGATTGCGTGGTGCGGTATTCATGACTTTTACTTTGAGGAAATTAGAGTGTTCACGGCAGGCAAGCGCCTTGAATATATTAGCATGGAATAATAATATAGGACCTTGGTCCCATTTTGTTGGTTTCTGGAACTAAGGTAATGATTAATAGGGATAATTGGGGGCATTCGTATTAACGCGTCAGAGGTGGAATTCTTGGATTGCGTTACGACGAACTACTGCGAAAGCATTTGCCAAGGATGTTT	Eukaryota	Alveolata	Dinoflagellata	Syndiniales	Dino-Group-II	Dino-Group-II-Clade-10-and-11	Dino-Group-II-Clade-10-and-11_X	Dino-Group-II-Clade-10-and-11_X_sp.		0	0	0	0.011369	0	0	0		0	0	0	22	0	0	0
ASV_887	AGCTCCAAAAGCGTATATAAAAGTTGTTGCGGTTAAAAAGCTCGTAGTTGGATTTCTGTTGAGGGCGGCCGGTCCGCACTTTGTGCGTGTATCTGGTTCGGCCTCGGCATCCTCTTGGGGAACGTATCTGCAATTGATTTTGTGGTGCGGTGTCCAAGACATTTACTTTGAGGAAATTAGAGTGTTCACGGCAGGCAATCGCCTTGAATATATTAGCATGGAATAATAATATAGGCATGAGTTCCTATTTTGTTGGTTTCTAGGAATTCATGAATGATAAATAGGGACACTTGGGGGCATTCGTATTACGACGTCAGAGGTGGAATTCTTAGATTGTCGTACGACGAACTACTGCGAAAGCATTTGCCAAGGATGTTT	Eukaryota	Alveolata	Dinoflagellata	Syndiniales	Dino-Group-II	Dino-Group-II-Clade-10-and-11	Dino-Group-II-Clade-10-and-11_X	Dino-Group-II-Clade-10-and-11_X_sp.		0	0	0	0.00723481	0	0	0		0	0	0	14	0	0	0
ASV_888	AGCTCCAATAGCGTATATTAAAGTTGTTGCGGTTAAAAAGCTCGTAGTTGGATTTCTGTCGAAGACGGTCGGTCCGCTCTTTGAGCGTGTATCTGATACGGCTTTGGCATCCTCGTGGGGAACGTAACTGTGCTTGATTGCATGGTGCGGAATTCACGACTTTTACTTTGAGGAAATTAGAGTGCTCACGGCAGGCAAGCGCCTTGAATACATTAGCATGGAATAATAATATAGGGCTTTTGTTCTATTTTGTTGGTTTCTAGGACGAGAGTAATGATTAATAGGGATAATTGGGGGCATTTGTATTAACGCGTCAGAGGTGGAATTCTTGGATTGCGTTACGACAAACTACTGCGAAAGCATTTGCCAAGGATGTTT	Eukaryota	Alveolata	Dinoflagellata	Syndiniales	Dino-Group-II	Dino-Group-II-Clade-10-and-11	Dino-Group-II-Clade-10-and-11_X	Dino-Group-II-Clade-10-and-11_X_sp.		0	0	0	0.00723481	0	0	0		0	0	0	14	0	0	0
ASV_912	AGCTCCAATAGCGTATATTAAAGTTGTTGCGGTTAAAAAGCTCGTAGTTGGATTTCTGTCGGAAACGGCCGGTCTTCGCTATGCGAATGCATCTGGTTGGGGTCCGGCATCCTCGCGGGGAACGCAGCTGCGCTTGAGTGCGTGGTGCGGGGCGCGCGACTTTTACTTTGAGGAAATTAGAGTGTTCACGGCAGGCAAGCGCCTTGAATATATTAGCATGGAATAATAATATAGGGCCTCGGTTCTATTTTGTTGGTTTCTAGGGCTGAGGTGATGATTAATAGGGATAATTGGGGGCATTTGTATTAACGCGTCAGAGGTGGAATTCTTGGATTGCGTTACGACAACCTACTGCGAAAGCATTTGCCAAGGATGTTT	Eukaryota	Alveolata	Dinoflagellata	Syndiniales	Dino-Group-II	Dino-Group-II-Clade-10-and-11	Dino-Group-II-Clade-10-and-11_X	Dino-Group-II-Clade-10-and-11_X_sp.		0	0	0	0.00620126	0	0	0		0	0	0	12	0	0	0
ASV_944	AGCTCCAATAGCGTATATTAAAGTTGTTGCGGTTAAAAAGCTCGTAGTTGGATTTCTGTCGAAAACGGCCGGTCTTCGCTATGCGAATGTATCTGGTTCGGTTTTGGCATCCTCGTGGGGAACGTAGCTGCGCTTGATTGCGTGGTACGGAATTCACGACTTTTACTTTGAGGAAATTAGAGTGTTCACGGCAGGCAAGCGCCTTGAATATATTAGCATGGAATAATAATATAGGACTTTGGTTCTATTTTGTTGGTTTCTAGGACTAAAGTAATGATTAATAGGGATAATTGGGGGCATTTGTATTAACGCGTCAGAGGTGGAATTCTTGGATTGCGTTACGACAAACTACTGCGAAAGCATTTGCCAAGGATGTTT	Eukaryota	Alveolata	Dinoflagellata	Syndiniales	Dino-Group-II	Dino-Group-II-Clade-10-and-11	Dino-Group-II-Clade-10-and-11_X	Dino-Group-II-Clade-10-and-11_X_sp.		0	0	0	0.00516772	0	0	0		0	0	0	10	0	0	0
ASV_985	AGCTCCAATAGCGTATATTAAAGTTGTTGCGGTTAAAAAGCTCGTAGTTGGATTTCTGTCGAAGACGGTCGGTCCGCTCTATGAGCGAGTATCTGATTCGGCTTTGGCATCCTCGTGGGGTACGTTACTGTGCTTGATTGCATGGTGCGGAATTCACGACTTTTACTTTGAGGAAATTAGAGTGTTCACGGCAAGCAAGCGCTTTGAATACATTAGCATGGAATAATAATATAGGACTTTGGCTCTATTTTGTTGGTTTCTAGGACTAAAGTAATGATTAATAGGGATAATTGGGGGCATTTGTATTAACGCGTCAGAGGTGGAATTCTTGGATTGCGTTACGACAAACTACTGCGAAAGCATTTGCCAAGGATGTTT	Eukaryota	Alveolata	Dinoflagellata	Syndiniales	Dino-Group-II	Dino-Group-II-Clade-10-and-11	Dino-Group-II-Clade-10-and-11_X	Dino-Group-II-Clade-10-and-11_X_sp.		0	0	0	0.00413418	0	0	0		0	0	0	8	0	0	0
ASV_1082	AGCTCCAATAGCGTATATTAAAGTTGTTGCGGTTAAAAAGCTCGTAGTTGGATTTCTGTTGAGGACAGCCGGTCCGCACTATGTGCGTGTATCTGGTTTGGCCTTGGCATCCTCTTGAGGAACGTTTCTGCGCTTGATTGCGTGGAGCGGTATTCAAGACTTTTACTTTGAGGAAATTAGAGTGTTCACGGCAGGCAAGCGCCTTGAATACATTAGCATGGAATAATAATATAGGATCGCGATTCTATTTTGTTGGTTTCTAGAATCACGATAATGATTAATAGGGATAATTGGGGGCATTTGTATTAACGCGTCAGAGGTGGAATTCTTGGATTGCGTTACGACAAACTACTGCGAAAGCATTTGCCAAGGATGTTT	Eukaryota	Alveolata	Dinoflagellata	Syndiniales	Dino-Group-II	Dino-Group-II-Clade-10-and-11	Dino-Group-II-Clade-10-and-11_X	Dino-Group-II-Clade-10-and-11_X_sp.		0	0	0	0.00206709	0	0	0		0	0	0	4	0	0	0
ASV_1083	AGCTCCAGTAGCGTATATTAAAGTTGTTGCGGTTAAAAAGCTCGTAGTTGGATTTCTGCTTGGAAGATCTGGTCTCCTTCTTAAGGAATAATCAGTATCGTCTAGGCATCCTCTGGAAAACGGTATTGGTGCTTGATTGCACTGTGCCGAGTTCCGGACTTTTACTTTGAGGAAATTAGAGTGTTCACGGCAGGCAATCGCCTTGAATATATTAGCATGGAATAATAATATAGGATCTTGGTTCTATTTTGTTGGTTTCTAGAGCTAAGATAATGATTAATAGGGACAATTGGGGGCATTCGTATTAACGCGTCAGAGGTGGAATTCTTGGATTGCGTTACGACGAACTACTGCGAAAGCATTTGCCAAGGATGTTT	Eukaryota	Alveolata	Dinoflagellata	Syndiniales	Dino-Group-II	Dino-Group-II-Clade-10-and-11	Dino-Group-II-Clade-10-and-11_X	Dino-Group-II-Clade-10-and-11_X_sp.		0	0	0	0.00206709	0	0	0		0	0	0	4	0	0	0
ASV_1127	AGCTCCAATAGCGTATATTAAAGTTGTTGCGGTTAAAAAGCTCGTAGTTGGATTTCTGCCGTAGACGATCGGTCCGCTCTTTGAGCGTGTATCTGATTCGGCTATGGCATCCTCGTGAGTTGCGTTGCTGTGCTTGATTGCATGGTGCGAAGTTCACGACTTTTACTTTGAGGAAATTAGAGTGTTCACGGCAGGCAATTGCCCTGAATATATTAGCATGGAATAATAATATAGGACTTTGGTCTTATTTTGTTGGTTTCTAGGACTAAAGTAATGATTAATAGGGATAATTGGGGGCATTTGTATTAACGCGTCAGAGGTGGAATTCTTGGATTGCGTTACGACAAACTACTGCGAAAGCATTTGCCAAGGATGTTT	Eukaryota	Alveolata	Dinoflagellata	Syndiniales	Dino-Group-II	Dino-Group-II-Clade-10-and-11	Dino-Group-II-Clade-10-and-11_X	Dino-Group-II-Clade-10-and-11_X_sp.		0	0	0	0.00155032	0	0	0		0	0	0	3	0	0	0
ASV_1128	AGCTCCAATAGCGTATATTAAAGTTGTTGCGGTTAAAAAGCTCGTAGTTGGATTTCTGTCGAAGACGTCCGGTCCGCTCTATGAGCGTGTATCTGGTTCGGCTTTGGCATCCTCGTGGGGAACGCTACTGTGCTTGATTGCATGGTGCGGTATTCACGACTTTTACTTTGAGGAAATTAGAGTGTTCACGGCAGGCAAGCGCCTTGAATACATTAGCATGGAATAATAATATAGGATCTAGGTTCTATTTTGTTGGTTTCTAGAACTTGGATAATGATTAATAGGGATAATTGGGGGCATTTGTATTAACTCGTCAGAGGTGGAATTCTTGGATTGAGTTACGACAAACTACTGCGAAAGCATTTGCCAAGGATGTTT	Eukaryota	Alveolata	Dinoflagellata	Syndiniales	Dino-Group-II	Dino-Group-II-Clade-10-and-11	Dino-Group-II-Clade-10-and-11_X	Dino-Group-II-Clade-10-and-11_X_sp.		0	0	0	0.00155032	0	0	0		0	0	0	3	0	0	0
ASV_1147	AGCTCCAATAGCGTATATTAAAGTTGTTGCGGTTAAAAAGCTCGTAGTTGGATTTCTGTTGAAGAGGGGCGGTCCGCACTATGTGCGTGTATCTGCTTCCGCTTTGGCATCCTCTTGGGGTACGTAACTGTGCTTGATTGCATGGTGCGGAATTCAAGACTTTTACTTTGAGGAAATTAGAGTGTTCACGGCAGGCAAGCGCCTTGAATACATTAGCATGGAATAATAATATAGGACTTTGGTTCTATTTTGTTGGTTTCTAGAACTAAAGTAATGATTAATAGGGATAATTGGGGGCATTTGTATTAACGCGTCAGAGGTGGAATTCTTGGATTGCGTTACGACAAACTACTGCGAAAGCATTTGCCAAGGATGTTT	Eukaryota	Alveolata	Dinoflagellata	Syndiniales	Dino-Group-II	Dino-Group-II-Clade-10-and-11	Dino-Group-II-Clade-10-and-11_X	Dino-Group-II-Clade-10-and-11_X_sp.		0	0	0	0.00103354	0	0	0		0	0	0	2	0	0	0
ASV_1148	AGCTCCAATAGCGTATATTAAAGTTGTTGCGGTTAAAAAGCTCGTAGTTGGATTTCTGTTGAAGAGGGGCGGTCCGCACTATGTGCGTGTATCTGCTTCCGCTTTGGCATCCTCTTGGGGTACGTAACTGTGCTTGATTGCATGGTGCGGAATTCAAGACTTTTACTTTGAGGAAATTAGAGTGTTCACGGCAGGCAAGCGCCTTGAATACATTAGCATGGAATAATAATATAGGATCGCGATTCTATTTTGTTGGTTTCTAGAATCACGATAATGATTAATAGGGATAATTGGGGGCATTTGTATTAACGCGTCAGAGGTGGAATTCTTGGATTGCGTTACGACAAACTACTGCGAAAGCATTTGCCAAGGATGTTT	Eukaryota	Alveolata	Dinoflagellata	Syndiniales	Dino-Group-II	Dino-Group-II-Clade-10-and-11	Dino-Group-II-Clade-10-and-11_X	Dino-Group-II-Clade-10-and-11_X_sp.		0	0	0	0.00103354	0	0	0		0	0	0	2	0	0	0
ASV_1149	AGCTCCAATAGCGTATATTAAAGTTGTTGCGGTTAAAAAGCTCGTAGTTGGATTTCTGTCGAAGACGGTCGGTCCGCTCTTTGAGCGTGTATCTGATACGGCTTTGGCATCCTCGTGGGGAACGTAACTGTGCTTGATTGCATGGTGCGGAATTCACGACTTTTACTTTGAGGAAATTAGAGTGCTCACGGCAGGCAAGCGCCTTGAATACATTAGCATGGAATAATAATATAGGACTTTGGTTCTATTTTATTGGTTTCTAGGACTAAAGTAATGATTGATAGGGACAGTTGGGGCGGTCCGTATTCCAAAGCGAGAGGTGAAATTCTTAGACCTTCGGAAGACGAACAGCTGCGAAAGCGTTCCGCAAGGATGTTC	Eukaryota	Alveolata	Dinoflagellata	Syndiniales	Dino-Group-II	Dino-Group-II-Clade-10-and-11	Dino-Group-II-Clade-10-and-11_X	Dino-Group-II-Clade-10-and-11_X_sp.		0	0	0	0.00103354	0	0	0		0	0	0	2	0	0	0
ASV_1150	AGCTCCAATAGCGTATATTAAAGTTGTTGCGGTTAAAAAGCTCGTAGTTGGATTTCTGTCGAAGACGGTCGGTCCGCTCTATGAGCGTGTATCTGATTCGGCTTTGGCATCCTCGTGGGGAACGTAACTGTGCTTGATTGCATGGTGCGGAATTCACGACTTTTACTTTGAGGAAATTAGAGTGTTCACGGCAGGCAAGCGCCTTGAATACATTAGCATGGAATAATAATATAGGACTTTGGTTCTATTTTATTGGTTTCTAGGACTAAAGTAATGATTGATAGGGACAGTTGGGGCGGTCCGTATTCCAAAGCGAGAGGTGAAATTCTTAGACCTTCGGAAGACGAACAGCTGCGAAAGCGTTCCGCAAGGATGTTC	Eukaryota	Alveolata	Dinoflagellata	Syndiniales	Dino-Group-II	Dino-Group-II-Clade-10-and-11	Dino-Group-II-Clade-10-and-11_X	Dino-Group-II-Clade-10-and-11_X_sp.		0	0	0	0.00103354	0	0	0		0	0	0	2	0	0	0
ASV_1175	AGCTCCAATAGCGTATATTAAAGTTGTTGCGGTTAAAAAGCTCGTAGTTGGATTTCTACTGAGAATGGCCGGTCCGCTCTATGAGCGTGCATCTGGTTCAGTCTCGGTATCTTCTCGCAAGACACATCTGCGCTTGATTGCGTGGGGTGGACTGCAAGACTTTTACTTTGAGGAAATTAGAGTGTTCACGGCAGGCAAGCGCCTTGAATACATTAGCATGGAATAATAATATAGGACTTTGGTTCTATTTTGTTGGTTTCTAGAACTAAAGTAATGATTAATAGGGATAATTGGGGGCATTTGTATTAACGCGTCAGAGGTGGAATTCTTGGATTGCGTTACGACAAACTACTGCGAAAGCATTTGCCAAGGATGTTT	Eukaryota	Alveolata	Dinoflagellata	Syndiniales	Dino-Group-II	Dino-Group-II-Clade-10-and-11	Dino-Group-II-Clade-10-and-11_X	Dino-Group-II-Clade-10-and-11_X_sp.		0	0	0	0.000516772	0	0	0		0	0	0	1	0	0	0
ASV_1176	AGCTCCAATAGCGTATATTAAAGTTGTTGCGGTTAAAAAGCTCGTAGTTGGATTTCTACTGAGAATGGCCGGTCCGCTCTATGAGCGTGCATCTGGTTCAGTCTCGGTATCTTCTCGCAAGACACATCTGCGCTTGATTGCGTGGGGTGGACTGCAAGACTTTTACTTTGAGGAAATTAGAGTGTTCACGGCAGGCAAGCGCCTTGAATACATTAGCATGGAATAATAATATAGGGCTTTTGTTCTATTTTGTTGGTTTCTAGGACGAGAGTAATGATTAATAGGGATAATTGGGGGCATTTGTATTAACGCGTCAGAGGTGGAATTCTTGGATTGCGTTACGACAAACTACTGCGAAAGCATTTGCCAAGGATGTTT	Eukaryota	Alveolata	Dinoflagellata	Syndiniales	Dino-Group-II	Dino-Group-II-Clade-10-and-11	Dino-Group-II-Clade-10-and-11_X	Dino-Group-II-Clade-10-and-11_X_sp.		0	0	0	0.000516772	0	0	0		0	0	0	1	0	0	0
ASV_1194	AGCTCCAATAGCGTATATTAAAGTTGTTGCGGTTAAAAAGCTCGTAGTTGGATTTCTGTTGAGGACGGCCGGTCCGCACTATGTGCGTGTATCTGGTTCGGCCTTGGCATCCTCTTGAGGAACGTATCTACGCTTGATTGCGTGGAGCGGTATTCAAGACTTTTACTTTGAGGAAATTAGAGTGTTCACGGCAGGCAAGCGCCCTGAATATATTAGCATGGAATAATAATATAGGATCTTGGTTCTATTTTGTTGGTTTCTAGAGCTAAGGTAATGATTAATAGGGATAATTGGGGGCATTTGTATTAACGCGTCAGAGGTGGAATTCTTGGATTGCGTTACGACAAACTACTGCGAAAGCATTTGCCAAGGATGTTT	Eukaryota	Alveolata	Dinoflagellata	Syndiniales	Dino-Group-II	Dino-Group-II-Clade-10-and-11	Dino-Group-II-Clade-10-and-11_X	Dino-Group-II-Clade-10-and-11_X_sp.		0	0	0	0	0	0	0.965496		0	0	0	0	0	0	3338
ASV_1198	AGCTCCAATAGCGTATATTAAAGTTGTTGCGGTTAAAAAGCTCGTAGTTGGATTTCTGTTGAGGACGGCCGGTCCGCACTATGTGCGTGTATCTGGTTCGGCCTCGGCATCCTCTTGAGGAACGTTTCTGCGCTTGATTGCGTGGAGCGGTATTCAAGACTTTTACTTTGAGGAAATTAGAGTGTTCACGGCAGGCAAGCGCCTTGAATACATTAGCATGGAATAATAATATAGGATCTTGGTTCTATTTGTTGGTTTCTAGGGCTAAGGTAATGATTAATAGGGATAATTGGGGGCATTTGTATTAACGCGTCAGAGGTGGAATTCTTGGATTGCGTTACGACAAACTACTGCGAAAGCATTTGCCAAGGATGTTT	Eukaryota	Alveolata	Dinoflagellata	Syndiniales	Dino-Group-II	Dino-Group-II-Clade-10-and-11	Dino-Group-II-Clade-10-and-11_X	Dino-Group-II-Clade-10-and-11_X_sp.		0	0	0	0	0	0	0.745381		0	0	0	0	0	0	2577
ASV_1239	AGCTCCAATAGCGTATATTAAAGTTGTTGCGGTTAAAAAGCTCGTAGTTGGATTTCTGTTGAGGACGGCCGGTCCGCACTATGTGCGTGTATCTGGTTCGGCCTTGGCATCCTCTTGAGGAACGTATCTGCGCTTGATTGCGTGGAGCGGTATTCAAGACTTTTACTTTGAGGAAATTAGAGTGTTCACGGCAGGCAAGCGCCTTGAATACGTTAGCATGGAATGATAATATAGGATCTTGGTTCTATTTTGTTGGTTTCTAGAGCTAAGGTAATGATTAATAGGGATAATTGGGGGCATTTGTATTAACGCGTCAGAGGTGGAATTCTTGGATTGCGTTACGACAAACTACTGCGAAAGCATTTGCCAAGGATGTTT	Eukaryota	Alveolata	Dinoflagellata	Syndiniales	Dino-Group-II	Dino-Group-II-Clade-10-and-11	Dino-Group-II-Clade-10-and-11_X	Dino-Group-II-Clade-10-and-11_X_sp.		0	0	0	0	0	0	0.193215		0	0	0	0	0	0	668
ASV_1251	AGCTCCAATAGCGTATATTAAAGTTGTTGCGGTTAAAAAGCTCGTAGTTGGATTTCTGTTGAGGACGGCCGGTCCGCACTATGTGCGTGTATCTGGTTCGGCCTCGGCATCCTCTTGAGGAACGTTTCTGCGCTTGATTGCGTGGAGCGGTATTCAAGACTTTTACTTTGAGGAAATTAGAGTGTTCACGGCAGGCAAGCGCCTTGAATATGTTAGCATGGAATAATAATATAGGATCTTGGTTCTATTTGTTGGTTTCTAGGGCTAAGGTAATGATTAATAGGGATAATTGGGGGCATTTGTATTAACTCGTCAGAGGTGGAATTCTTGGATTGAGTTACGACAAACTACTGCGAAAGCATTTGCCAAGGATGTTT	Eukaryota	Alveolata	Dinoflagellata	Syndiniales	Dino-Group-II	Dino-Group-II-Clade-10-and-11	Dino-Group-II-Clade-10-and-11_X	Dino-Group-II-Clade-10-and-11_X_sp.		0	0	0	0	0	0	0.146068		0	0	0	0	0	0	505
ASV_1303	AGCTCCAATAGCGTATATTAAAGTTGTTGCGGTTAAAAAGCTCGTAGTTGGATTTCTGTTGAGGACGTCCGGTCCGCACTATGTGCGTGTATCTGGTTCGGCCTTGGCATCCTCTTGAGGAACGTATCTGCGCTTGATTGCGTGGAGCGGTATTCAAGACTTTTACTTTGAGGAAATTAGAGTGTTCACGGCAGGCAAGCGCCTTGAATACATTAGCATGGAATAATAATATAGGATCTTGGTTCTATTTTGTTGGTTTCTAGAGCTAAGGTAATGATTAATAGGGATAATTGGGGGCATTTGTATTAACGCGTCAGAGGTGGAATTCTTGGATTGCGTTACGACAAACTACTGCGAAAGCATTTGCCAAGGATGTTT	Eukaryota	Alveolata	Dinoflagellata	Syndiniales	Dino-Group-II	Dino-Group-II-Clade-10-and-11	Dino-Group-II-Clade-10-and-11_X	Dino-Group-II-Clade-10-and-11_X_sp.		0	0	0	0	0	0	0.083013		0	0	0	0	0	0	287
ASV_1323	AGCTCCAATAGCGTATATTAAAGTTGTTGCGGTTAAAAAGCTCGTAGTTGGATTTCTGTCGAAAACGGCCGGTCCGCTCTATGAGCGTGCATCTGGTTCGGTTTTGGCATCCTTATGAAGAACGTAACTGCGCTTGATTGCGTGGTGCGGTATTCATAACTTTTACTTTGAGGAAATTAGAGTGTTCACGGCAGGCAAGCGCCTTGAATATATTAGCATGGAATAATAATATAGGACATGGGTTCTATTTTGTTGGTTTCTAGAACTTATGTAATGATTAATAGGGATAATTGGGGGCATTCGTATTAACGCGTCAGAGGTGGAATTCTTGGATTGCGTTACGACGAACTACTGCGAAAGCATTTGCCAAGGATGTTT	Eukaryota	Alveolata	Dinoflagellata	Syndiniales	Dino-Group-II	Dino-Group-II-Clade-10-and-11	Dino-Group-II-Clade-10-and-11_X	Dino-Group-II-Clade-10-and-11_X_sp.		0	0	0	0	0	0	0.060452		0	0	0	0	0	0	209
ASV_1328	AGCTCCAATAGCGTATATTAAAGTTGTTGCGGTTAAAAAGCTCGTAGTTGGATTTCTGTTGAGGACAGCCGGTCCGCACTATGTGCGTGTATCTGGTTTGGCCTTGGCATCCTCTTGAGGAACGTTTCTGCGCTTGATTGCGTGGAGCGGTATTCAAGACTTTTACTTTGAGGAAATTAGAGTGTTCACGGCAGGCAAGCGCCTTGAATATGTTAGCATGGAATAATAATATAGGATCTTGGTTCTATTTTGTTGGTTTCTAGAGCTAAGGTAATGATTAATAGGGATAATTGGGGGCATTTGTATTAACGCGTCAGAGGTGGAATTCTTGGATTGCGTTACGACAAACTACTGCGAAAGCATTTGCCAAGGATGTTT	Eukaryota	Alveolata	Dinoflagellata	Syndiniales	Dino-Group-II	Dino-Group-II-Clade-10-and-11	Dino-Group-II-Clade-10-and-11_X	Dino-Group-II-Clade-10-and-11_X_sp.		0	0	0	0	0.00707138	0.00674222	0.0566918		0	0	0	0	35	32	196
ASV_1338	AGCTCCAATAGCGTATATTAAAGTTGTTGCGGTTAAAAAGCTCGTAGTTGGATTTCTGTCGAAGACGGTCGGTCCGCTCTTTGAGCGTGTATCTGATTCGGTTTTGGCATCCTCGTGGGGAACGTAACTGTGCTTGATTGCATGGTGCGGAATTCACGACTTTTACTTTGAGGAAATTAGAGTGTTCACGGCAGGCAAGCGCCTTGAATACATTAGCATGGAATAATAATATAGGACTTTGGTTCTATTTTGTTGGTTTCTAGGACTAAGGTAATGATTAATAGGGATAATTGGGGGCATTTGTATTAACGCGTCAGAGGTGGAATTCTTGGATTGCGTTACGACAAACTACTGCGAAAGCATTTGCCAAGGATGTTT	Eukaryota	Alveolata	Dinoflagellata	Syndiniales	Dino-Group-II	Dino-Group-II-Clade-10-and-11	Dino-Group-II-Clade-10-and-11_X	Dino-Group-II-Clade-10-and-11_X_sp.		0	0	0	0	0	0	0.0535101		0	0	0	0	0	0	185
ASV_1344	AGCTCCAATAGCGTATATTAAAGTTGTTGCGGTTAAAAAGCTCGTAGTTGGATTTCTGTTGAGAACGTCCGGTCCGCACTATGTGCGTGTATCTGGTTCGGTCTTGGCATCCTCTTGAGGAACGTATCTGCGCTTGATTGCGTGGAGCGGTATTCAAGACTTTTACTTTGAGGAAATTAGAGTGTTCACGGCAGGCAAGCGCCTTGAATACGTTAGCATGGAATAATAATATAGGATCTTGGTTCTATTTTGTTGGTTTCTAGGGCTAAGGTAATGATTAATAGGGATAATTGGGGGCATTTGTATTAACGCGTCAGAGGTGGAATTCTTGGATTGCGTTACGACAAACTACTGCGAAAGCATTTGCCAAGGATGTTT	Eukaryota	Alveolata	Dinoflagellata	Syndiniales	Dino-Group-II	Dino-Group-II-Clade-10-and-11	Dino-Group-II-Clade-10-and-11_X	Dino-Group-II-Clade-10-and-11_X_sp.		0	0	0	0	0.0274774	0	0.0503284		0	0	0	0	136	0	174
ASV_1351	AGCTCCAATAGCGTATATTAAAGTTGTTGCGGTTAAAAAGCTCGTAGTTGGATTTCTGTTGAGGACGTCCGGTCCGCACTATGTGCGTGTATCTGGTTCGGCCTTGGCATCCTCTTGAGGAACGTTACTGCGCTTGACTGCGTGGTGCGGTATTCAAGACTTTTACTTTGAGGAAATTAGAGTGTTCACGGCAGGCAAGCGCCTTGAATACGTTAGCATGGAATAATAATATAGGATCTTGGTTCTATTTTGTTGGTTTCTAGGGCTGAGGTAATGATTAATAGGGATAATTGGGGGCATTTGTATTAACGCGTCAGAGGTGGAATTCTTGGATTGCGTTACGACAAACTACTGCGAAAGCATTTGCCAAGGATGTTT	Eukaryota	Alveolata	Dinoflagellata	Syndiniales	Dino-Group-II	Dino-Group-II-Clade-10-and-11	Dino-Group-II-Clade-10-and-11_X	Dino-Group-II-Clade-10-and-11_X_sp.		0	0	0	0	0	0	0.0471468		0	0	0	0	0	0	163
ASV_1367	AGCTCCAATAGCGTATATTAAAGTTGTTGCGGTTAAAAAGCTCGTAGTTGGATTTCTGTCGAAGACGGTCGGTCCGCTCTTTGAGCGTGTATCTGATTCGGTTTTGGCATCCTCGTGGGGAACGTAACTGTGCTTGATTGCATGGTGCGGAATTCACGACTTTTACTTTGAGGAAATTAGAGTGTTCACGGCAGGCAAGCGCCTTGAATACATTAGCATGGAATAATAATATAGGACTTTGGTTCTATTTTGTTGGTTTCTAGGACTAAAGTAATGATTAATAGGGATAATTGGGGGCATTTGTATTAACGCGTCAGAGGTGGAATTCTTGGATTGCGTTACGACAAACTACTGCGAAAGCATTTGCCAAGGATGTTT	Eukaryota	Alveolata	Dinoflagellata	Syndiniales	Dino-Group-II	Dino-Group-II-Clade-10-and-11	Dino-Group-II-Clade-10-and-11_X	Dino-Group-II-Clade-10-and-11_X_sp.		0	0	0	0	0	0	0.0433866		0	0	0	0	0	0	150
ASV_1394	AGCTCCAATAGCGTATATTAAAGTTGTTGCGGTTAAAAAGCTCGTAGTTGGATTTCTGTTGAGGATGGGCGGTCCGCACTATGTGCGTGTATCTGCTTCAGCCTCGGCATCCTCTTGAGGAACGTTTCTGCGCTTGATTGCGTGGAGCGGTATTCAAGACTTTTACTTTGAGGAAATTAGAGTGTTCACGGCAGGCAAGCGCCTTGAATACATTAGCATGGAATAATAATATAGGATCTTGGTTCTATTTTGTTGGTTTCTAGAGCTAAGGTAATGATTAATAGGGATAATTGGGGGCATTTGTATTAACGCGTCAGAGGTGGAATTCTTGGATTGCGTTACGACAAACTACTGCGAAAGCATTTGCCAAGGATGTTT	Eukaryota	Alveolata	Dinoflagellata	Syndiniales	Dino-Group-II	Dino-Group-II-Clade-10-and-11	Dino-Group-II-Clade-10-and-11_X	Dino-Group-II-Clade-10-and-11_X_sp.		0	0	0	0	0	0	0.0352878		0	0	0	0	0	0	122
ASV_1409	AGCTCCAATAGCGTATATTAAAGTTGTTGCGGTTAAAAAGCTCGTAGTTGGATTTCTGTTGAGGACAGCCGGTCCGCACTATGTGCGTGTATCTGGTTTGGCCTTGGCATCCTCTTGAAGAACGTCACTGCGCTTGATTGCGTGGTGCGGTATTCAAGACTTTTACTTTGAGGAAATTAGAGTGTTCACGGCAGGCAAGCGCCTTGAATACATTAGCATGGAATGATAATATAGGATCTTGGTTCTATTTTGTTGGTTTCTAGGGCTAAGGTAATGATTAATAGGGATAATTGGGGGCATTTGTATTAACGCGTCAGAGGTGGAATTCTTGGATTGCGTTACGACAAACTACTGCGAAAGCATTTGCCAAGGATGTTT	Eukaryota	Alveolata	Dinoflagellata	Syndiniales	Dino-Group-II	Dino-Group-II-Clade-10-and-11	Dino-Group-II-Clade-10-and-11_X	Dino-Group-II-Clade-10-and-11_X_sp.		0	0	0	0	0	0	0.0318168		0	0	0	0	0	0	110
ASV_1448	AGCTCCAATAGCGTATATTAAAGTTGTTGCGGTTAAAAAGCTCGTAGTTGGATTTCTGTCGAAGACGTCCGGTCTGCTTTTTGAGCATGTATCTGGTTCGGCTTTGGCATCCTCGTGGGGAACGCTTCTGTGCTTGATTGCATGGGGCGGTATTCACGACTTTTACTTTGAGGAAATTAGAGTGTTCACGGCAGGCAAGCGCCTTGAATACATTAGCATGGAATAATAATATAGGACTTTGGTTCTATTTTGTTGGTTTCTAGAACTAAAGTAATGATTAATAGGGATAATTGGGGGCATTTGTACTATCGAGTCAGAGGTGGAATTCTTGGATTTCGATATGACAAACTACTGCGAAAGCATTTGCCAAGGATGTTT	Eukaryota	Alveolata	Dinoflagellata	Syndiniales	Dino-Group-II	Dino-Group-II-Clade-10-and-11	Dino-Group-II-Clade-10-and-11_X	Dino-Group-II-Clade-10-and-11_X_sp.		0	0	0	0	0	0	0.0263212		0	0	0	0	0	0	91
ASV_1491	AGCTCCAATAGCGTATATTAAAGTTGTTGCGGTTAAAAAGCTCGTAGTTGGATTTCTGTTGAAGACGGCCGGTCCGCTCTATGAGCGTGTATCTGGTTCGGCTTTGGCATCCTCGTGGGGAACGTAACTGTGCTTGATTGCATGGTGCGGAATTCACGACTTTTACTTTGAGGAAATTAGAGTGTTCACGGCAGGCAAGCGCCTTGAATATATTAGCATGGAATAATAATATAGGACTTTGGTTCTATTTTGTTGGTTTCTAGGACTAAAGTAATGATTAATAGGGATAATTGGGGGCATTTGTATTAACGCGTCAGAGGTGGAATTCTTGGATTGCGTTACGACAACCTACTGCGAAAGCATTTGCCAAGGATGTTT	Eukaryota	Alveolata	Dinoflagellata	Syndiniales	Dino-Group-II	Dino-Group-II-Clade-10-and-11	Dino-Group-II-Clade-10-and-11_X	Dino-Group-II-Clade-10-and-11_X_sp.		0	0	0	0	0	0	0.021404		0	0	0	0	0	0	74
ASV_1535	AGCTCCAATAGCGTATATTAAAGTTGTTGCGGTTAAAAAGCTCGTAGTTGGATTTCTGTCGAAAACAACCGGTCCGCTCTATGAGCGTGCATCTGGTCTGGTTTTGGCATCCTCGTGGGGAACAGCTCTGTGCTTGATTGCATGGACTGGTATTCACGACTTTTACTTTGAGGAAATTAGAGTGTTCACGGCAGGCAAGCGCCTTGAATACATTAGCATGGAATAATAATATAGGACTTTGGTTCTATTTTGTTGGTTTCTAGAACTGAAGTAATGATTAATAGGGATAATTGGGGGCATTTGTATTAACGCGTCAGAGGTGGAATTCTTGGATTGCGTTACGACAAACTACTGCGAAAGCATTTGCCAAGGATGTTT	Eukaryota	Alveolata	Dinoflagellata	Syndiniales	Dino-Group-II	Dino-Group-II-Clade-10-and-11	Dino-Group-II-Clade-10-and-11_X	Dino-Group-II-Clade-10-and-11_X_sp.		0	0	0	0	0	0	0.0170654		0	0	0	0	0	0	59
ASV_1536	AGCTCCAATAGCGTATATTAAAGTTGTTGCGGTTAAAAAGCTCGTAGTTGGATTTCTGTTGAGGATGGCCGGTCCGCACTATGTGCGTGTATCTGGTTCAGCCTTGGCATCCTCTTGAGGAACGTATCTACGCTTGATTGCGTGGAGCGGTATTCAAGACTTTTACTTTGAGGAAATTAGAGTGTTCACGGCAGGCAAGCGCCTTGAATACATTAGCATGGAATAATAATATAGGATCTTGGTTCTATTTTGTTGGTTTCTAGAGCTTAGATAATGATTAATAGGGATAGTTGGGGGCATTTGTATTAACGCGTCAGAGGTGGAATTCTTGGATTGCGTTACGACAAACTACTGCGAAAGCATTTGCCAAGGATGTTT	Eukaryota	Alveolata	Dinoflagellata	Syndiniales	Dino-Group-II	Dino-Group-II-Clade-10-and-11	Dino-Group-II-Clade-10-and-11_X	Dino-Group-II-Clade-10-and-11_X_sp.		0	0	0	0	0	0	0.0170654		0	0	0	0	0	0	59
ASV_1542	AGCTCCAATAGCGTATATTAAAGTTGTTGCGGTTAAAAAGCTCGTAGTTGGATTTCTGTCGAAAGCGGCCGGTCCGCACTATGTGCGTGTATCTGGTGCGGTTTTGGCATCCTTTTGAAGAACGTGTCTGCGCTTCGCTGCGTGGCGCGGTATTCAAGACTTTTACTTTGAGGAAATTAGAGTGTTCACGGCAGGCAACCGCCTTGAATATATTAGCATGGAATAATAATATAGGATTCTGGTTTTATTTTGTTGGTTTCTAGAACTAGAATAATGATTAATAGGGATAATTGGGGGCATTTGTATTAACGCGTCAGAGGTGGAATTCTTGGATTGCGTTACGACAAACTACTGCGAAAGCATTTGCCAAGGATGTTT	Eukaryota	Alveolata	Dinoflagellata	Syndiniales	Dino-Group-II	Dino-Group-II-Clade-10-and-11	Dino-Group-II-Clade-10-and-11_X	Dino-Group-II-Clade-10-and-11_X_sp.		0	0	0	0	0	0	0.0161977		0	0	0	0	0	0	56
ASV_1592	AGCTCCAATAGCGTATATTAAAGTTGTTGCGGTTAAAAAGCTCGTAGTTGGATTTCTGTTGAGGACGGCCGGTCCGCACTATGTGCGTGTATCTGGTTCGGCCTTGGCATCCTCTTGAGGAACGTATCTACGCTTGATTGCGTGGAGCGGTATTCAAGACTTTTACTTTGAGGAAATTAGAGTGTTCACGGCAGGCAAGCGCCTTGAATACATTAGCATGGAATAATAATATAGGATCTTGGTTCTATTTTGTTGGTTTCTAGAGCTAGGATAATGATTAATAGGGATAATTGGGGGCATTTGTATTAACGCGTCAGAGGTGGAATTCTTGGATTGCGTTACGACAAACTACTGCGAAAGCATTTGCCAAGGATGTTT	Eukaryota	Alveolata	Dinoflagellata	Syndiniales	Dino-Group-II	Dino-Group-II-Clade-10-and-11	Dino-Group-II-Clade-10-and-11_X	Dino-Group-II-Clade-10-and-11_X_sp.		0	0	0	0	0	0	0.0127267		0	0	0	0	0	0	44
ASV_1617	AGCTCCAATAGCGTATATTAAAGTTGTTGCGGTTAAAAAGCTCGTAGTTGGATTTCTGTTGAGGACGGCCGGTCCGCACTATGTGCGTGTATCTGGTTCGGCCTTGGCATCCTCTTGAGGAACGTATCTACGCTTGATTGCGTGGAGCGGTATTCAAGACTTTTACTTTGAGGAAATTAGAGTGTTCACGGCAGGCAAGCGCCTTGAATACATTAGCATGGAATAATAATATAGGATCTTGGTTCTATTTTGTTGGTTTCTAGAGCTAAGGTAATGATTAATAGGGATAATTGGGGGCATTTGTATTAACGCGTCAGAGGTGGAATTCTTGGATTGCGTTACGACAAACTACTGCGAAAGCATTTGCCAAGGATGTTT	Eukaryota	Alveolata	Dinoflagellata	Syndiniales	Dino-Group-II	Dino-Group-II-Clade-10-and-11	Dino-Group-II-Clade-10-and-11_X	Dino-Group-II-Clade-10-and-11_X_sp.		0	0	0	0	0.0349528	0.0147486	0.0104128		0	0	0	0	173	70	36
ASV_1619	AGCTCCAATAGCGTATATTAAAGTTGTTGCGGTTAAAAAGCTCGTAGTTGGATTTCTGTTGAAGACGGCCGGTCCGCTCTATGAGCGTGTATCTGGTTCGGCTTTGGCATCCTCGTGGGGAACGTAACTGTGCTTAATTGCATGGTACGGAATTCACGACTTTTACTTTGAGGAAATTAGAGTGTTCACGGCAGGCAAGCGCCTTGAATACATTAGCATGGAATAATAATATAGGACTTTGGTTCTATTTTGTTGGTTTCTAGGACTAAAGTAATGATTAATAGGGATAATTGGGGGCATTTGTATTAACGCGTCAGAGGTGGAATTCTTGGATTGCGTTACGACAAACTACTGCGAAAGCATTTGCCAAGGATGTTT	Eukaryota	Alveolata	Dinoflagellata	Syndiniales	Dino-Group-II	Dino-Group-II-Clade-10-and-11	Dino-Group-II-Clade-10-and-11_X	Dino-Group-II-Clade-10-and-11_X_sp.		0	0	0	0	0	0	0.0104128		0	0	0	0	0	0	36
[truncated: 1,368 more rows]
